# Supplementary material for: An Aptamer-Based Proteomic Analysis of Plasma from Cats (Felis catus) with Clinical Feline Infectious Peritonitis
Source: Viruses. 2024 Jan 18;16(1):141. doi: 10.3390/v16010141 (PMC10819688; doi:10.3390/v16010141)
Supplement: Supplementary file 1 [file viruses-16-00141-s001.zip › Supplemental Tables.xlsx]

## Sheet: Document Summary
Tab Title	Contents
SOMAscan Protein IDs	Shows the various names and ID numbers for the proteins of the somascan
SOMAscan results	Raw results provided by SOMAlogic without decoded cat or protein IDs
SOMAscan with prot & cat IDS	Decoded results
t-tests	results from GraphPad prism t-tests. Unpaired t-test with Welch correction
Enrichment Results	Results of the comparitive pathway and enrichment analyses
	The KEGG, Reactome, and GO databases were querried
Enrichment Pathways Input List	Shows the protein/gene IDs used for enrichment
Gene ID duplicate cleanup	Shows the full list of proteins, protein complexes, and proteins with duplicate IDs, and how this list was currated for input into pathway enrichment / analysis.
Patient Information	Shows more complete patient signalment and enrollment information

## Sheet: S1 - SOMAscan protein IDs
SeqId	Target (SOMAscan)	EntrezGeneSymbol	EntrezIDNum	TargetFullName	UniProt #	Ensemble ID
14156-33_3	14-3-3 protein beta/alpha	YWHAB	7529	14-3-3 protein beta/alpha	P31946	ENSG00000166913
14157-21_3	14-3-3E	YWHAE	7531	14-3-3 protein epsilon	P62258	ENSG00000108953
4179-57_3	14-3-3	YWHAB YWHAE YWHAG YWHAH YWHAQ YWHAZ SFN	7529 7531 7532 7533 10971 7534 2810	14-3-3 protein family	P31946, P62258, P61981, Q04917, P27348, P63104, P31947	#N/A
4829-43_6	STRATIFIN	SFN	2810	14-3-3 protein sigma	P31947	ENSG00000175793
7625-27_3	14-3-3 protein theta	YWHAQ	10971	14-3-3 protein theta	P27348	ENSG00000134308
5858-6_5	14-3-3 protein zeta/delta	YWHAZ	7534	14-3-3 protein zeta/delta	P63104	ENSG00000164924
4995-16_1	HPG-	HPGD	3248	15-hydroxyprostaglandin dehydrogenase [NAD(+)]	P15428	ENSG00000164120
5861-78_3	3HAO	HAAO	23498	3-hydroxyanthranilate 3,4-dioxygenase	P46952	ENSG00000162882
4957-1_2	40S ribosomal protein SA	RPSA	3921	40S ribosomal protein SA	P08865	ENSG00000168028
2682-68_1	HSP 60	HSPD1	3329	60 kDa heat shock protein, mitochondrial	P10809	ENSG00000144381
4187-49_2	6-Phosphogluconate dehydrogenase	PGD	5226	6-phosphogluconate dehydrogenase, decarboxylating	P52209	ENSG00000142657
5261-13_3	ABL2	ABL2	27	Abelson tyrosine-protein kinase 2	P42684	ENSG00000143322
4194-26_3	AN32B	ANP32B	10541	Acidic leucine-rich nuclear phosphoprotein 32 family member B	Q92688	ENSG00000136938
4976-57_1	CRK	CRK	1398	Adapter molecule crk	P46108	ENSG00000167193
5012-67_1	Myokinase, human	AK1	203	Adenylate kinase isoenzyme 1	P00568	ENSG00000106992
5023-23_1	PUR8	ADSL	158	Adenylosuccinate lyase	P30566	ENSG00000239900
14115-34_3	Adrenomedullin	ADM	133	Adrenomedullin	P35318	ENSG00000148926
4125-52_2	sRAGE	AGER	177	Advanced glycosylation end product-specific receptor, soluble	Q15109	ENSG00000204305
4188-1_2	Aflatoxin B1 aldehyde reductase	AKR7A2	8574	Aflatoxin B1 aldehyde reductase member 2	O43488	ENSG00000053371
2813-11_2	ART	AGRP	181	Agouti-related protein	O00253	ENSG00000159723
3709-4_2	ALT	GPT	2875	Alanine aminotransferase 1	P24298	ENSG00000167701
4192-10_2	AK1A1	AKR1A1	10327	Alcohol dehydrogenase [NADP(+)]	P14550	ENSG00000117448
4549-78_2	FUT5	FUT5	2527	Alpha-(1,3)-fucosyltransferase 5	Q11128	ENSG00000130383
2879-9_2	a1-Antichymotrypsin	SERPINA3	12	Alpha-1-antichymotrypsin	P01011	ENSG00000196136
3581-53_3	a2-HS-Glycoprotein	AHSG	197	Alpha-2-HS-glycoprotein	P02765	ENSG00000145192
3708-62_1	a2-Macroglobulin	A2M	2	Alpha-2-macroglobulin	P01023	ENSG00000175899
11105-171_3	Alpha enolase	ENO1	2023	Alpha-enolase	P06733	ENSG00000074800
3343-1_4	Aminoacylase-1	ACY1	95	Aminoacylase-1	Q03154	ENSG00000243989
4874-3_1	Angiogenin	ANG	283	Angiogenin	P03950	ENSG00000214274
3796-79_2	ANGL4	ANGPTL4	51129	Angiopoietin-related protein 4	Q9BY76	ENSG00000167772
5335-73_3	annexin VI	ANXA6	309	Annexin A6	P08133	ENSG00000197043
3344-60_4	Antithrombin III	SERPINC1	462	Antithrombin-III	P01008	ENSG00000117601
2750-3_2	Apo A-I	APOA1	335	Apolipoprotein A-I	P02647	ENSG00000118137
4712-28_2	Apo D	APOD	347	Apolipoprotein D	P05090	ENSG00000189058
2418-55_9	Apo E	APOE	348	Apolipoprotein E	P02649	ENSG00000130203
14125-5_3	ApoM	APOM	55937	Apolipoprotein M	O95445	ENSG00000204444
4912-17_1	GOT1	GOT1	2805	Aspartate aminotransferase, cytoplasmic	P17174	ENSG00000120053
9202-309_3	ATPO	ATP5O	539	ATP synthase subunit O, mitochondrial	P48047	ENSG00000241837
5460-60_3	DEAD-box protein 19B	DDX19B	11269	ATP-dependent RNA helicase DDX19B	Q9UMR2	ENSG00000157349
5443-62_2	ANP	NPPA	4878	Atrial natriuretic factor	P01160	ENSG00000175206
3346-72_2	AURKB	AURKB	9212	Aurora kinase B	Q96GD4	ENSG00000178999
13111-79_3	BCL6	BCL6	604	B-cell lymphoma 6 protein	P41182	ENSG00000113916
5870-23_2	BAD	BAD	572	Bcl2-associated agonist of cell death	Q92934	ENSG00000002330
3413-50_2	BFL1	BCL2A1	597	Bcl-2-related protein A1	Q16548	ENSG00000140379
3348-49_2	BMP-1	BMP1	649	Bone morphogenetic protein 1	P13497	ENSG00000168487
8459-10_3	BMP-6	BMP6	654	Bone morphogenetic protein 6	P22004	ENSG00000153162
5262-57_3	BCAR3	BCAR3	8412	Breast cancer anti-estrogen resistance protein 3	O75815	ENSG00000137936
3461-58_1	PGCB	BCAN	63827	Brevican core protein	Q96GW7	ENSG00000132692
4328-2_2	BOC	BOC	91653	Brother of CDO	Q9BWV1	ENSG00000144857
3656-9_4	Cadherin-12	CDH12	1010	Cadherin-12	P55289	ENSG00000154162
5410-53_3	CAD15	CDH15	1013	Cadherin-15	P55291	ENSG00000129910
2643-57_2	P-Cadherin	CDH3	1001	Cadherin-3	P22223	ENSG00000062038
2819-23_2	Cadherin-5	CDH5	1003	Cadherin-5	P33151	ENSG00000179776
3591-51_3	Cadherin-6	CDH6	1004	Cadherin-6	P55285	ENSG00000113361
4903-72_1	Calcineurin	PPP3CA	5530	Protein phosphatase 3 catalytic subunit alpha (Calcineurin)	Q08209 P63098	ENSG00000138814
4903-72_1	Calcineurin	PPP3R1	5534	Protein phosphatase 3 regulatory subunit B, alpha (Calcineurin)		ENSG00000221823
3592-4_3	CAMK1	CAMK1	8536	Calcium/calmodulin-dependent protein kinase type 1	Q14012	ENSG00000134072
2668-70_2	Calpain I	CAPN1	823 826	Calpain I (Calpain I)	P07384 P04632	ENSG00000014216
#N/A		CAPNS1		Calpain small subunit 1 (Calpain I)		ENSG00000126247
3026-5_2	Calpastatin	CAST	831	Calpastatin	P20810	ENSG00000153113
3466-8_2	PRKACA	PRKACA	5566	cAMP-dependent protein kinase catalytic subunit alpha	P17612	ENSG00000072062
4469-78_2	ST4S6	CHST15	51363	Carbohydrate sulfotransferase 15	Q7LFX5	ENSG00000182022
3177-49_2	Carbonic Anhydrase IV	CA4	762	Carbonic anhydrase 4	P22748	ENSG00000167434
3289-19_2	Carbonic Anhydrase X	CA10	56934	Carbonic anhydrase-related protein 10	Q9NS85	ENSG00000154975
5225-50_3	CK2-A1:B	CSNK2A1	1457 1460	Casin kinase 2 alpha 1 (Casein kinase II 2-alpha:2-beta heterotetramer)	P68400 P67870	ENSG00000101266
#N/A		CSNK2B		Casin kinase 2 beta (Casein kinase II 2-alpha:2-beta heterotetramer)		ENSG00000204435
5226-36_3	CK2-A2:B	CSNK2A2	1459 1460	Casine kinase 2 alpha 2 (Casein kinase II 2-alpha':2-beta heterotetramer)	P19784 P67870	ENSG00000070770
#N/A		CSNK2B		Casine kinase 2 beta (Casein kinase II 2-alpha':2-beta heterotetramer)		ENSG00000204435
5340-24_3	Caspase-10	CASP10	843	Caspase-10	Q92851	ENSG00000003400
3061-61_2	Cathepsin B	CTSB	1508	Cathepsin B	P07858	ENSG00000164733
5508-62_3	Cathepsin D	CTSD	1509	Cathepsin D	P07339	ENSG00000117984
9212-22_3	CATF	CTSF	8722	Cathepsin F	Q9UBX1	ENSG00000174080
3519-3_2	TARC	CCL17	6361	C-C motif chemokine 17	Q92583	ENSG00000102970
4922-13_1	MIP-3b	CCL19	6363	C-C motif chemokine 19	Q99731	ENSG00000172724
2913-1_2	MPIF-1	CCL23	6368	C-C motif chemokine 23	P55773	ENSG00000274736
2890-59_2	CCL28	CCL28	56477	C-C motif chemokine 28	Q9NRJ3	ENSG00000151882
2781-63_2	LAG-1	CCL4L1	388372	C-C motif chemokine 4-like	Q8NHW4	ENSG00000276070
5480-49_3	RANTES	CCL5	6352	C-C motif chemokine 5	P13501	ENSG00000271503
5451-1_3	ALCAM	ALCAM	214	CD166 antigen	Q13740	ENSG00000170017
5062-60_3	CD226	CD226	10666	CD226 antigen	Q15762	ENSG00000150637
5412-53_3	CD27	CD27	939	CD27 antigen	P26842	ENSG00000139193
3534-14_2	CD40 ligand, soluble	CD40LG	959	CD40 ligand	P29965	ENSG00000102245
11514-196_3	CD59	CD59	966	CD59 glycoprotein	P13987	ENSG00000085063
3326-58_2	Nectin-like protein 2	CADM1	23705	Cell adhesion molecule 1	Q9BY67	ENSG00000182985
3630-27_4	Nectin-like protein 1	CADM3	57863	Cell adhesion molecule 3	Q8N126	ENSG00000162706
4541-49_2	CDON	CDON	50937	Cell adhesion molecule-related/down-regulated by oncogenes	Q4KMG0	ENSG00000064309
5246-64_3	cGMP-stimulated PDE	PDE2A	5138	cGMP-dependent 3',5'-cyclic phosphodiesterase	O00408	ENSG00000186642
5256-86_3	PDE5A	PDE5A	8654	cGMP-specific 3',5'-cyclic phosphodiesterase	O76074	ENSG00000138735
5013-2_1	NCC27	CLIC1	1192	Chloride intracellular channel protein 1	O00299	ENSG00000213719
13117-232_3	CHKB	CHKB	1120	Choline/ethanolamine kinase	Q9Y259	ENSG00000100288
3362-61_2	CRDL1	CHRDL1	91851	Chordin-like protein 1	Q9BU40	ENSG00000101938
13103-125_3	CSH	CSH1	1442 1443	Chorionic somatomammotropin hormone 1 (Chorionic somatomammotropin hormone)	P0DML2 P0DML3	ENSG00000136488
#N/A		CSH2		Chorionic somatomammotropin hormone 2 (Chorionic somatomammotropin hormone)		ENSG00000213218
8476-11_3	CgA	CHGA	1113	Chromogranin-A	P10645	ENSG00000100604
2711-6_2	CNTFR alpha	CNTFR	1271	Ciliary neurotrophic factor receptor subunit alpha	P26992	ENSG00000122756
4905-63_1	Coactosin-like protein	COTL1	23406	Coactosin-like protein	Q14019	ENSG00000103187
3184-25_2	Coagulation Factor VII	F7	2155	Coagulation factor VII	P08709	ENSG00000057593
4203-50_2	Cofilin-1	CFL1	1072	Cofilin-1	P23528	ENSG00000172757
3234-23_2	URB	CCDC80	151887	Coiled-coil domain-containing protein 80	Q76M96	ENSG00000091986
4925-54_2	MMP-13	MMP13	4322	Collagenase 3	P45452	ENSG00000137745
4430-44_3	Collectin Kidney 1	COLEC11	78989	Collectin-11	Q9BWP8	ENSG00000118004
2753-2_2	C1q	C1QA	712 713 714	Complement C1q subcomponent	P02745 P02746 P02747	ENSG00000173372
#N/A		C1QB				ENSG00000173369
#N/A		C1QC				ENSG00000159189
2683-1_2	iC3b	C3	718	Complement C3b, inactivated	P01024	ENSG00000125730
5803-24_3	C3d	C3	718	Complement C3d fragment	P01024	ENSG00000125730
4481-34_2	C4	C4A	720 721	Complement C4	P0C0L4, P0C0L5	ENSG00000244731
#N/A		C4B				ENSG00000224389
4967-1_1	C1QBP	C1QBP	708	Complement component 1 Q subcomponent-binding protein, mitochondrial	Q07021	ENSG00000108561
4127-75_1	C6	C6	729	Complement component C6	P13671	ENSG00000039537
2429-27_4	C8	C8A	731 732 733	Complement component C8	P07357,P07358,P07360	ENSG00000157131
#N/A		C8B				ENSG00000021852
#N/A		C8G				ENSG00000176919
2974-61_2	contactin-1	CNTN1	1272	Contactin-1	Q12860	ENSG00000018236
3296-92_2	CNTN2	CNTN2	6900	Contactin-2	Q02246	ENSG00000184144
3298-52_2	Contactin-4	CNTN4	152330	Contactin-4	Q8IWV2	ENSG00000144619
3714-49_2	CK-MB	CKB	1152 1158	Creatine kinase M-type:Creatine kinase B-type heterodimer	P12277 P06732	ENSG00000166165
#N/A		CKM				ENSG00000104879
3030-3_2	DC-SIGNR	CLEC4M	10332	C-type lectin domain family 4 member M	Q9H2X3	ENSG00000104938
3041-55_2	MRC2	MRC2	9902	C-type mannose receptor 2	Q9UBG0	ENSG00000011028
3038-9_2	I-TAC	CXCL11	6373	C-X-C motif chemokine 11	O14625	ENSG00000169248
3357-67_2	CDK2/cyclin A	CDK2	1017 890	Cyclin-dependent kinase 2:Cyclin-A2 complex	P24941 P20248	ENSG00000123374
#N/A		CCNA2				ENSG00000145386
3359-11_2	CDK8/cyclin C	CDK8	1024 892	Cyclin-dependent kinase 8:Cyclin-C complex	P49336 P24863	ENSG00000132964
#N/A		CCNC				ENSG00000112237
3719-2_2	p27Kip1	CDKN1B	1027	Cyclin-dependent kinase inhibitor 1B	P46527	ENSG00000111276
3303-23_2	Cystatin M	CST6	1474	Cystatin-M	Q15828	ENSG00000175315
4324-33_2	CYTT	CST2	1470	Cystatin-SA	P09228	ENSG00000170369
2942-50_2	Cytochrome c	CYCS	54205	Cytochrome c	P99999	ENSG00000172115
2943-5_2	Cytochrome P450 3A4	CYP3A4	1576	Cytochrome P450 3A4	P08684	ENSG00000160868
2634-2_2	IL-2 sRg	IL2RG	3561	Cytokine receptor common subunit gamma	P31785	ENSG00000147168
4907-56_1	D-dimer	FGA	2243 2244 2266	D-dimer	P02671 P02675 P02679	ENSG00000171560
#N/A		FGB				ENSG00000171564
#N/A		FGG				ENSG00000171557
5349-69_3	DLL1	DLL1	28514	Delta-like protein 1	O00548	ENSG00000198719
4979-34_2	DERM	DPT	1805	Dermatopontin	Q07507	ENSG00000143196
4389-2_1	DHH	DHH	50846	Desert hedgehog protein N-product	O43323	ENSG00000139549
13126-52_3	DSC2	DSC2	1824	Desmocollin-2	Q02487	ENSG00000134755
3644-5_4	Soggy-1	DKKL1	27120	Dickkopf-like protein 1	Q9UK85	ENSG00000104901
3535-84_1	DKK1	DKK1	22943	Dickkopf-related protein 1	O94907	ENSG00000107984
3607-71_1	DKK3	DKK3	27122	Dickkopf-related protein 3	Q9UBP4	ENSG00000050165
3365-7_2	Dkk-4	DKK4	27121	Dickkopf-related protein 4	Q9UBT3	ENSG00000104371
3178-5_2	CATC	CTSC	1075	Dipeptidyl peptidase 1	P53634	ENSG00000109861
3606-2_1	Discoidin domain receptor 2	DDR2	4921	Discoidin domain-containing receptor 2	Q16832	ENSG00000162733
3795-6_2	ADAM 9	ADAM9	8754	Disintegrin and metalloproteinase domain-containing protein 9	Q13443	ENSG00000168615
4978-54_2	DBNL	DBNL	28988	Drebrin-like protein	Q9UJU6	ENSG00000136279
5242-37_3	MP2K4	MAP2K4	6416	Dual specificity mitogen-activated protein kinase kinase 4	P45985	ENSG00000065559
5879-51_3	Dynactin subunit 2	DCTN2	10540	Dynactin subunit 2	Q13561	ENSG00000175203
3881-49_2	DLC8	DYNLL1	8655	Dynein light chain 1, cytoplasmic	P63167	ENSG00000088986
3845-51_2	DLRB1	DYNLRB1	83658	Dynein light chain roadblock-type 1	Q9NP97	ENSG00000125971
10336-3_3	CHIP	STUB1	10273	E3 ubiquitin-protein ligase CHIP	Q9UNE7	ENSG00000103266
2826-53_2	EDA	EDA	1896	Ectodysplasin-A, secreted form	Q92838	ENSG00000158813
4983-6_1	ERP29	ERP29	10961	Endoplasmic reticulum resident protein 29	P30040	ENSG00000089248
2201-17_6	Endostatin	COL18A1	80781	Endostatin	P39060	ENSG00000182871
3611-70_4	Endothelin-converting enzyme 1	ECE1	1889	Endothelin-converting enzyme 1	P42892	ENSG00000117298
3806-55_1	EphA5	EPHA5	2044	Ephrin type-A receptor 5	P54756	ENSG00000145242
5077-28_3	EPHB2	EPHB2	2048	Ephrin type-B receptor 2	P29323	ENSG00000133216
3612-6_4	EphB4	EPHB4	2050	Ephrin type-B receptor 4	P54760	ENSG00000196411
5078-82_3	EphB6	EPHB6	2051	Ephrin type-B receptor 6	O15197	ENSG00000106123
14153-8_3	Ephrin-A3	EFNA3	1944	Ephrin-A3	P52797	ENSG00000143590
13104-32_3	EFNB1	EFNB1	1947	Ephrin-B1	P98172	ENSG00000090776
14131-37_3	EFNB2	EFNB2	1948	Ephrin-B2	P52799	ENSG00000125266
2677-1_1	ERBB1	EGFR	1956	Epidermal growth factor receptor	P00533	ENSG00000146648
4212-5_3	EP15R	EPS15L1	58513	Epidermal growth factor receptor substrate 15-like 1	Q9UBC2	ENSG00000127527
4230-1_2	IF4G2	EIF4G2	1982	Eukaryotic translation initiation factor 4 gamma 2	P78344	ENSG00000110321
4184-43_3	4EBP2	EIF4EBP2	1979	Eukaryotic translation initiation factor 4E-binding protein 2	Q13542	ENSG00000148730
2612-5_2	eIF-5	EIF5	1983	Eukaryotic translation initiation factor 5	P55010	ENSG00000100664
2441-2_4	FGF-10	FGF10	2255	Fibroblast growth factor 10	O15520	ENSG00000070193
4393-3_1	FGF-16	FGF16	8823	Fibroblast growth factor 16	O43320	ENSG00000196468
3025-50_1	bFGF	FGF2	2247	Fibroblast growth factor 2	P09038	ENSG00000138685
5532-53_3	bFGF-R	FGFR1	2260	Fibroblast growth factor receptor 1	P11362	ENSG00000077782
4131-72_2	Fibronectin	FN1	2335	Fibronectin	P02751	ENSG00000115414
3434-34_1	FN1.3	FN1	2335	Fibronectin Fragment 3	P02751	ENSG00000115414
3613-62_1	FCN1	FCN1	2219	Ficolin-1	O00602	ENSG00000085265
9213-24_3	FTCD	FTCD	10841	Formimidoyltransferase-cyclodeaminase	O95954	ENSG00000160282
3066-12_1	Galectin-3	LGALS3	3958	Galectin-3	P17931	ENSG00000131981
9196-8_3	Galectin-7	LGALS7	3963	Galectin-7	P47929	ENSG00000205076
2515-14_3	GFRa-2	GFRA2	2675	GDNF family receptor alpha-2	O00451	ENSG00000168546
2505-49_3	GFRa-3	GFRA3	2676	GDNF family receptor alpha-3	O60609	ENSG00000146013
4775-34_3	Gelsolin	GSN	2934	Gelsolin	P06396	ENSG00000148180
3034-1_2	GFAP	GFAP	2670	Glial fibrillary acidic protein	P14136	ENSG00000131095
4272-46_2	PHI	GPI	2821	Glucose-6-phosphate isomerase	P06744	ENSG00000105220
4911-49_2	Glutathione S-transferase Pi	GSTP1	2950	Glutathione S-transferase P	P09211	ENSG00000084207
3848-14_2	GAPDH, liver	GAPDH	2597	Glyceraldehyde-3-phosphate dehydrogenase	P04406	ENSG00000111640
3441-64_2	GSK-3 alpha/beta	GSK3A	2931 2932	Glycogen synthase kinase-3 alpha/beta	P49840 P49841	ENSG00000105723
#N/A		GSK3B				ENSG00000082701
4842-62_2	Glypican 3	GPC3	2719	Glypican-3	P51654	ENSG00000147257
5350-14_2	GPC6	GPC6	10082	Glypican-6	Q9Y625	ENSG00000183098
4992-49_1	GRN	GRN	2896	Granulins	P28799	ENSG00000030582
2986-49_2	Gro-b/g	CXCL3	2921 2920	Gro-beta/gamma	P19876 P19875	ENSG00000163734
#N/A		CXCL2				ENSG00000081041
5464-52_3	GRB2 adapter protein	GRB2	2885	Growth factor receptor-bound protein 2	P62993	ENSG00000177885
2765-4_3	GDF-11/8	GDF11	10220 2660	Growth/differentiation factor 11 (GDF11/8)	O95390 O14793	ENSG00000135414
#N/A		MSTN		Growth/differentiation factor 8 (GDF 11/8)		ENSG00000138379
2752-62_2	BMP-14	GDF5	8200	Growth/differentiation factor 5	P43026	ENSG00000125965
14583-49_3	Myostatin	MSTN	2660	Growth/differentiation factor 8	O14793	ENSG00000138379
5193-51_3	K-ras	KRAS	3845	GTPase KRas	P01116	ENSG00000133703
4124-24_2	HSP 70	HSPA1A	3303	Heat shock 70 kDa protein 1A	P0DMV8	ENSG00000204389
5903-91_2	HSP70 protein 8	HSPA8	3312	Heat shock cognate 71 kDa protein	P11142	ENSG00000109971
11103-24_3	HSP 27	HSPB1	3315	Heat shock protein beta-1	P04792	ENSG00000106211
2625-53_4	HSP 90a/b	HSP90AA1	3320 3326	Heat shock protein HSP 90-alpha/beta	P07900 P08238	ENSG00000080824
#N/A		HSP90AB1		Heat shock protein HSP 90-beta (HSP 90-alpha/beta)		ENSG00000096384
5467-15_3	HSP 90b	HSP90AB1	3326	Heat shock protein HSP 90-beta	P08238	ENSG00000096384
11096-57_3	HEMK2	N6AMT1	29104	HemK methyltransferase family member 2	Q9Y5N5	ENSG00000156239
5465-32_3	H6ST1	HS6ST1	9394	Heparan-sulfate 6-O-sulfotransferase 1	O60243	ENSG00000136720
3617-80_4	HGFA	HGFAC	3083	Hepatocyte growth factor activator	Q04756	ENSG00000109758
4450-26_2	hnRNP A/B	HNRNPAB	3182	Heterogeneous nuclear ribonucleoprotein A/B	Q99729	ENSG00000197451
4224-7_2	HNRPQ	SYNCRIP	10492	Heterogeneous nuclear ribonucleoprotein Q	O60506	ENSG00000135316
5351-52_3	hnRNP A2/B1	HNRNPA2B1	3181	Heterogeneous nuclear ribonucleoproteins A2/B1	P22626	ENSG00000122566
13131-5_3	HXK1	HK1	3098	Hexokinase-1	P19367	ENSG00000156515
3312-64_1	FCGR1	FCGR1A	2209	High affinity immunoglobulin gamma Fc receptor I	P12314	ENSG00000150337
3477-63_2	TrkA	NTRK1	4914	High affinity nerve growth factor receptor	P04629	ENSG00000198400
2858-29_2	Hat1	HAT1	8520	Histone acetyltransferase type B catalytic subunit	O14929	ENSG00000128708
2859-69_2	HDAC8	HDAC8	55869	Histone deacetylase 8	Q9BY41	ENSG00000147099
14143-8_3	H2B2E	HIST2H2BE	8349	Histone H2B type 2-E	Q16778	ENSG00000184678
14146-92_3	H31	H3C1	8350	Histone H3.1	P68431	ENSG00000275714
3196-6_2	HPLN1	HAPLN1	1404	Hyaluronan and proteoglycan link protein 1	P10915	ENSG00000145681
5061-27_3	B7-H2	ICOSLG	23308	ICOS ligand	O75144	ENSG00000160223
4916-2_1	IgD	IGHD IGK@ IGL@	3495 50802 3535	Immunoglobulin D	P01880	ENSG00000211898
13124-20_3	ISLR2	ISLR2	57611	Immunoglobulin superfamily containing leucine-rich repeat protein 2	Q6UXK2	ENSG00000167178
10358-33_3	Mcl-1	MCL1	4170	Induced myeloid leukemia cell differentiation protein Mcl-1	Q07820	ENSG00000143384
2748-3_2	Activin A	INHBA	3624	Inhibin beta A chain	P08476	ENSG00000122641
5250-53_3	IMDH2	IMPDH2	3615	Inosine-5'-monophosphate dehydrogenase 2	P12268	ENSG00000178035
2950-57_2	IGFBP-4	IGFBP4	3487	Insulin-like growth factor-binding protein 4	P22692	ENSG00000141753
2685-21_2	IGFBP-5	IGFBP5	3488	Insulin-like growth factor-binding protein 5	P24593	ENSG00000115461
2686-67_2	IGFBP-6	IGFBP6	3489	Insulin-like growth factor-binding protein 6	P24592	ENSG00000167779
3320-49_2	IGFBP-7	IGFBP7	3490	Insulin-like growth factor-binding protein 7	Q16270	ENSG00000163453
3503-4_2	Integrin a1b1	ITGA1	3672 3688	Integrin alpha-I: beta-1 complex	P56199, P05556	ENSG00000213949
#N/A		ITGB1				ENSG00000150093
4917-62_1	Integrin aVb5	ITGAV	3685 3693	Integrin alpha-V: beta-5 complex	P06756, P18084	ENSG00000138448
#N/A		ITGB5				ENSG00000082781
4342-10_2	sICAM-1	ICAM1	3383	Intercellular adhesion molecule 1	P05362	ENSG00000090339
5486-73_3	sICAM-2	ICAM2	3384	Intercellular adhesion molecule 2	P13598	ENSG00000108622
5124-69_3	sICAM-5	ICAM5	7087	Intercellular adhesion molecule 5	Q9UMF0	ENSG00000105376
14128-121_3	IFN10	IFNA10	3446	Interferon alpha-10	P01566	ENSG00000186803
5825-49_3	IFN-g R1	IFNGR1	3459	Interferon gamma receptor 1	P15260	ENSG00000027697
3037-62_1	IL-1b	IL1B	3553	Interleukin-1 beta	P01584	ENSG00000125538
2630-12_2	IL-1 R AcP	IL1RAP	3556	Interleukin-1 Receptor accessory protein	Q9NPH3	ENSG00000196083
10344-334_3	IL-10 Ra	IL10RA	3587	Interleukin-10 receptor subunit alpha	Q13651	ENSG00000110324
2992-59_2	IL-17 sR	IL17RA	23765	Interleukin-17 receptor A	Q96F46	ENSG00000177663
5468-67_3	IL-17 RC	IL17RC	84818	Interleukin-17 receptor C	Q8NAC3	ENSG00000163702
3035-80_2	IL-19	IL19	29949	Interleukin-19	Q9UHD0	ENSG00000142224
5085-18_3	IL-20 Ra	IL20RA	53832	Interleukin-20 receptor subunit alpha	Q9UHF4	ENSG00000016402
3620-67_1	IL22RA1	IL22RA1	58985	Interleukin-22 receptor subunit alpha-1	Q8N6P7	ENSG00000142677
5087-5_3	IL-22BP	IL22RA2	116379	Interleukin-22 receptor subunit alpha-2	Q969J5	ENSG00000164485
5088-175_3	IL-23 R	IL23R	149233	Interleukin-23 receptor	Q5VWK5	ENSG00000162594
14150-7_3	IL-1F6	IL36A	27179	Interleukin-36 alpha	Q9UHA7	ENSG00000136694
11071-1_3	IL-5	IL5	3567	Interleukin-5	P05113	ENSG00000113525
4139-71_2	IL-6 sRa	IL6R	3570	Interleukin-6 receptor subunit alpha	P08887	ENSG00000160712
3447-64_2	IL-8	CXCL8	3576	Interleukin-8	P10145	ENSG00000169429
2997-8_1	JAM-B	JAM2	58494	Junctional adhesion molecule B	P57087	ENSG00000154721
2998-53_2	JAM-C	JAM3	83700	Junctional adhesion molecule C	Q9BX67	ENSG00000166086
3199-54_2	kallikrein 12	KLK12	43849	Kallikrein-12	Q9UKR0	ENSG00000186474
3681-87_3	kallikrein 14	KLK14	43847	Kallikrein-14	Q9P0G3	ENSG00000129437
3450-4_2	Kallikrein 6	KLK6	5653	Kallikrein-6	Q92876	ENSG00000167755
3378-49_2	Kallikrein 7	KLK7	5650	Kallikrein-7	P49862	ENSG00000169035
8485-7_3	KEAP1	KEAP1	9817	Kelch-like ECH-associated protein 1	Q14145	ENSG00000079999
5095-21_3	KI2L4	KIR2DL4	3805	Killer cell immunoglobulin-like receptor 2DL4	Q99706	ENSG00000189013
4557-61_2	KIRR3	KIRREL3	84623	Kin of IRRE-like protein 3	Q8IZU9	ENSG00000149571
5228-25_2	KIF23	KIF23	9493	Kinesin-like protein KIF23	Q02241	ENSG00000137807
4495-33_2	Kininogen, HMW	KNG1	3827	Kininogen-1	P01042	ENSG00000113889
3202-28_2	KREM2	KREMEN2	79412	Kremen protein 2	Q8NCW0	ENSG00000131650
2780-35_2	Lactoferrin	LTF	4057	Lactotransferrin	P02788	ENSG00000012223
13133-73_3	LTBP4	LTBP4	8425	Latent-transforming growth factor beta-binding protein 4	Q8N2S1	ENSG00000090006
8484-24_3	Leptin	LEP	3952	Leptin	P41159	ENSG00000174697
10990-21_3	LRRK2	LRRK2	120892	Leucine-rich repeat serine/threonine-protein kinase 2	Q5S007	ENSG00000188906
4547-59_2	FLRT1	FLRT1	23769	Leucine-rich repeat transmembrane protein FLRT1	Q9NZU1	ENSG00000126500
13122-19_3	FLRT2	FLRT2	23768	Leucine-rich repeat transmembrane protein FLRT2	O43155	ENSG00000185070
13123-3_3	FLRT3	FLRT3	23767	Leucine-rich repeat transmembrane protein FLRT3	Q9NZU0	ENSG00000125848
3322-52_2	LRIG3	LRIG3	121227	Leucine-rich repeats and immunoglobulin-like domains protein 3	Q6UXM1	ENSG00000139263
3204-2_2	LKHA4	LTA4H	4048	Leukotriene A-4 hydrolase	P09960	ENSG00000111144
2999-6_2	LSAMP	LSAMP	4045	Limbic system-associated membrane protein	Q13449	ENSG00000185565
3291-30_2	CD23	FCER2	2208	Low affinity immunoglobulin epsilon Fc receptor	P06734	ENSG00000104921
3310-62_1	FCG2B	FCGR2B	2213	Low affinity immunoglobulin gamma Fc region receptor II-b	P31994	ENSG00000072694
3311-27_1	FCG3B	FCGR3B	2215	Low affinity immunoglobulin gamma Fc region receptor III-B	O75015	ENSG00000162747
2953-31_2	Luteinizing hormone	CGA	1081 3972	Luteinizing hormone	P01215, P01229	ENSG00000135346
#N/A		LHB				ENSG00000104826
3623-84_4	LY86	LY86	9450	Lymphocyte antigen 86	O95711	ENSG00000112799
3506-49_1	Lymphotoxin a2/b1	LTA	4049	Lymphotoxin alpha2:beta1	P01374,	ENSG00000226979
#N/A		LTB	4050	Lymphotoxin alpha2:beta1	Q06643	ENSG00000227507
4703-87_2	TNF-b	LTA	4049	Lymphotoxin-alpha	P01374	ENSG00000226979
3738-54_1	CSF-1	CSF1	1435	Macrophage colony-stimulating factor 1	P09603	ENSG00000184371
5356-2_3	MIF	MIF	4282	Macrophage migration inhibitory factor	P14174	ENSG00000240972
4968-50_1	CAPG	CAPG	822	Macrophage-capping protein	P40121	ENSG00000042493
3853-56_1	MDHC	MDH1	4190	Malate dehydrogenase, cytoplasmic	P40925	ENSG00000014641
5001-6_2	Mammaglobin 2	SCGB2A1	4246	Mammaglobin-B	O75556	ENSG00000124939
2475-1_3	SCF sR	KIT	3815	Mast/stem cell growth factor receptor Kit	P10721	ENSG00000157404
5268-49_3	MMP-16	MMP16	4325	Matrix metalloproteinase-16	P51512	ENSG00000156103
2579-17_5	MMP-9	MMP9	4318	Matrix metalloproteinase-9	P14780	ENSG00000100985
3823-9_1	MATK	MATK	4145	Megakaryocyte-associated tyrosine-protein kinase	P42679	ENSG00000007264
3210-1_2	METAP1	METAP1	23173	Methionine aminopeptidase 1	P53582	ENSG00000164024
3170-6_1	AMPM2	METAP2	10988	Methionine aminopeptidase 2	P50579	ENSG00000111142
2730-58_2	MICA	MICA	4276	MHC class I polypeptide-related sequence A	Q29983	ENSG00000204520
2911-27_2	Midkine	MDK	4192	Midkine	P21741	ENSG00000110492
5007-1_1	MAPK14	MAPK14	1432	Mitogen-activated protein kinase 14	Q16539	ENSG00000112062
5259-2_3	TAK1-TAB1	MAP3K7	6885 10454	Mitogen-activated protein kinase kinase kinase 7:TGF-beta-activated kinase 1 and MAP3K7-binding protein 1 fusion	O43318 Q15750	ENSG00000135341
#N/A	TAK1-TAB1	TAB1		Mitogen-activated protein kinase kinase kinase 7:TGF-beta-activated kinase 1 and MAP3K7-binding protein 1 fusion		ENSG00000100324
5009-11_1	Moesin	MSN	4478	Moesin	P26038	ENSG00000147065
10363-13_3	SMAD3	SMAD3	4088	Mothers against decapentaplegic homolog 3	P84022	ENSG00000166949
3616-3_5	GNS	GNS	2799	N-acetylglucosamine-6-sulfatase	P15586	ENSG00000135677
3854-24_1	NACA	NACA	4666	Nascent polypeptide-associated complex subunit alpha	Q13765	ENSG00000196531
5140-56_3	UNC5H4	UNC5D	137970	Netrin receptor UNC5D	Q6UXZ4	ENSG00000156687
4498-62_2	NCAM-120	NCAM1	4684	Neural cell adhesion molecule 1, 120 kDa isoform	P13591	ENSG00000149294
4246-40_2	NCAM-L1	L1CAM	3897	Neural cell adhesion molecule L1	P32004	ENSG00000198910
4562-1_2	NXPH1	NXPH1	30010	Neurexophilin-1	P58417	ENSG00000122584
5107-7_2	Notch 1	NOTCH1	4851	Neurogenic locus notch homolog protein 1	P46531	ENSG00000148400
13109-82_3	NEGR1	NEGR1	257194	Neuronal growth regulator 1	Q7Z3B1	ENSG00000172260
4145-58_2	Neurotrophin-3	NTF3	4908	Neurotrophin-3	P20783	ENSG00000185652
2836-68_2	Lipocalin 2	LCN2	3934	Neutrophil gelatinase-associated lipocalin	P80188	ENSG00000148346
3213-65_2	Nidogen	NID1	4811	Nidogen-1	P14543	ENSG00000116962
3633-70_5	NID2	NID2	22795	Nidogen-2	Q14112	ENSG00000087303
5846-24_3	Noggin	NOG	9241	Noggin	Q13253	ENSG00000183691
9187-2_3	HMGN1	HMGN1	3150	Non-histone chromosomal protein HMG-14	P05114	ENSG00000205581
4250-23_3	NSF1C	NSFL1C	55968	NSFL1 cofactor p47	Q9UNZ2	ENSG00000088833
2658-27_1	TrkC	NTRK3	4916	NT-3 growth factor receptor	Q16288	ENSG00000140538
4249-64_2	NDP kinase B	NME2	4831	Nucleoside diphosphate kinase B	P22392	ENSG00000243678
3635-76_4	OCAD1	OCIAD1	54940	OCIA domain-containing protein 1	Q9NX40	ENSG00000109180
11067-13_3	Osteocalcin	BGLAP	632	Osteocalcin	P02818	ENSG00000242252
4588-1_2	PH	PPY	5539	Pancreatic hormone	P01298	ENSG00000108849
3727-35_1	PYY	PYY	5697	Peptide YY	P10082	ENSG00000131096
4718-5_2	PPIB	PPIB	5479	Peptidyl-prolyl cis-trans isomerase B	P23284	ENSG00000166794
5248-68_2	Cyclophilin F	PPIF	10105	Peptidyl-prolyl cis-trans isomerase F, mitochondrial	P30405	ENSG00000108179
5018-68_1	Peroxiredoxin-6	PRDX6	9588	Peroxiredoxin-6	P30041	ENSG00000117592
4276-10_2	prostatic binding protein	PEBP1	5037	Phosphatidylethanolamine-binding protein 1	P30086	ENSG00000089220
5020-50_1	phosphoglycerate kinase 1	PGK1	5230	Phosphoglycerate kinase 1	P00558	ENSG00000102144
4910-21_1	GIB	PLA2G1B	5319	Phospholipase A2	P04054	ENSG00000170890
3390-72_2	PIK3CA/PIK3R1	PIK3CA	5290 5295	PIK3CA/PIK3R1	P42336 P27986	ENSG00000121879
#N/A		PIK3R1				ENSG00000145675
14114-18_3	PIANP	PIANP	196500	PILR alpha-associated neural protein	Q8IYJ0	ENSG00000139200
3078-1_2	PlGF	PGF	5228	Placenta growth factor	P49763	ENSG00000119630
4479-14_2	C1-Esterase Inhibitor	SERPING1	710	Plasma protease C1 inhibitor	P05155	ENSG00000149131
2697-7_2	PF-4	PF4	5196	Platelet factor 4	P02776	ENSG00000163737
2973-15_2	CD36 ANTIGEN	CD36	948	Platelet glycoprotein 4	P16671	ENSG00000135218
14123-34_3	GI24	VSIR	64115	Platelet receptor Gi24	Q9H7M9	ENSG00000107738
2642-4_1	PAFAH beta subunit	PAFAH1B2	5049	Platelet-activating factor acetylhydrolase IB subunit beta	P68402	ENSG00000168092
4499-21_1	PDGF-AA	PDGFA	5154	Platelet-derived growth factor subunit A	P04085	ENSG00000197461
4149-8_2	PDGF-BB	PDGFB	5155	Platelet-derived growth factor subunit B	P01127	ENSG00000100311
9216-100_3	PLXB2	PLXNB2	23654	Plexin-B2	O15031	ENSG00000196576
6647-55_3	PolyUbiquitin K63	UBC	7316	PolyUbiquitin K63-linked	P0CG48	ENSG00000150991
4271-75_2	PFD5	PFDN5	5204	Prefoldin subunit 5	Q99471	ENSG00000123349
5114-65_3	Prolactin Receptor	PRLR	5618	Prolactin receptor	P16471	ENSG00000113494
4258-15_2	PA2G4	PA2G4	5036	Proliferation-associated protein 2G4	Q9UQ80	ENSG00000170515
5029-3_1	SEPR	FAP	2191	Prolyl endopeptidase FAP	Q12884	ENSG00000078098
9204-33_3	Corticotropin-lipotropin	POMC	5443	Pro-opiomelanocortin	P01189	ENSG00000115138
4459-68_2	PCSK7	PCSK7	9159	Proprotein convertase subtilisin/kexin type 7	Q16549	ENSG00000160613
5918-5_3	PSME1	PSME1	5720	Proteasome activator complex subunit 1	Q06323	ENSG00000092010
3859-50_2	PSA1	PSMA1	5682	Proteasome subunit alpha type-1	P25786	ENSG00000129084
4280-47_2	PSA2	PSMA2	5683	Proteasome subunit alpha type-2	P25787	ENSG00000106588
4706-17_2	41	EPB41	2035	Protein 4.1	P11171	ENSG00000159023
13102-1_3	FAM3D	FAM3D	131177	Protein FAM3D	Q96BQ1	ENSG00000198643
5092-51_3	JAG1	JAG1	182	Protein jagged-1	P78504	ENSG00000101384
2869-68_3	PKC-D	PRKCD	5580	Protein kinase C delta type	Q05655	ENSG00000163932
14116-129_3	S100A4	S100A4	6275	Protein S100-A4	P26447	ENSG00000196154
13090-17_3	S100A6	S100A6	6277	Protein S100-A6	P06703	ENSG00000197956
5364-7_3	SET	SET	6418	Protein SET	Q01105	ENSG00000119335
4889-82_1	WNT7A	WNT7A	7476	Protein Wnt-7a	O00755	ENSG00000154764
11098-1_3	PDXK	PDXK	8566	Pyridoxal kinase	O00764	ENSG00000160209
3897-61_1	PLPP	PDXP	57026	Pyridoxal phosphate phosphatase	Q96GD0	ENSG00000241360
4240-31_2	M2-PK	PKM	5315	Pyruvate kinase PKM	P14618	ENSG00000067225
2647-66_2	Rab GDP dissociation inhibitor beta	GDI2	2665	Rab GDP dissociation inhibitor beta	P50395	ENSG00000057608
3392-68_2	PKB a/b/g	AKT1	207 208 10000	RAC-alpha/beta/gamma serine/threonine-protein kinase	P31749 P31751 Q9Y243	ENSG00000142208
#N/A		AKT2				ENSG00000105221
#N/A		AKT3				ENSG00000117020
5360-9_2	PKB beta	AKT2	208	RAC-beta serine/threonine-protein kinase	P31751	ENSG00000105221
2870-29_2	RAC1	RAC1	5879	Ras-related C3 botulinum toxin substrate 1	P63000	ENSG00000136238
5271-5_2	RAC3	RAC3	5881	Ras-related C3 botulinum toxin substrate 3	P60763	ENSG00000169750
3437-80_3	Flt-3	FLT3	2322	Receptor-type tyrosine-protein kinase FLT3	P36888	ENSG00000122025
5483-1_3	RGMA	RGMA	56963	Repulsive guidance molecule A	Q96B86	ENSG00000182175
5105-2_3	Nogo Receptor	RTN4R	65078	Reticulon-4 receptor	Q9BZR6	ENSG00000040608
3079-62_2	TIG2	RARRES2	5919	Retinoic acid receptor responder protein 2	Q99969	ENSG00000106538
3331-8_1	RGMB	RGMB	285704	RGM domain family member B	Q6NW40	ENSG00000174136
3469-74_1	RPS6KA3	RPS6KA3	6197	Ribosomal protein S6 kinase alpha-3	P51812	ENSG00000177189
4284-18_3	RBM39	RBM39	9584	RNA-binding protein 39	Q14498	ENSG00000131051
5116-62_2	ROBO2	ROBO2	6092	Roundabout homolog 2	Q9HCK4	ENSG00000185008
13101-60_3	SOST	SOST	50964	Sclerostin	Q9BQB4	ENSG00000167941
13093-6_3	SECTM1	SECTM1	6398	Secreted and transmembrane protein 1	Q8WVN6	ENSG00000141574
3221-54_1	SARP-2	SFRP1	6422	Secreted frizzled-related protein 1	Q8N474	ENSG00000104332
2841-13_2	sFRP-3	FRZB	2487	Secreted frizzled-related protein 3	Q92765	ENSG00000162998
3867-49_1	SE6L2	SEZ6L2	26470	Seizure 6-like protein 2	Q6UXD5	ENSG00000174938
13132-14_3	SEM5A	SEMA5A	9037	Semaphorin-5A	Q13591	ENSG00000112902
3317-33_1	HTRA2	HTRA2	27429	Serine protease HTRA2, mitochondrial	O43464	ENSG00000115317
5249-31_3	DRAK2	STK17B	9262	Serine/threonine-protein kinase 17B	O94768	ENSG00000081320
2853-68_2	CHK1	CHEK1	1111	Serine/threonine-protein kinase Chk1	O14757	ENSG00000149554
2969-11_1	ALK-1	ACVRL1	94	Serine/threonine-protein kinase receptor R3	P37023	ENSG00000139567
5493-17_3	WNK3	WNK3	65267	Serine/threonine-protein kinase WNK3	Q9BYP7	ENSG00000196632
4567-82_2	SH21A	SH2D1A	4068	SH2 domain-containing protein 1A	O60880	ENSG00000183918
5272-55_2	SHC1	SHC1	6464	SHC-transforming protein 1	P29353	ENSG00000160691
5125-6_3	SIG14	SIGLEC14	100049587	Sialic acid-binding Ig-like lectin 14	Q08ET2	ENSG00000254415
10346-5_3	STAT3	STAT3	6774	Signal transducer and activator of transcription 3	P40763	ENSG00000168610
5494-52_3	RUXF	SNRPF	6636	Small nuclear ribonucleoprotein F	P62306	ENSG00000139343
9169-14_3	SUMO3	SUMO3	6613	Small ubiquitin-related modifier 3	P55854	ENSG00000184900
3903-49_2	Sorting nexin 4	SNX4	8723	Sorting nexin-4	O95219	ENSG00000114520
4467-49_2	SPARCL1	SPARCL1	8404	SPARC-like protein 1	Q14515	ENSG00000152583
13118-5_3	SMOC1	SMOC1	64093	SPARC-related modular calcium-binding protein 1	Q9H4F8	ENSG00000198732
3399-31_2	STAB2	STAB2	55576	Stabilin-2	Q8WWQ8	ENSG00000136011
2788-55_1	MMP-3	MMP3	4314	Stromelysin-1	P08254	ENSG00000149968
8479-4_3	MMP-10	MMP10	4319	Stromelysin-2	P09238	ENSG00000166670
5490-53_3	Testican-1	SPOCK1	6695	Testican-1	Q08629	ENSG00000152377
4815-25_3	TXD12	TXNDC12	51060	Thioredoxin domain-containing protein 12	O95881	ENSG00000117862
3474-19_2	Thrombospondin-1	THBS1	7057	Thrombospondin-1	P07996	ENSG00000137801
3339-33_1	TSP2	THBS2	7058	Thrombospondin-2	P35442	ENSG00000186340
3340-53_1	TSP4	THBS4	7060	Thrombospondin-4	P35443	ENSG00000113296
4931-59_1	TF	F3	2152	Tissue Factor	P13726	ENSG00000117525
3835-11_2	TLR2	TLR2	7097	Toll-like receptor 2	O60603	ENSG00000137462
9201-13_3	Transgelin-2	TAGLN2	8407	Transgelin-2	P37802	ENSG00000158710
4306-4_2	Transketolase	TKT	7086	Transketolase	P29401	ENSG00000163931
5080-131_3	GPNMB	GPNMB	10457	Transmembrane glycoprotein NMB	Q14956	ENSG00000136235
4309-59_3	Triosephosphate isomerase	TPI1	7167	Triosephosphate isomerase	P60174	ENSG00000111669
7660-21_3	Tropomyosin 4	TPM4	7171	Tropomyosin alpha-4 chain	P67936	ENSG00000167460
5441-67_3	Troponin I	TNNI3	7137	Troponin I, cardiac muscle	P19429	ENSG00000129991
3403-1_2	TPSB2	TPSB2	64499	Tryptase beta-2	P20231	ENSG00000197253
5534-49_2	TRAIL R2	TNFRSF10B	8795	Tumor necrosis factor receptor superfamily member 10B	O14763	ENSG00000120889
2526-53_3	OPG	TNFRSF11B	4982	Tumor necrosis factor receptor superfamily member 11B	O00300	ENSG00000164761
5138-50_3	TWEAKR	TNFRSF12A	51330	Tumor necrosis factor receptor superfamily member 12A	Q9NP84	ENSG00000006327
3152-57_1	TNF sR-II	TNFRSF1B	7133	Tumor necrosis factor receptor superfamily member 1B	P20333	ENSG00000028137
5404-53_3	DR6	TNFRSF21	27242	Tumor necrosis factor receptor superfamily member 21	O75509	ENSG00000146072
3083-71_1	XEDAR	EDA2R	60401	Tumor necrosis factor receptor superfamily member 27	Q9HAV5	ENSG00000131080
3730-81_2	TNR4	TNFRSF4	7293	Tumor necrosis factor receptor superfamily member 4	P43489	ENSG00000186827
5070-76_3	DcR3	TNFRSF6B	8771	Tumor necrosis factor receptor superfamily member 6B	O95407	ENSG00000243509
2598-9_3	4-1BB	TNFRSF9	3604	Tumor necrosis factor receptor superfamily member 9	Q07011	ENSG00000049249
2977-7_2	EDAR	EDAR	10913	Tumor necrosis factor receptor superfamily member EDAR	Q9UNE0	ENSG00000135960
3416-2_2	BTK	BTK	695	Tyrosine-protein kinase BTK	Q06187	ENSG00000010671
4220-39_2	FER	FER	2241	Tyrosine-protein kinase Fer	P16591	ENSG00000151422
4998-50_2	JAK2	JAK2	3717	Tyrosine-protein kinase JAK2	O60674	ENSG00000096968
3453-87_2	LYN	LYN	4067	Tyrosine-protein kinase Lyn	P07948	ENSG00000254087
3381-24_2	LYNB	LYN	4067	Tyrosine-protein kinase Lyn, isoform B	P07948	ENSG00000254087
8474-6_3	ROR1	ROR1	4919	Tyrosine-protein kinase transmembrane receptor ROR1	Q01973	ENSG00000185483
2878-66_2	YES	YES1	7525	Tyrosine-protein kinase Yes	P07947	ENSG00000176105
4476-22_2	ZAP70	ZAP70	7535	Tyrosine-protein kinase ZAP-70	P43403	ENSG00000115085
3005-5_2	PTP-1B	PTPN1	5770	Tyrosine-protein phosphatase non-receptor type 1	P18031	ENSG00000196396
3397-7_4	SHP-2	PTPN11	5781	Tyrosine-protein phosphatase non-receptor type 11	Q06124	ENSG00000179295
4318-12_3	PTP-1C	PTPN6	5777	Tyrosine-protein phosphatase non-receptor type 6	P29350	ENSG00000111679
4474-19_2	Ubiquitin	RPS27A	6233	Ubiquitin	P62979	ENSG00000143947
5019-16_2	PGP9.5	UCHL1	7345	Ubiquitin carboxyl-terminal hydrolase isozyme L1	P09936	ENSG00000154277
9199-6_3	UB2G2	UBE2G2	7327	Ubiquitin-conjugating enzyme E2 G2	P60604	ENSG00000184787
3874-8_1	UB2L3	UBE2L3	7332	Ubiquitin-conjugating enzyme E2 L3	P68036	ENSG00000185651
3836-51_2	UFM1	UFM1	51569	Ubiquitin-fold modifier 1	P61960	ENSG00000120686
3132-1_1	VEGF-C	VEGFC	7424	Vascular endothelial growth factor C	P49767	ENSG00000150630
13098-93_3	VEGF-D	FIGF	2277	Vascular endothelial growth factor D	O43915	ENSG00000165197
2358-19_2	VEGF sR3	FLT4	2324	Vascular endothelial growth factor receptor 3	P35916	ENSG00000037280
2961-1_2	Protein C	PROC	5624	Vitamin K-dependent protein C	P04070	ENSG00000115718
3191-50_2	WFKN1	WFIKKN1	117166	WAP, kazal, immunoglobulin, kunitz and NTR domain-containing protein 1	Q96NZ8	ENSG00000127578
3235-50_2	WFKN2	WFIKKN2	124857	WAP, Kazal, immunoglobulin, Kunitz and NTR domain-containing protein 2	Q8TEU8	ENSG00000173714
3057-55_1	WISP-1	WISP1	8840	WNT1-inducible-signaling pathway protein 1	O95388	ENSG00000104415
3481-87_1	XPNPEP1	XPNPEP1	7511	Xaa-Pro aminopeptidase 1	Q9NQW7	ENSG00000108039
5227-60_3	PDK1	PDK1	5163	[Pyruvate dehydrogenase (acetyl-transferring)] kinase isozyme 1, mitochondrial	Q15118	ENSG00000152256
4563-61_2	PLCG1	PLCG1	5335	1-phosphatidylinositol 4,5-bisphosphate phosphodiesterase gamma-1	P19174	ENSG00000124181
10361-25_3	OAS1	OAS1	4938	2'-5'-oligoadenylate synthase 1	P00973	ENSG00000089127
3898-5_2	PSD7	PSMD7	5713	26S proteasome non-ATPase regulatory subunit 7	P51665	ENSG00000103035
5230-99_3	HMGR	HMGCR	3156	3-hydroxy-3-methylglutaryl-coenzyme A reductase	P04035	ENSG00000113161
4217-49_3	ERAB	HSD17B10	3028	3-hydroxyacyl-CoA dehydrogenase type-2	Q99714	ENSG00000072506
4693-72_2	3HIDH	HIBADH	11112	3-hydroxyisobutyrate dehydrogenase, mitochondrial	P31937	ENSG00000106049
4460-8_2	PDPK1	PDPK1	5170	3-phosphoinositide-dependent protein kinase 1	O15530	ENSG00000140992
5026-66_1	RS3	RPS3	6188	40S ribosomal protein S3	P23396	ENSG00000149273
5484-63_3	RS3A	RPS3A	6189	40S ribosomal protein S3a	P61247	ENSG00000145425
3864-5_2	RS7	RPS7	6201	40S ribosomal protein S7	P62081	ENSG00000171863
4160-49_1	MMP-2	MMP2	4313	72 kDa type IV collagenase	P08253	ENSG00000087245
3174-2_1	ATS1	ADAMTS1	9510	A disintegrin and metalloproteinase with thrombospondin motifs 1	Q9UHI8	ENSG00000154734
3175-51_5	ATS13	ADAMTS13	11093	A disintegrin and metalloproteinase with thrombospondin motifs 13	Q76LX8	ENSG00000160323
4533-76_2	ATS15	ADAMTS15	170689	A disintegrin and metalloproteinase with thrombospondin motifs 15	Q8TE58	ENSG00000166106
2809-25_2	ADAMTS-4	ADAMTS4	9507	A disintegrin and metalloproteinase with thrombospondin motifs 4	O75173	ENSG00000158859
3168-8_2	ADAMTS-5	ADAMTS5	11096	A disintegrin and metalloproteinase with thrombospondin motifs 5	Q9UNA0	ENSG00000154736
4771-10_3	ASM3A	SMPDL3A	10924	Acid sphingomyelinase-like phosphodiesterase 3a	Q92484	ENSG00000172594
3758-68_3	Activated Protein C	PROC	5624	Activated Protein C	P04070	ENSG00000115718
2806-49_2	Activin RIB	ACVR1B	91	Activin receptor type-1B	P36896	ENSG00000135503
4546-27_3	EMR2	ADGRE2	30817	Adhesion G protein-coupled receptor E2	Q9UHX3	ENSG00000127507
4551-72_3	GP114	ADGRG5	221188	Adhesion G-protein coupled receptor G5	Q8IZF4	ENSG00000159618
3554-24_1	Adiponectin	ADIPOQ	9370	Adiponectin	Q15848	ENSG00000181092
11513-92_3	CD38	CD38	952	ADP-ribosyl cyclase/cyclic ADP-ribose hydrolase 1	P28907	ENSG00000004468
4535-50_2	BST1	BST1	683	ADP-ribosyl cyclase/cyclic ADP-ribose hydrolase 2	Q10588	ENSG00000109743
4763-31_3	Afamin	AFM	173	Afamin	P43652	ENSG00000079557
3280-49_2	Aggrecan	ACAN	176	Aggrecan core protein	P16112	ENSG00000157766
3839-60_2	AIP	AIP	9049	AH receptor-interacting protein	O00170	ENSG00000110711
2849-49_1	AIF1	AIF1	199	Allograft inflammatory factor 1	P55008	ENSG00000204472
4153-11_2	alpha-1-antichymotrypsin complex	SERPINA3	12	Alpha-1-antichymotrypsin complex	P01011	ENSG00000196136
3580-25_5	a1-Antitrypsin	SERPINA1	5265	Alpha-1-antitrypsin	P01009	ENSG00000197249
3024-18_2	a2-Antiplasmin	SERPINF2	5345	Alpha-2-antiplasmin	P08697	ENSG00000167711
3640-14_3	RAP	LRPAP1	4043	alpha-2-macroglobulin receptor-associated protein	P30533	ENSG00000163956
5792-8_2	AFP	AFP	174	alpha-Fetoprotein	P02771	ENSG00000081051
3169-70_2	IDUA	IDUA	3425	Alpha-L-iduronidase	P35475	ENSG00000127415
4292-5_3	SNAA	NAPA	8775	Alpha-soluble NSF attachment protein	P54920	ENSG00000105402
8458-111_3	a-Synuclein	SNCA	6622	Alpha-synuclein	P37840	ENSG00000145335
5183-53_3	AMPK a1b1g1	PRKAA1 PRKAB1 PRKAG1	5562 5564 5571	AMP Kinase (alpha1beta1gamma1)	Q13131 Q9Y478 P54619	#N/A
5245-40_5	AMPK a2b2g1	PRKAA2 PRKAB2 PRKAG1	5563 5565 5571	AMP Kinase (alpha2beta2gamma1)	P54646 O43741 P54619	#N/A
2970-60_2	AREG	AREG	374	Amphiregulin	P15514	ENSG00000109321
14134-49_3	AMGO2	AMIGO2	347902	Amphoterin-induced protein 2	Q86SJ2	ENSG00000139211
3171-57_2	amyloid precursor protein	APP	351	Amyloid beta A4 protein	P05067	ENSG00000142192
2811-27_1	Angiopoietin-1	ANGPT1	284	Angiopoietin-1	Q15389	ENSG00000154188
3773-15_4	sTie-2	TEK	7010	Angiopoietin-1 receptor, soluble	Q02763	ENSG00000120156
2602-2_2	Angiopoietin-2	ANGPT2	285	Angiopoietin-2	O15123	ENSG00000091879
2500-2_3	Angiopoietin-4	ANGPT4	51378	Angiopoietin-4	Q9Y264	ENSG00000101280
3281-19_1	ANGL3	ANGPTL3	27329	Angiopoietin-related protein 3	Q9Y5C1	ENSG00000132855
3710-49_2	Angiostatin	PLG	5340	Angiostatin	P00747	ENSG00000122194
2805-6_2	ACE2	ACE2	59272	Angiotensin-converting enzyme 2	Q9BYF1	ENSG00000130234
3484-60_2	Angiotensinogen	AGT	183	Angiotensinogen	P01019	ENSG00000135744
7624-19_3	ANK2	ANK2	287	Ankyrin-2	Q01484	ENSG00000145362
4960-72_1	annexin I	ANXA1	301	Annexin A1	P04083	ENSG00000135046
4961-17_1	annexin II	ANXA2	302	Annexin A2	P07355	ENSG00000182718
14158-17_3	Annexin V	ANXA5	308	Annexin A5	P08758	ENSG00000164111
4959-2_1	AGR2	AGR2	10551	Anterior gradient protein 2 homolog	O95994	ENSG00000106541
4413-3_2	SLPI	SLPI	6590	Antileukoproteinase	P03973	ENSG00000124107
2797-56_2	Apo B	APOB	338	Apolipoprotein B	P04114	ENSG00000084674
5312-49_3	Apo E2	APOE	348	Apolipoprotein E (isoform E2)	P02649	ENSG00000130203
2937-10_2	Apo E3	APOE	348	Apolipoprotein E (isoform E3)	P02649	ENSG00000130203
2938-55_2	Apo E4	APOE	348	Apolipoprotein E (isoform E4)	P02649	ENSG00000130203
11510-31_3	Apo L1	APOL1	8542	Apolipoprotein L1	O14791	ENSG00000100342
3412-7_1	Bcl-2	BCL2	596	Apoptosis regulator Bcl-2	P10415	ENSG00000171791
8447-11_3	ghrelin	GHRL	51738	Appetite-regulating hormone	Q9UBU3	ENSG00000157017
5867-60_3	ARGI1	ARG1	383	Arginase-1	P05089	ENSG00000118520
3538-26_1	dopa decarboxylase	DDC	1644	Aromatic-L-amino-acid decarboxylase	P20711	ENSG00000132437
2939-10_2	Artemin	ARTN	9048	Artemin	Q5T4W7	ENSG00000117407
3583-54_6	Arylsulfatase A	ARSA	410	Arylsulfatase A	P15289	ENSG00000100299
3172-28_2	ARSB	ARSB	411	Arylsulfatase B	P15848	ENSG00000113273
5452-71_3	ASGR1	ASGR1	432	Asialoglycoprotein receptor 1	P07306	ENSG00000141505
4965-27_1	ATP synthase beta chain	ATP5B	506	ATP synthase subunit beta, mitochondrial	P06576	ENSG00000110955
3875-62_1	ARI3A	ARID3A	1820	AT-rich interactive domain-containing protein 3A	Q99856	ENSG00000116017
3091-70_2	Aurora kinase A	AURKA	6790	Aurora kinase A	O14965	ENSG00000087586
2751-16_2	Azurocidin	AZU1	566	Azurocidin	P20160	ENSG00000172232
4126-22_1	BPI	BPI	671	Bactericidal permeability-increasing protein	P17213	ENSG00000101425
4973-18_1	cIAP-2	BIRC3	330	Baculoviral IAP repeat-containing protein 3	Q13489	ENSG00000023445
3472-40_2	Survivin	BIRC5	332	Baculoviral IAP repeat-containing protein 5	O15392	ENSG00000089685
4561-65_2	Livin B	BIRC7	79444	Baculoviral IAP repeat-containing protein 7 Isoform beta	Q96CA5	ENSG00000101197
2816-50_2	BCAM	BCAM	4059	Basal Cell Adhesion Molecule	P50895	ENSG00000187244
3585-54_4	BASI	BSG	682	Basigin	P35613	ENSG00000172270
2891-1_3	CD22	CD22	933	B-cell receptor CD22	P20273	ENSG00000012124
4423-77_2	BCL2-like 1 protein	BCL2L1	598	Bcl-2-like protein 1	Q07817	ENSG00000171552
13097-11_3	Apoptosis regulator Bcl-W	BCL2L2	599	Bcl-2-like protein 2	Q92843	ENSG00000129473
4866-59_2	TrkB	NTRK2	4915	BDNF/NT-3 growth factors receptor	Q16620	ENSG00000148053
3485-28_2	b2-Microglobulin	B2M	567	Beta-2-microglobulin	P61769	ENSG00000166710
3347-9_2	BARK1	ADRBK1	156	beta-adrenergic receptor kinase 1	P25098	ENSG00000173020
5456-59_2	CNDP1	CNDP1	84735	Beta-Ala-His dipeptidase	Q96KN2	ENSG00000150656
13088-397_3	BTC	BTC	685	Betacellulin	P35070	ENSG00000174808
2558-51_3	b-Endorphin	POMC	5443	Beta-endorphin	P01189	ENSG00000115138
5801-72_3	b-NGF	NGF	4803	beta-nerve growth factor	P01138	ENSG00000134259
5798-3_3	BID	BID	637	BH3-interacting domain death agonist	P55957	ENSG00000015475
3284-75_1	BGN	BGN	633	Biglycan	P21810	ENSG00000182492
3654-27_5	BMPER	BMPER	168667	BMP-binding endothelial regulator protein	Q8N8U9	ENSG00000164619
3587-53_2	BMP10	BMP10	27302	Bone morphogenetic protein 10	O95393	ENSG00000163217
2972-57_2	BMP-7	BMP7	655	Bone morphogenetic protein 7	P18075	ENSG00000101144
4859-6_1	BMPR1A	BMPR1A	657	Bone morphogenetic protein receptor type-1A	P36894	ENSG00000107779
4862-63_1	BMP RII	BMPR2	659	Bone morphogenetic protein receptor type-2	Q13873	ENSG00000204217
3415-61_2	BSP	IBSP	3381	Bone sialoprotein 2	P21815	ENSG00000029559
3723-1_2	BNP-32	NPPB	4879	Brain natriuretic peptide 32	P16860	ENSG00000120937
2421-7_3	BDNF	BDNF	627	Brain-derived neurotrophic factor	P23560	ENSG00000176697
4534-10_2	BSSP4	PRSS22	64063	Brain-specific serine protease 4	Q9GZN4	ENSG00000005001
4900-8_1	C3a	C3	718	C3a anaphylatoxin	P01024	ENSG00000125730
2755-8_2	C3adesArg	C3	718	C3a anaphylatoxin des Arginine	P01024	ENSG00000125730
2851-63_3	C5a	C5	727	C5a anaphylatoxin	P01031	ENSG00000106804
2501-51_3	Cadherin E	CDH1	999	Cadherin-1	P12830	ENSG00000039068
3797-1_1	Cadherin-2	CDH2	1000	Cadherin-2	P19022	ENSG00000170558
3657-74_3	Calcineurin B a	PPP3R1	5534	Calcineurin subunit B type 1	P63098	ENSG00000221823
5253-1_2	PDE1A	PDE1A	5136	Calcium/calmodulin-dependent 3',5'-cyclic nucleotide phosphodiesterase 1A	P54750	ENSG00000115252
3877-67_2	CaMKK alpha	CAMKK1	84254	Calcium/calmodulin-dependent protein kinase kinase 1	Q8N5S9	ENSG00000004660
3418-12_2	CAMK1D	CAMK1D	57118	Calcium/calmodulin-dependent protein kinase type 1D	Q8IU85	ENSG00000183049
3350-53_2	CAMK2A	CAMK2A	815	Calcium/calmodulin-dependent protein kinase type II subunit alpha	Q9UQM7	ENSG00000070808
3351-1_1	CAMK2B	CAMK2B	816	Calcium/calmodulin-dependent protein kinase type II subunit beta	Q13554	ENSG00000058404
3419-49_2	CAMK2D	CAMK2D	817	Calcium/calmodulin-dependent protein kinase type II subunit delta	Q13557	ENSG00000145349
2449-1_4	GV	PLA2G5	5322	Calcium-dependent phospholipase A2	P39877	ENSG00000127472
5264-65_3	calreticulin	CALR	811	Calreticulin	P27797	ENSG00000179218
4963-19_1	ARP19	ARPP19	10776	cAMP-regulated phosphoprotein 19	P56211	ENSG00000128989
5255-22_3	PDE4D	PDE4D	5144	cAMP-specific 3',5'-cyclic phosphodiesterase 4D	Q08499	ENSG00000113448
4428-1_2	CHST2	CHST2	9435	Carbohydrate sulfotransferase 2	Q9Y4C5	ENSG00000175040
4429-51_2	CHST6	CHST6	4166	Carbohydrate sulfotransferase 6	Q9GZX3	ENSG00000183196
4969-2_1	Carbonic anhydrase I	CA1	759	Carbonic anhydrase 1	P00915	ENSG00000133742
3420-21_2	Carbonic anhydrase XIII	CA13	377677	Carbonic anhydrase 13	Q8N1Q1	ENSG00000185015
4970-55_1	carbonic anhydrase II	CA2	760	Carbonic anhydrase 2	P00918	ENSG00000104267
3799-11_2	Carbonic anhydrase III	CA3	761	Carbonic anhydrase 3	P07451	ENSG00000164879
3352-80_3	Carbonic anhydrase 6	CA6	765	Carbonic anhydrase 6	P23280	ENSG00000131686
3356-50_1	Carbonic anhydrase VII	CA7	766	Carbonic anhydrase 7	P43166	ENSG00000168748
3798-71_1	Carbonic anhydrase 9	CA9	768	Carbonic anhydrase 9	Q16790	ENSG00000107159
3518-54_2	TAFI	CPB2	1361	Carboxypeptidase B2	Q96IY4	ENSG00000080618
5343-74_3	CBPE	CPE	1363	Carboxypeptidase E	P16870	ENSG00000109472
2889-37_2	Cardiotrophin-1	CTF1	1489	Cardiotrophin-1	Q16619	ENSG00000150281
3427-63_2	CSK21	CSNK2A1	1457	Casein kinase II subunit alpha	P68400	ENSG00000101266
4904-7_1	Caspase-2	CASP2	835	Caspase-2	P42575	ENSG00000106144
3593-72_3	Caspase-3	CASP3	836	Caspase-3	P42574	ENSG00000164305
3488-64_2	Catalase	CAT	847	Catalase	P04040	ENSG00000121691
3594-6_5	CATE	CTSE	1510	Cathepsin E	P14091	ENSG00000196188
2431-17_3	Cathepsin G	CTSG	1511	Cathepsin G	P08311	ENSG00000100448
8465-52_3	Cathepsin H	CTSH	1512	Cathepsin H	P09668	ENSG00000103811
3364-76_2	Cathepsin V	CTSV	1515	Cathepsin L2	O60911	ENSG00000136943
3181-50_2	Cathepsin S	CTSS	1520	Cathepsin S	P25774	ENSG00000163131
4971-1_1	CATZ	CTSZ	1522	Cathepsin Z	Q9UBR2	ENSG00000101160
3676-15_3	IGF-II receptor	IGF2R	3482	Cation-independent mannose-6-phosphate receptor	P11717	ENSG00000197081
2770-51_2	I-309	CCL1	6346	C-C motif chemokine 1	P22362	ENSG00000108702
4144-13_1	MCP-4	CCL13	6357	C-C motif chemokine 13	Q99616	ENSG00000181374
2900-53_3	HCC-1	CCL14	6358	C-C motif chemokine 14	Q16627	ENSG00000276409
3509-1_1	MIP-5	CCL15	6359	C-C motif chemokine 15	Q16663	ENSG00000275718
4913-78_1	HCC-4	CCL16	6360	C-C motif chemokine 16	O15467	ENSG00000275152
3044-3_2	PARC	CCL18	6362	C-C motif chemokine 18	P55774	ENSG00000275385
2578-67_2	MCP-1	CCL2	6347	C-C motif chemokine 2	P13500	ENSG00000108691
2468-62_3	MIP-3a	CCL20	6364	C-C motif chemokine 20	P78556	ENSG00000115009
2516-57_3	6Ckine	CCL21	6366	C-C motif chemokine 21	O00585	ENSG00000137077
3508-78_3	MDC	CCL22	6367	C-C motif chemokine 22	O00626	ENSG00000102962
4128-27_2	Eotaxin-2	CCL24	6369	C-C motif chemokine 24	O00175	ENSG00000106178
2705-5_2	TECK	CCL25	6370	C-C motif chemokine 25	O15444	ENSG00000131142
9168-31_3	Eotaxin-3	CCL26	10344	C-C motif chemokine 26	Q9Y258	ENSG00000006606
2192-63_10	CTACK	CCL27	10850	C-C motif chemokine 27	Q9Y4X3	ENSG00000213927
3040-59_1	MIP-1a	CCL3	6348	C-C motif chemokine 3	P10147	ENSG00000277632
2783-18_2	LD78-beta	CCL3L1	414062	C-C motif chemokine 3-like 1	P16619	ENSG00000276085
4886-3_1	MCP-3	CCL7	6354	C-C motif chemokine 7	P80098	ENSG00000108688
2785-15_2	MCP-2	CCL8	6355	C-C motif chemokine 8	P80075	ENSG00000108700
10337-83_3	CEBPB	CEBPB	1051	CCAAT/enhancer-binding protein beta	P17676	ENSG00000172216
3290-50_2	CD109	CD109	135228	CD109 antigen	Q6YHK3	ENSG00000156535
13116-25_3	CD177	CD177	57126	CD177 antigen	Q8N6Q3	ENSG00000204936
3029-52_2	DC-SIGN	CD209	30835	CD209 antigen	Q9NNX6	ENSG00000090659
3292-75_1	CD48	CD48	962	CD48 antigen	P09326	ENSG00000117091
3293-2_4	CD5L	CD5L	922	CD5 antigen-like	O43866	ENSG00000073754
9190-7_3	CD63	CD63	967	CD63 antigen	P08962	ENSG00000135404
5807-77_3	CD70	CD70	970	CD70 antigen	P32970	ENSG00000125726
5065-8_2	CD83	CD83	9308	CD83 antigen	Q01151	ENSG00000112149
2822-56_2	CD97	CD97	976	CD97 antigen	P48960	ENSG00000123146
5103-30_3	MO2R1	CD200R1	131450	Cell surface glycoprotein CD200 receptor 1	Q8TD46	ENSG00000163606
6152-111_3	p53	TP53	7157	Cellular tumor antigen p53	P04637	ENSG00000141510
4962-52_1	ARMEL	CDNF	441549	Cerebral dopamine neurotrophic factor	Q49AH0	ENSG00000185267
5254-69_3	PDE3A	PDE3A	5139	cGMP-inhibited 3',5'-cyclic phosphodiesterase A	Q14432	ENSG00000172572
11104-13_3	YKL-40	CHI3L1	1116	Chitinase-3-like protein 1	P36222	ENSG00000133048
3600-2_3	Chitotriosidase-1	CHIT1	1118	Chitotriosidase-1	Q13231	ENSG00000133063
4540-11_2	CBX5	CBX5	23468	Chromobox protein homolog 5	P45973	ENSG00000094916
3423-59_2	Chymase	CMA1	1215	Chymase	P23946	ENSG00000092009
3489-9_2	CNTF	CNTF	1270	Ciliary neurotrophic factor	P26441	ENSG00000242689
3028-36_2	Ck-b-8-1	CCL23	6368	Ck-beta-8-1	P55773	ENSG00000274736
4542-24_2	Clusterin	CLU	1191	Clusterin	P10909	ENSG00000120885
5066-134_3	CLM6	CD300C	10871	CMRF35-like molecule 6	Q08708	ENSG00000167850
4876-32_1	Coagulation Factor IX	F9	2158	Coagulation factor IX	P00740	ENSG00000101981
5307-12_3	Coagulation Factor IXab	F9	2158	Coagulation factor IXab	P00740	ENSG00000101981
4906-35_1	Coagulation Factor V	F5	2153	Coagulation Factor V	P12259	ENSG00000198734
4878-3_1	Coagulation Factor X	F10	2159	Coagulation Factor X	P00742	ENSG00000126218
3077-66_2	Coagulation Factor Xa	F10	2159	Coagulation factor Xa	P00742	ENSG00000126218
2190-55_1	Coagulation Factor XI	F11	2160	Coagulation Factor XI	P03951	ENSG00000088926
4807-13_3	CO8A1	COL8A1	1295	Collagen alpha-1(VIII) chain	P27658	ENSG00000144810
4543-65_2	CONA1	COL23A1	91522	Collagen alpha-1(XXIII) chain	Q86Y22	ENSG00000050767
5457-5_2	COLEC12	COLEC12	81035	Collectin-12	Q5KU26	ENSG00000158270
2823-7_1	COMMD7	COMMD7	149951	COMM domain-containing protein 7	Q86VX2	ENSG00000149600
3285-23_2	C1r	C1R	715	Complement C1r subcomponent	P00736	ENSG00000159403
3186-2_2	C2	C2	717	Complement C2	P06681	ENSG00000166278
2754-50_2	C3	C3	718	Complement C3	P01024	ENSG00000125730
4480-59_2	C3b	C3	718	Complement C3b	P01024	ENSG00000125730
2182-54_1	C4b	C4A C4B	720 721	Complement C4b	P0C0L4 P0C0L5	#N/A
2381-52_4	C5	C5	727	Complement C5	P01031	ENSG00000106804
4482-66_2	C5b, 6 Complex	C5 C6	727 729	Complement C5b-C6 complex	P01031,P13671	#N/A
14136-234_3	C1QR1	CD93	22918	Complement component C1q receptor	Q9NPY3	ENSG00000125810
2888-49_2	C7	C7	730	Complement component C7	P10643	ENSG00000112936
3060-43_2	C9	C9	735	Complement component C9	P02748	ENSG00000113600
5069-9_3	DAF	CD55	1604	Complement decay-accelerating factor	P08174	ENSG00000196352
4129-72_1	Factor B	CFB	629	Complement factor B	P00751	ENSG00000243649
2946-52_2	Factor D	CFD	1675	Complement factor D	P00746	ENSG00000197766
4159-130_1	Factor H	CFH	3075	Complement factor H	P08603	ENSG00000000971
3666-17_4	complement factor H-related 5	CFHR5	81494	Complement factor H-related protein 5	Q9BXR6	ENSG00000134389
2567-5_6	Factor I	CFI	3426	Complement factor I	P05156	ENSG00000205403
2975-19_2	CTGF	CTGF	1490	Connective tissue growth factor	P29279	ENSG00000118523
4544-4_3	CTAP-III	PPBP	5473	Connective tissue-activating peptide III	P02775	ENSG00000163736
3299-29_2	Contactin-5	CNTN5	53942	Contactin-5	O94779	ENSG00000149972
5346-24_3	CPNE1	CPNE1	8904	Copine-1	Q99829	ENSG00000214078
4785-30_3	CBG	SERPINA6	866	Corticosteroid-binding globulin	P08185	ENSG00000170099
4890-10_1	ACTH	POMC	5443	Corticotropin	P01189	ENSG00000115138
4337-49_2	CRP	CRP	1401	C-reactive protein	P02741	ENSG00000132693
3800-71_2	CK-BB	CKB	1152	Creatine kinase B-type	P12277	ENSG00000166165
2670-67_4	CK-MM	CKM	1158	Creatine kinase M-type	P06732	ENSG00000104879
3294-55_2	CFC1	CFC1	55997	Cryptic protein	P0CG37	ENSG00000136698
4332-6_2	CLC1B	CLEC1B	51266	C-type lectin domain family 1 member B	Q9P126	ENSG00000165682
3361-26_2	CLC4K	CD207	50489	C-type lectin domain family 4 member K	Q9UJ71	ENSG00000116031
3603-60_4	CLC7A	CLEC7A	64581	C-type lectin domain family 7 member A	Q9BXN2	ENSG00000172243
4141-79_1	IP-10	CXCL10	3627	C-X-C motif chemokine 10	P02778	ENSG00000169245
3487-32_2	BLC	CXCL13	10563	C-X-C motif chemokine 13	O43927	ENSG00000156234
2436-49_4	CXCL16, soluble	CXCL16	58191	C-X-C motif chemokine 16	Q9H2A7	ENSG00000161921
2979-8_2	ENA-78	CXCL5	6374	C-X-C motif chemokine 5	P42830	ENSG00000163735
3495-15_2	GCP-2	CXCL6	6372	C-X-C motif chemokine 6	P80162	ENSG00000124875
9188-119_3	MIG	CXCL9	4283	C-X-C motif chemokine 9	Q07325	ENSG00000138755
3422-4_2	CDK1/cyclin B	CDC2 CCNB1	983 891	Cyclin-dependent kinase 1:G2/mitotic-specific cyclin-B1 complex	P06493 P14635	#N/A
3358-51_2	CDK5/p35	CDK5 CDK5R1	1020 8851	Cyclin-dependent kinase 5:Cyclin-dependent kinase 5 activator 1 complex	Q00535 Q15078	#N/A
2609-59_2	Cystatin C	CST3	1471	Cystatin-C	P01034	ENSG00000101439
3803-10_2	CYTD	CST5	1473	Cystatin-D	P28325	ENSG00000170367
3302-58_1	CYTF	CST7	8530	Cystatin-F	O76096	ENSG00000077984
3802-50_1	Cystatin-S	CST4	1472	Cystatin-S	P01036	ENSG00000101441
5459-33_3	CYTN	CST1	1469	Cystatin-SN	P01037	ENSG00000170373
9171-11_3	CSRP3	CSRP3	8048	Cysteine and glycine-rich protein 3	P50461	ENSG00000129170
3187-52_2	CRIS3	CRISP3	10321	Cysteine-rich secretory protein 3	P54108	ENSG00000096006
7628-40_3	CREL1	CRELD1	78987	Cysteine-rich with EGF-like domain protein 1	Q96HD1	ENSG00000163703
2607-54_2	CLF-1/CLC Complex	CRLF1 CLCF1	9244 23529	Cytokine receptor-like factor 1:Cardiotrophin-like cytokine factor 1 Complex	O75462 Q9UBD9	#N/A
2746-56_1	TSLP R	CRLF2	64109	Cytokine receptor-like factor 2	Q9HC73	ENSG00000205755
5014-49_1	NCK1	NCK1	4690	Cytoplasmic protein NCK1	P16333	ENSG00000158092
3414-40_2	BMX	BMX	660	Cytoplasmic tyrosine-protein kinase BMX	P51813	ENSG00000102010
5345-51_3	CKAP2	CKAP2	26586	Cytoskeleton-associated protein 2	Q8WWK9	ENSG00000136108
3192-3_2	Glutamate carboxypeptidase	CNDP2	55748	Cytosolic non-specific dipeptidase	Q96KP4	ENSG00000133313
5068-54_3	CRTAM	CRTAM	56253	Cytotoxic and regulatory T-cell molecule	O95727	ENSG00000109943
3022-4_2	CTLA-4	CTLA4	1493	Cytotoxic T-lymphocyte protein 4	P16410	ENSG00000163599
4314-12_2	XTP3A	DCTPP1	79077	dCTP pyrophosphatase 1	Q9H773	ENSG00000179958
4355-13_1	DAPK2	DAPK2	23604	Death-associated protein kinase 2	Q9UIK4	ENSG00000035664
2666-53_2	Bone proteoglycan II	DCN	1634	Decorin	P07585	ENSG00000011465
3305-6_1	DLL4	DLL4	54567	Delta-like protein 4	Q9NR61	ENSG00000128917
4981-6_1	DSC3	DSC3	1825	Desmocollin-3	Q14574	ENSG00000134762
2976-58_2	Desmoglein-1	DSG1	1828	Desmoglein-1	Q02413	ENSG00000134760
3122-6_2	SMAC	DIABLO	56616	Diablo homolog, mitochondrial	Q9NR28	ENSG00000184047
3608-12_1	DPP2	DPP7	29952	Dipeptidyl peptidase 2	Q9UHL4	ENSG00000176978
4420-7_2	ADAM12	ADAM12	8038	Disintegrin and metalloproteinase domain-containing protein 12	O43184	ENSG00000148848
2871-73_2	RAD51	RAD51	5888	DNA repair protein RAD51 homolog 1	Q06609	ENSG00000051180
2876-74_2	Topoisomerase I	TOP1	7150	DNA topoisomerase 1	P11387	ENSG00000198900
3852-19_2	HSP 40	DNAJB1	3337	DnaJ homolog subfamily B member 1	P25685	ENSG00000132002
9175-48_3	DSCAM	DSCAM	1826	Down syndrome cell adhesion molecule	O60469	ENSG00000171587
5252-33_3	PDE11	PDE11A	50940	Dual 3',5'-cyclic-AMP and -GMP phosphodiesterase 11A	Q9HCR9	ENSG00000128655
2864-2_3	MEK1	MAP2K1	5604	Dual specificity mitogen-activated protein kinase kinase 1	Q02750	ENSG00000169032
3628-3_4	MP2K2	MAP2K2	5605	Dual specificity mitogen-activated protein kinase kinase 2	P36507	ENSG00000126934
6151-18_3	MP2K3	MAP2K3	5606	Dual specificity mitogen-activated protein kinase kinase 3	P46734	ENSG00000034152
3480-7_1	DUS3	DUSP3	1845	Dual specificity protein phosphatase 3	P51452	ENSG00000108861
4359-87_1	DYRK3	DYRK3	8444	Dual specificity tyrosine-phosphorylation-regulated kinase 3	O43781	ENSG00000143479
10342-55_3	PIAS4	PIAS4	51588	E3 SUMO-protein ligase PIAS4	Q8N2W9	ENSG00000105229
4245-80_2	MDM2	MDM2	4193	E3 ubiquitin-protein ligase Mdm2	Q00987	ENSG00000135679
14120-2_3	RNF43	RNF43	54894	E3 ubiquitin-protein ligase RNF43	Q68DV7	ENSG00000108375
14122-132_3	ZNRF3	ZNRF3	84133	E3 ubiquitin-protein ligase ZNRF3	Q9ULT6	ENSG00000183579
3182-38_2	CD39	ENTPD1	953	Ectonucleoside triphosphate diphosphohydrolase 1	P49961	ENSG00000138185
4436-1_2	ENTP3	ENTPD3	956	Ectonucleoside triphosphate diphosphohydrolase 3	O75355	ENSG00000168032
4437-56_3	ENTP5	ENTPD5	957	Ectonucleoside triphosphate diphosphohydrolase 5	O75356	ENSG00000187097
4435-66_2	ENPP7	ENPP7	339221	Ectonucleotide pyrophosphatase/phosphodiesterase family member 7	Q6UWV6	ENSG00000182156
8480-29_3	FBLN3	EFEMP1	2202	EGF-containing fibulin-like extracellular matrix protein 1	Q12805	ENSG00000115380
4982-54_1	Elafin	PI3	5266	Elafin	P19957	ENSG00000124102
5882-34_2	EF-1-beta	EEF1B2	1933	Elongation factor 1-beta	P24534	ENSG00000114942
4908-6_1	Endoglin	ENG	2022	Endoglin	P17813	ENSG00000106991
4964-67_1	ARTS1	ERAP1	51752	Endoplasmic reticulum aminopeptidase 1	Q9NZ08	ENSG00000164307
2981-9_3	ESAM	ESAM	90952	Endothelial cell-selective adhesion molecule	Q96AP7	ENSG00000149564
3805-16_2	Endocan	ESM1	11082	Endothelial cell-specific molecule 1	Q9NQ30	ENSG00000164283
2714-78_2	EMAP-2	AIMP1	9255	Endothelial monocyte-activating polypeptide 2	Q12904	ENSG00000164022
3189-61_2	Enterokinase	TMPRSS15	5651	Enteropeptidase	P98073	ENSG00000154646
5301-7_3	Eotaxin	CCL11	6356	Eotaxin	P51671	ENSG00000172156
3431-54_2	EphA1	EPHA1	2041	Ephrin type-A receptor 1	P21709	ENSG00000146904
5076-53_2	EPHAA	EPHA10	284656	Ephrin type-A receptor 10	Q5JZY3	ENSG00000183317
4834-61_2	Epithelial cell kinase	EPHA2	1969	Ephrin type-A receptor 2	P29317	ENSG00000142627
3432-21_2	EPHA3	EPHA3	2042	Ephrin type-A receptor 3	P29320	ENSG00000044524
14124-6_3	Ephrin-A2	EFNA2	1943	Ephrin-A2	O43921	ENSG00000099617
2614-28_2	Ephrin-A4	EFNA4	1945	Ephrin-A4	P52798	ENSG00000243364
2615-60_2	Ephrin-A5	EFNA5	1946	Ephrin-A5	P52803	ENSG00000184349
2514-65_3	Ephrin-B3	EFNB3	1949	Ephrin-B3	Q15768	ENSG00000108947
5509-7_3	EGF	EGF	1950	Epidermal growth factor	P01133	ENSG00000138798
5328-33_37	EGFRvIII	EGFR	1956	Epidermal growth factor receptor variant III	P00533	ENSG00000146648
4956-2_1	EPI	EREG	2069	Epiregulin	O14944	ENSG00000124882
4122-12_2	discoidin domain receptor 1	DDR1	780	Epithelial discoidin domain-containing receptor 1	Q08345	ENSG00000204580
5813-58_3	Epo	EPO	2056	Erythropoietin	P01588	ENSG00000130427
2715-25_2	EPO-R	EPOR	2057	Erythropoietin receptor	P19235	ENSG00000187266
3470-1_2	sE-Selectin	SELE	6401	E-selectin	P16581	ENSG00000007908
4708-3_2	17-beta-HSD 1	HSD17B1	3292	Estradiol 17-beta-dehydrogenase 1	P14061	ENSG00000108786
2945-25_1	ER	ESR1	2099	Estrogen receptor	P03372	ENSG00000091831
4997-19_1	IF4A3	EIF4A3	9775	Eukaryotic initiation factor 4A-III	P38919	ENSG00000141543
5885-55_3	eIF-4H	EIF4H	7458	Eukaryotic translation initiation factor 4H	Q15056	ENSG00000106682
5888-29_3	eIF-5A-1	EIF5A	1984	Eukaryotic translation initiation factor 5A-1	P63241	ENSG00000132507
3366-51_2	ECM1	ECM1	1893	Extracellular matrix protein 1	Q16610	ENSG00000143369
8463-2_3	SOD3	SOD3	6649	Extracellular superoxide dismutase [Cu-Zn]	P08294	ENSG00000109610
5032-64_1	SSRP1	SSRP1	6749	FACT complex subunit SSRP1	Q08945	ENSG00000149136
4985-11_1	FABPE	FABP5	2171	Fatty acid-binding protein, epidermal	Q01469	ENSG00000164687
5437-63_3	FABP	FABP3	2170	Fatty acid-binding protein, heart	P05413	ENSG00000121769
11516-7_3	FABPL	FABP1	2168	Fatty acid-binding protein, liver	P07148	ENSG00000163586
4440-15_2	FCRL3	FCRL3	115352	Fc receptor-like protein 3	Q96P31	ENSG00000160856
5934-1_3	Ferritin	FTH1 FTL	2495 2512	Ferritin	P02794 P02792	#N/A
3367-8_3	FETUB	FETUB	26998	Fetuin-B	Q9UGM5	ENSG00000090512
2796-62_2	Fibrinogen	FGA FGB FGG	2243 2244 2266	Fibrinogen	P02671 P02675 P02679	#N/A
4989-7_1	Fibrinogen g-chain dimer	FGG	2266	Fibrinogen gamma chain	P02679	ENSG00000171557
3486-58_2	b-ECGF	FGF1	2246	Fibroblast growth factor 1	P05230	ENSG00000113578
4392-54_2	FGF-12	FGF12	2257	Fibroblast growth factor 12	P61328	ENSG00000114279
3494-71_3	FGF-17	FGF17	8822	Fibroblast growth factor 17	O60258	ENSG00000158815
2761-49_2	FGF-18	FGF18	8817	Fibroblast growth factor 18	O76093	ENSG00000156427
2762-30_2	FGF-19	FGF19	9965	Fibroblast growth factor 19	O95750	ENSG00000162344
2763-66_2	FGF-20	FGF20	26281	Fibroblast growth factor 20	Q9NP95	ENSG00000078579
3807-1_2	FGF23	FGF23	8074	Fibroblast growth factor 23	Q9GZV9	ENSG00000118972
4123-60_2	FGF-4	FGF4	2249	Fibroblast growth factor 4	P08620	ENSG00000075388
3065-65_1	FGF-5	FGF5	2250	Fibroblast growth factor 5	P12034	ENSG00000138675
4130-71_1	FGF-6	FGF6	2251	Fibroblast growth factor 6	P10767	ENSG00000111241
4487-1_1	FGF7	FGF7	2252	Fibroblast growth factor 7	P21781	ENSG00000140285
4394-71_2	FGF-8A	FGF8	2253	Fibroblast growth factor 8 isoform A	P55075	ENSG00000107831
2443-10_4	FGF-8B	FGF8	2253	Fibroblast growth factor 8 isoform B	P55075	ENSG00000107831
2764-20_2	FGF9	FGF9	2254	Fibroblast growth factor 9	P31371	ENSG00000102678
3808-76_2	FGFR-2	FGFR2	2263	Fibroblast growth factor receptor 2	P21802	ENSG00000066468
3809-1_2	FGFR-3	FGFR3	2261	Fibroblast growth factor receptor 3	P22607	ENSG00000068078
4988-49_2	FGFR4	FGFR4	2264	Fibroblast growth factor receptor 4	P22455	ENSG00000160867
3435-53_2	FN1.4	FN1	2335	Fibronectin Fragment 4	P02751	ENSG00000115414
3313-21_2	FCN2	FCN2	2220	Ficolin-2	Q15485	ENSG00000160339
5462-62_3	Ficolin-3	FCN3	8547	Ficolin-3	O75636	ENSG00000142748
3053-49_2	Flt3 ligand	FLT3LG	2323	Fms-related tyrosine kinase 3 ligand	P49771	ENSG00000090554
4986-59_1	FAK1	PTK2	5747	Focal adhesion kinase 1	Q05397	ENSG00000169398
3032-11_2	FSH	CGA FSHB	1081 2488	Follicle stimulating hormone	P01215, P01225	#N/A
4132-27_2	FST	FST	10468	Follistatin	P19883	ENSG00000134363
13112-179_3	FSTL1	FSTL1	11167	Follistatin-related protein 1	Q12841	ENSG00000163430
3438-10_2	FSTL3	FSTL3	10272	Follistatin-related protein 3	O95633	ENSG00000070404
2827-23_2	Fractalkine/CX3CL-1	CX3CL1	6376	Fractalkine	P78423	ENSG00000006210
5864-10_3	aldolase A	ALDOA	226	Fructose-bisphosphate aldolase A	P04075	ENSG00000149925
5347-59_3	Cyclin B1	CCNB1	891	G2/mitotic-specific cyclin-B1	P14635	ENSG00000134057
4548-4_2	Fucosyltransferase 3	FUT3	2525	Galactoside 3(4)-L-fucosyltransferase	P21217	ENSG00000171124
11094-104_3	LPPL	CLC	1178	Galectin-10	Q05315	ENSG00000105205
3033-57_1	Galectin-2	LGALS2	3957	Galectin-2	P05162	ENSG00000100079
5000-52_1	LG3BP	LGALS3BP	3959	Galectin-3-binding protein	Q08380	ENSG00000108679
2982-82_2	Galectin-4	LGALS4	3960	Galectin-4	P56470	ENSG00000171747
4909-68_1	Galectin-8	LGALS8	3964	Galectin-8	O00214	ENSG00000116977
9197-4_3	LEG9	LGALS9	3965	Galectin-9	O00182	ENSG00000168961
10339-48_3	NSE	ENO2	2026	Gamma-enolase	P09104	ENSG00000111674
5897-58_3	Gastrin-releasing peptide	GRP	2922	Gastrin-releasing peptide	P07492	ENSG00000134443
3314-74_2	GFRa-1	GFRA1	2674	GDNF family receptor alpha-1	P56159	ENSG00000151892
3217-74_2	Protease nexin I	SERPINE2	5270	Glia-derived nexin	P07093	ENSG00000135919
5822-22_3	GDNF	GDNF	2668	Glial cell line-derived neurotrophic factor	P39905	ENSG00000168621
4891-50_1	Glucagon	GCG	2641	Glucagon	P01275	ENSG00000115263
2857-70_2	Glucocorticoid receptor	NR3C1	2908	Glucocorticoid receptor	P04150	ENSG00000113580
5223-59_3	GCKR	GCKR	2646	Glucokinase regulatory protein	Q14397	ENSG00000084734
5478-50_2	PSMA	FOLH1	2346	Glutamate carboxypeptidase 2	Q04609	ENSG00000086205
4993-16_1	GSTA3	GSTA3	2940	Glutathione S-transferase A3	Q16772	ENSG00000174156
11081-1_3	GPDA	GPD1	2819	Glycerol-3-phosphate dehydrogenase [NAD(+)], cytoplasmic	P21695	ENSG00000167588
5196-7_3	NMT1	NMT1	4836	Glycylpeptide N-tetradecanoyltransferase 1	P30419	ENSG00000136448
3315-15_1	GPC2	GPC2	221914	Glypican-2	Q8N158	ENSG00000213420
4991-12_1	GPC5	GPC5	2262	Glypican-5	P78333	ENSG00000179399
4792-51_2	C34 gp41 HIV Fragment	Human-virus	1489079	gp41 C34 peptide, HIV	Q70626	#N/A
4840-73_1	G-CSF	CSF3	1440	Granulocyte colony-stimulating factor	P09919	ENSG00000108342
4697-59_2	GM-CSF	CSF2	1437	Granulocyte-macrophage colony-stimulating factor	P04141	ENSG00000164400
3195-50_2	Granulysin	GNLY	10578	Granulysin	P22749	ENSG00000115523
3440-7_2	granzyme A	GZMA	3001	Granzyme A	P12544	ENSG00000145649
4133-54_2	Granzyme B	GZMB	3002	Granzyme B	P10144	ENSG00000100453
3373-5_2	Granzyme H	GZMH	2999	Granzyme H	P20718	ENSG00000100450
5265-12_3	GRB2-related adapter protein 2	GRAP2	9402	GRB2-related adapter protein 2	O75791	ENSG00000100351
4449-67_3	GREM1	GREM1	26585	Gremlin-1	O60565	ENSG00000166923
2949-6_2	GX	PLA2G10	8399	Group 10 secretory phospholipase A2	O15496	ENSG00000069764
2447-7_4	GIIE	PLA2G2E	30814	Group IIE secretory phospholipase A2	Q9NZK7	ENSG00000188784
5463-22_3	GAS1	GAS1	2619	Growth arrest-specific protein 1	P54826	ENSG00000180447
2948-58_2	Growth hormone receptor	GHR	2690	Growth hormone receptor	P10912	ENSG00000112964
12060-28_3	GDF-11	GDF11	10220	Growth/differentiation factor 11	O95390	ENSG00000135414
4374-45_2	MIC-1	GDF15	9518	Growth/differentiation factor 15	Q99988	ENSG00000130513
4880-21_1	GDF2	GDF2	2658	Growth/differentiation factor 2	Q9UK05	ENSG00000263761
3067-67_1	GDF-9	GDF9	2661	Growth/differentiation factor 9	O60383	ENSG00000164404
2985-35_1	Gro-a	CXCL1	2919	Growth-regulated alpha protein	P09341	ENSG00000163739
4282-3_2	RAN	RAN	5901	GTP-binding nuclear protein Ran	P62826	ENSG00000132341
3054-3_2	Haptoglobin, Mixed Type	HP	3240	Haptoglobin	P00738	ENSG00000257017
2513-7_3	HCE000104	HCE000104	#N/A	HCE000104	#N/A	#N/A
2194-91_5	HCE000414	HCE000414	#N/A	HCE000414	#N/A	#N/A
2312-13_4	HCE000483	HCE000483	#N/A	HCE000483	#N/A	#N/A
2171-12_5	HCE001796	HCE001796	#N/A	HCE001796	#N/A	#N/A
2178-55_5	HCE003167	HCE003167	#N/A	HCE003167	#N/A	#N/A
2229-54_5	HCE003183	HCE003183	#N/A	HCE003183	#N/A	#N/A
2305-52_4	HCE003300	HCE003300	#N/A	HCE003300	#N/A	#N/A
2359-65_4	HCE004152	HCE004152	#N/A	HCE004152	#N/A	#N/A
2288-7_4	HCE004331	HCE004331	#N/A	HCE004331	#N/A	#N/A
2249-25_4	HCE004333	HCE004333	#N/A	HCE004333	#N/A	#N/A
2273-34_4	HCE004359	HCE004359	#N/A	HCE004359	#N/A	#N/A
2622-18_1	HO-2	HMOX2	3163	Heme oxygenase 2	P30519	ENSG00000103415
4915-64_2	Hemoglobin	HBA1 HBB	3039 3043	Hemoglobin	P69905, P68871	#N/A
3332-57_1	RGM-C	HFE2	148738	Hemojuvelin	Q6ZVN8	ENSG00000168509
2768-56_2	Hemopexin	HPX	3263	Hemopexin	P02790	ENSG00000110169
3316-58_1	Heparin cofactor II	SERPIND1	3053	Heparin cofactor 2	P05546	ENSG00000099937
4134-4_2	HB-EGF	HBEGF	1839	Heparin-binding EGF-like growth factor	Q99075	ENSG00000113070
5134-52_2	TIMD3	HAVCR2	84868	Hepatitis A virus cellular receptor 2	Q8TDQ0	ENSG00000135077
2681-23_2	HGF	HGF	3082	Hepatocyte growth factor	P14210	ENSG00000019991
2837-3_2	Met	MET	4233	Hepatocyte growth factor receptor	P08581	ENSG00000105976
4407-10_1	MSP	MST1	4485	Hepatocyte growth factor-like protein	P26927	ENSG00000173531
4553-65_3	HDGR2	HDGFRP2	84717	Hepatoma-derived growth factor-related protein 2	Q7Z4V5	ENSG00000167674
3504-58_2	LEAP-1	HAMP	57817	Hepcidin	P81172	ENSG00000105697
14132-21_3	HHLA2	HHLA2	11148	HERV-H LTR-associating protein 2	Q9UM44	#N/A
4994-178_1	hnRNP K	HNRNPK	3190	Heterogeneous nuclear ribonucleoprotein K	P61978	ENSG00000165119
13130-150_3	HXK2	HK2	3099	Hexokinase-2	P52789	ENSG00000159399
5178-5_3	PDE7A	PDE7A	5150	High affinity cAMP-specific 3',5'-cyclic phosphodiesterase 7A	Q13946	ENSG00000205268
5201-50_4	PDE9A	PDE9A	5152	High affinity cGMP-specific 3',5'-cyclic phosphodiesterase 9A	O76083	ENSG00000160191
2524-56_3	HMG-1	HMGB1	3146	High mobility group protein B1	P09429	ENSG00000189403
5900-11_2	HINT1	HINT1	3094	Histidine triad nucleotide-binding protein 1	P49773	ENSG00000169567
4996-66_1	HRG	HRG	3273	Histidine-rich glycoprotein	P04196	ENSG00000113905
2865-77_2	MOZ	KAT6A	7994	Histone acetyltransferase KAT6A	Q92794	ENSG00000083168
2987-37_3	Histone H1.2	HIST1H1C	3006	Histone H1.2	P16403	ENSG00000187837
14144-3_3	H2A3	HIST3H2A	#N/A	Histone H2A type 3	Q7L7L0	#N/A
4163-5_2	Histone H2A.z	H2AFZ	3015	Histone H2A.z	P0C0S5	ENSG00000164032
5843-60_3	NG36	EHMT2	10919	Histone-lysine N-methyltransferase EHMT2	Q96KQ7	ENSG00000204371
2732-58_3	NANOG	NANOG	79923	Homeobox protein NANOG	Q9H9S0	ENSG00000111704
3443-61_2	HIPK3	HIPK3	10114	Homeodomain-interacting protein kinase 3	Q9H422	ENSG00000110422
3879-50_1	CDC37	CDC37	11140	Hsp90 co-chaperone Cdc37	Q16543	ENSG00000105401
4914-10_1	HCG	CGA CGB	1081 1082	Human Chorionic Gonadotropin	P01215,P01233	#N/A
13089-6_3	HIF-1a	HIF1A	3091	Hypoxia-inducible factor 1-alpha	Q16665	ENSG00000100644
3198-4_1	IDS	IDS	3423	Iduronate 2-sulfatase	P22304	ENSG00000010404
11089-7_3	IgA	IGHA1 IGHA2	3493 3494	Immunoglobulin A	P01876 P01877	#N/A
4987-17_1	FCAR	FCAR	2204	Immunoglobulin alpha Fc receptor	P24071	ENSG00000186431
4135-84_2	IgE	IGHE IGK@ IGL@	3497 50802 3535	Immunoglobulin E	P01854	#N/A
2744-57_2	IgG	IGHG1 IGHG2 IGHG3 IGHG4 IGK@ IGL@	3500 3501 3502 3503 50802 3535	Immunoglobulin G	P01857	#N/A
3069-52_3	IgM	IGHM IGJ IGK@ IGL@	3507 3512 50802 3535	Immunoglobulin M	P01871	#N/A
2860-19_2	Karyopherin-a2	KPNA2	3838	Importin subunit alpha-1	P52292	ENSG00000182481
3887-90_2	IMB1	KPNB1	3837	Importin subunit beta-1	Q14974	ENSG00000108424
2988-57_2	ICOS	ICOS	29851	Inducible T-cell costimulator	Q9Y6W8	ENSG00000163600
8467-9_3	Activin AB	INHBA INHBB	3624 3625	Inhibin beta A chain:Inhibin beta B chain heterodimer	P08476 P09529	#N/A
3888-8_1	ING1	ING1	3621	Inhibitor of growth protein 1	Q9UK53	ENSG00000153487
5021-13_1	PPase	PPA1	5464	Inorganic pyrophosphatase	Q15181	ENSG00000180817
5229-90_3	IMDH1	IMPDH1	3614	Inosine-5'-monophosphate dehydrogenase 1	P20839	ENSG00000106348
4883-56_2	Insulin	INS	3630	Insulin	P01308	ENSG00000254647
3448-13_2	IR	INSR	3643	Insulin receptor	P06213	ENSG00000171105
3197-70_2	IDE	IDE	3416	Insulin-degrading enzyme	P14735	ENSG00000119912
4232-19_2	IGF-I sR	IGF1R	3480	Insulin-like growth factor 1 receptor	P08069	ENSG00000140443
2952-75_2	IGF-I	IGF1	3479	Insulin-like growth factor I	P05019	ENSG00000017427
2771-35_2	IGFBP-1	IGFBP1	3484	Insulin-like growth factor-binding protein 1	P08833	ENSG00000146678
8469-41_3	IGFBP-2	IGFBP2	3485	Insulin-like growth factor-binding protein 2	P18065	ENSG00000115457
2571-12_3	IGFBP-3	IGFBP3	3486	Insulin-like growth factor-binding protein 3	P17936	ENSG00000146674
8488-33_3	gpIIbIIIa	ITGA2B ITGB3	3674 3690	Integrin alpha-IIb: beta-3 complex	P08514 P05106	#N/A
4811-33_3	ITI heavy chain H4	ITIH4	3700	Inter-alpha-trypsin inhibitor heavy chain H4	Q14624	ENSG00000055955
2649-77_2	sICAM-3	ICAM3	3385	Intercellular adhesion molecule 3	P32942	ENSG00000076662
9183-7_3	IFN-a/b R1	IFNAR1	3454	Interferon alpha/beta receptor 1	P17181	ENSG00000142166
3497-13_2	IFN-aA	IFNA2	3440	Interferon alpha-2	P01563	ENSG00000188379
14129-1_3	IFNA7	IFNA7	3444	Interferon alpha-7	P01567	ENSG00000214042
14127-240_3	IFN-b	IFNB1	3456	Interferon beta	P01574	ENSG00000171855
14147-50_3	IFN-g	IFNG	3458	Interferon gamma	P01579	ENSG00000111537
9180-6_3	INGR2	IFNGR2	3460	Interferon gamma receptor 2	P38484	ENSG00000159128
4396-54_1	IFN-lambda 1	IFNL1	282618	Interferon lambda-1	Q8IU54	ENSG00000182393
4397-26_2	IFN-lambda 2	IFNL2	282616	Interferon lambda-2	Q8IZJ0	ENSG00000183709
10351-51_3	IRF1	IRF1	3659	Interferon regulatory factor 1	P10914	ENSG00000125347
4851-25_1	IL-1a	IL1A	3552	Interleukin-1 alpha	P01583	ENSG00000115008
5353-89_2	IL-1Ra	IL1RN	3557	Interleukin-1 receptor antagonist protein	P18510	ENSG00000136689
2991-9_2	IL-1 sRI	IL1R1	3554	Interleukin-1 receptor type 1	P14778	ENSG00000115594
14133-93_3	IL-1 sRII	IL1R2	7850	Interleukin-1 receptor type 2	P27930	ENSG00000115590
4234-8_2	IL-1 R4	IL1RL1	9173	Interleukin-1 receptor-like 1	Q01638	ENSG00000115602
2994-71_2	IL-1Rrp2	IL1RL2	8808	Interleukin-1 receptor-like 2	Q9HB29	ENSG00000115598
2773-50_2	IL-10	IL10	3586	Interleukin-10	P22301	ENSG00000136634
2631-50_2	IL-10 Rb	IL10RB	3588	Interleukin-10 receptor subunit beta	Q08334	ENSG00000243646
4493-92_1	IL-11	IL11	3589	Interleukin-11	P20809	ENSG00000095752
10367-62_3	IL-12	IL12A IL12B	3592 3593	Interleukin-12	P29459, P29460	#N/A
2632-5_2	IL-12 Rb1	IL12RB1	3594	Interleukin-12 receptor subunit beta-1	P42701	ENSG00000096996
3815-14_1	IL-12 RB2	IL12RB2	3595	Interleukin-12 receptor subunit beta-2	Q99665	ENSG00000081985
3072-4_2	IL-13	IL13	3596	Interleukin-13	P35225	ENSG00000169194
2633-52_2	IL-13 Ra1	IL13RA1	3597	Interleukin-13 receptor subunit alpha-1	P78552	ENSG00000131724
3445-53_2	IL-15 Ra	IL15RA	3601	Interleukin-15 receptor subunit alpha	Q13261	ENSG00000134470
2774-10_3	IL-16	IL16	3603	Interleukin-16	Q14005	ENSG00000172349
5084-154_3	IL-17B R	IL17RB	55540	Interleukin-17 receptor B	Q9NRM6	ENSG00000056736
3376-49_2	IL-17 RD	IL17RD	54756	Interleukin-17 receptor D	Q8NFM7	ENSG00000144730
9170-24_3	IL-17	IL17A	3605	Interleukin-17A	Q16552	ENSG00000112115
3499-77_2	IL-17B	IL17B	27190	Interleukin-17B	Q9UHF5	ENSG00000127743
4136-40_2	IL-17D	IL17D	53342	Interleukin-17D	Q8TAD2	ENSG00000172458
2775-54_2	IL-17F	IL17F	112744	Interleukin-17F	Q96PD4	ENSG00000112116
3446-7_2	IL-18 Ra	IL18R1	8809	Interleukin-18 receptor 1	Q13478	ENSG00000115604
2993-1_2	IL-18 Rb	IL18RAP	8807	Interleukin-18 receptor accessory protein	O95256	ENSG00000115607
3073-51_2	IL-18 BPa	IL18BP	10068	Interleukin-18-binding protein	O95998	ENSG00000137496
3070-1_2	IL-2	IL2	3558	Interleukin-2	P60568	ENSG00000109471
3151-6_1	IL-2 sRa	IL2RA	3559	Interleukin-2 receptor subunit alpha	P01589	ENSG00000134460
4138-25_2	IL-20	IL20	50604	Interleukin-20	Q9NYY1	ENSG00000162891
2778-10_2	IL-22	IL22	50616	Interleukin-22	Q9GZX6	ENSG00000127318
10365-132_3	IL-23	IL12B IL23A	3593 51561	Interleukin-23	P29460, Q9NPF7	#N/A
3321-2_2	IL24	IL24	11009	Interleukin-24	Q13007	ENSG00000162892
4137-57_2	IL-17E	IL25	64806	Interleukin-25	Q9H293	ENSG00000166090
2829-19_2	IL-27	IL27 EBI3	246778 10148	Interleukin-27	Q8NEV9 Q14213	#N/A
5132-71_3	TCCR	IL27RA	9466	Interleukin-27 receptor subunit alpha	Q6UWB1	ENSG00000104998
4717-55_2	IL-3	IL3	3562	Interleukin-3	P08700	ENSG00000164399
4490-65_2	IL-3 Ra	IL3RA	3563	Interleukin-3 receptor subunit alpha	P26951	ENSG00000185291
4556-10_2	IL-34	IL34	146433	Interleukin-34	Q6ZMJ4	ENSG00000157368
14149-9_3	IL-1F8	IL36B	27177	Interleukin-36 beta	Q9NZH7	ENSG00000136696
2723-9_2	IL-1F7	IL37	27178	Interleukin-37	Q9NZH6	ENSG00000125571
2906-55_3	IL-4	IL4	3565	Interleukin-4	P05112	ENSG00000113520
3055-54_2	IL-4 sR	IL4R	3566	Interleukin-4 receptor subunit alpha	P24394	ENSG00000077238
4491-4_2	IL-5 Ra	IL5RA	3568	Interleukin-5 receptor subunit alpha	Q01344	ENSG00000091181
4673-13_2	IL-6	IL6	3569	Interleukin-6	P05231	ENSG00000136244
2620-4_2	gp130, soluble	IL6ST	3572	Interleukin-6 receptor subunit beta	P40189	ENSG00000134352
4140-3_2	IL-7	IL7	3574	Interleukin-7	P13232	ENSG00000104432
5089-11_3	IL-7 Ra	IL7R	3575	Interleukin-7 receptor subunit alpha	P16871	ENSG00000168685
5834-18_3	IL-9	IL9	3578	Interleukin-9	P15248	ENSG00000145839
4924-32_1	MMP-1	MMP1	4312	Interstitial collagenase	P03956	ENSG00000196611
5094-62_3	JAML1	AMICA1	120425	Junctional adhesion molecule-like	Q86YT9	ENSG00000160593
2831-29_1	Kallikrein 11	KLK11	11012	Kallikrein-11	Q9UBX7	ENSG00000167757
3200-49_2	kallikrein 13	KLK13	26085	Kallikrein-13	Q9UKR3	ENSG00000167759
2833-20_1	Kallikrein 4	KLK4	9622	Kallikrein-4	Q9Y5K2	ENSG00000167749
3201-49_2	kallikrein 5	KLK5	25818	Kallikrein-5	Q9Y337	ENSG00000167754
2834-54_1	kallikrein 8	KLK8	11202	Kallikrein-8	O60259	ENSG00000129455
3449-58_2	Kallistatin	SERPINA4	5267	Kallistatin	P29622	ENSG00000100665
5354-11_3	Keratin 18	KRT18	3875	Keratin, type I cytoskeletal 18	P05783	ENSG00000111057
5096-51_3	KI3L2	KIR3DL2	3812	Killer cell immunoglobulin-like receptor 3DL2	P43630	#N/A
5097-14_3	KI3S1	KIR3DS1	3813	Killer cell immunoglobulin-like receptor 3DS1	Q14943	ENSG00000275434
5098-79_3	KLRF1	KLRF1	51348	Killer cell lectin-like receptor subfamily F member 1	Q9NZS2	ENSG00000150045
2828-82_2	HAI-1	SPINT1	6692	Kunitz-type protease inhibitor 1	O43278	ENSG00000166145
2843-13_2	SPINT2	SPINT2	10653	Kunitz-type protease inhibitor 2	O43291	ENSG00000167642
4559-64_2	KYNU	KYNU	8942	Kynureninase	Q16719	ENSG00000115919
4455-89_2	MFGM	MFGE8	4240	Lactadherin	Q08431	ENSG00000140545
4801-13_3	PERL	LPO	4025	Lactoperoxidase	P22079	ENSG00000167419
3889-64_2	Lamin-B1	LMNB1	4001	Lamin-B1	P20700	ENSG00000113368
2728-62_2	Laminin	LAMA1 LAMB1 LAMC1	284217 3912 3915	Laminin	P25391, P07942, P11047	#N/A
2635-61_2	Layilin	LAYN	143903	Layilin	Q6UX15	ENSG00000204381
3622-33_4	LGMN	LGMN	5641	Legumain	Q99538	ENSG00000100600
5400-52_3	sLeptin R	LEPR	3953	Leptin receptor	P48357	ENSG00000116678
4237-70_3	LCMT1	LCMT1	51451	Leucine carboxyl methyltransferase 1	Q9UIC8	ENSG00000205629
4452-9_2	LRRT1	LRRTM1	347730	Leucine-rich repeat transmembrane neuronal protein 1	Q86UE6	ENSG00000162951
4453-83_3	LRRT3	LRRTM3	347731	Leucine-rich repeat transmembrane neuronal protein 3	Q86VH5	ENSG00000198739
5837-49_3	LIF sR	LIFR	3977	Leukemia inhibitory factor receptor	P42702	ENSG00000113594
5090-49_2	ILT-2	LILRB1	10859	Leukocyte immunoglobulin-like receptor subfamily B member 1	Q8NHL6	ENSG00000104972
5091-28_3	ILT-4	LILRB2	10288	Leukocyte immunoglobulin-like receptor subfamily B member 2	Q8N423	ENSG00000131042
6653-58_3	CD47	CD47	961	Leukocyte surface antigen CD47	Q08722	ENSG00000196776
4304-18_2	transcription factor MLR1, isoform CRA_b	LCORL	254251	Ligand-dependent nuclear receptor corepressor-like protein	Q8N3X6	ENSG00000178177
3074-6_2	LBP	LBP	3929	Lipopolysaccharide-binding protein	P18428	ENSG00000129988
13095-51_3	PSP	REG1A	5967	Lithostathine-1-alpha	P05451	ENSG00000115386
3890-8_2	LDH-H 1	LDHB	3945	L-lactate dehydrogenase B chain	P07195	ENSG00000111716
3309-2_2	FCG2A	FCGR2A	2212	Low affinity immunoglobulin gamma Fc region receptor II-a	P12318	ENSG00000143226
3858-5_1	PPAC	ACP1	52	Low molecular weight phosphotyrosine protein phosphatase	P24666	ENSG00000143727
13129-40_3	LDLR	LDLR	3949	Low-density lipoprotein receptor	P01130	ENSG00000130164
9182-3_3	sLRP1	LRP1	4035	Low-density lipoprotein receptor-related protein 1, soluble	Q07954	ENSG00000123384
7640-29_3	LRP1B	LRP1B	53353	Low-density lipoprotein receptor-related protein 1B	Q9NZR2	ENSG00000168702
3323-37_1	LRP8	LRP8	7804	Low-density lipoprotein receptor-related protein 8	Q14114	ENSG00000157193
4831-4_2	sL-Selectin	SELL	6402	L-Selectin	P14151	ENSG00000188404
13114-50_3	Lumican	LUM	4060	Lumican	P51884	ENSG00000139329
13107-9_3	LYPD3	LYPD3	27076	Ly6/PLAUR domain-containing protein 3	O95274	ENSG00000124466
3206-4_2	LYVE1	LYVE1	10894	Lymphatic vessel endothelial hyaluronic acid receptor 1	Q9Y5Y7	ENSG00000133800
5099-14_3	LAG-3	LAG3	3902	Lymphocyte activation gene 3 protein	P18627	ENSG00000089692
4143-74_2	Lymphotactin	XCL1	6375	Lymphotactin	P47992	ENSG00000143184
3505-6_2	Lymphotoxin a1/b2	LTA LTB	4049 4050	Lymphotoxin alpha1:beta2	P01374, Q06643	#N/A
3179-51_2	Cathepsin A	CTSA	5476	Lysosomal protective protein	P10619	ENSG00000064601
5100-53_3	LIMP II	SCARB2	950	Lysosome membrane protein 2	Q14108	ENSG00000138760
4920-10_1	Lysozyme	LYZ	4069	Lysozyme C	P61626	ENSG00000090382
2638-12_2	M-CSF R	CSF1R	1436	Macrophage colony-stimulating factor 1 receptor	P07333	ENSG00000182578
2637-77_2	Macrophage mannose receptor	MRC1	4360	Macrophage mannose receptor 1	P22897	ENSG00000260314
4496-60_2	MMP-12	MMP12	4321	Macrophage metalloelastase	P39900	ENSG00000262406
3684-78_3	Macrophage scavenger receptor	MSR1	4481	Macrophage scavenger receptor types I and II	P21757	ENSG00000038945
2640-3_2	MSP R	MST1R	4486	Macrophage-stimulating protein receptor	Q04912	ENSG00000164078
3605-77_4	MASP3	MASP1	5648	Mannan-binding lectin serine protease 1	P48740	ENSG00000127241
3000-66_1	MBL	MBL2	4153	Mannose-binding protein C	P11226	ENSG00000165471
3820-68_2	MAPK2	MAPKAPK2	9261	MAP kinase-activated protein kinase 2	P49137	ENSG00000162889
3822-54_2	MAPKAPK3	MAPKAPK3	7867	MAP kinase-activated protein kinase 3	Q16644	ENSG00000114738
3821-28_1	MAPK5	MAPKAPK5	8550	MAP kinase-activated protein kinase 5	Q8IW41	ENSG00000089022
3325-2_2	MATN2	MATN2	4147	Matrilin-2	O00339	ENSG00000132561
3208-2_4	MATN3	MATN3	4148	Matrilin-3	O15232	ENSG00000132031
2789-26_2	MMP-7	MMP7	4316	Matrilysin	P09237	ENSG00000137673
3209-69_1	MEPE	MEPE	56955	Matrix extracellular phosphoglycoprotein	Q9NQ76	ENSG00000152595
5002-76_1	MMP-14	MMP14	4323	Matrix metalloproteinase-14	P50281	ENSG00000157227
2838-53_1	MMP-17	MMP17	4326	Matrix metalloproteinase-17	Q9ULZ9	ENSG00000198598
5470-69_2	MED-1	MED1	5469	Mediator of RNA polymerase II transcription subunit 1	Q15648	ENSG00000125686
2687-2_1	MIA	MIA	8190	Melanoma-derived growth regulatory protein	Q16674	ENSG00000261857
3685-53_1	MFRP	MFRP	83552	Membrane frizzled-related protein	Q9BY79	#N/A
3627-71_4	MMEL2	MMEL1	79258	Membrane metallo-endopeptidase-like 1	Q495T6	ENSG00000142606
3893-64_1	Mesothelin	MSLN	10232	Mesothelin	Q13421	ENSG00000102854
2211-9_11	TIMP-1	TIMP1	7076	Metalloproteinase inhibitor 1	P01033	ENSG00000102265
2278-61_4	TIMP-2	TIMP2	7077	Metalloproteinase inhibitor 2	P16035	ENSG00000035862
2480-58_3	TIMP-3	TIMP3	7078	Metalloproteinase inhibitor 3	P35625	ENSG00000100234
3891-56_1	MBD4	MBD4	8930	Methyl-CpG-binding domain protein 4	O95243	ENSG00000129071
5102-55_3	MICB	MICB	4277	MHC class I polypeptide-related sequence B	Q29980	ENSG00000204516
5854-60_3	tau	MAPT	4137	Microtubule-associated protein tau	P10636	ENSG00000186868
5280-68_5	GHC2	SLC25A18	83733	Mitochondrial glutamate carrier 2	Q9H1K4	ENSG00000182902
4545-53_3	DnaJ homolog	DNAJC19	131118	Mitochondrial import inner membrane translocase subunit TIM14	Q96DA6	ENSG00000205981
3115-64_2	MK01	MAPK1	5594	Mitogen-activated protein kinase 1	P28482	ENSG00000100030
5004-69_1	MK11	MAPK11	5600	Mitogen-activated protein kinase 11	Q15759	ENSG00000185386
5005-4_1	MK12	MAPK12	6300	Mitogen-activated protein kinase 12	P53778	ENSG00000188130
5006-71_1	MK13	MAPK13	5603	Mitogen-activated protein kinase 13	O15264	ENSG00000156711
2855-49_2	ERK-1	MAPK3	5595	Mitogen-activated protein kinase 3	P27361	ENSG00000102882
3825-18_2	MK08	MAPK8	5599	Mitogen-activated protein kinase 8	P45983	ENSG00000107643
5244-12_3	JNK2	MAPK9	5601	Mitogen-activated protein kinase 9	P45984	ENSG00000050748
10364-6_3	SMAD2	SMAD2	4087	Mothers against decapentaplegic homolog 2	Q15796	ENSG00000175387
9176-3_3	MUC1	MUC1	4582	Mucin-1	P15941	ENSG00000185499
4923-79_1	MIS	AMH	268	Muellerian-inhibiting factor	P03971	ENSG00000104899
10362-35_3	c-Myc	MYC	4609	Myc proto-oncogene protein	P01106	ENSG00000136997
3514-49_2	Proteinase-3	PRTN3	5657	Myeloblastin	P24158	ENSG00000196415
3166-92_1	Siglec-3	CD33	945	Myeloid cell surface antigen CD33	P20138	ENSG00000105383
2580-83_2	Myeloperoxidase	MPO	4353	Myeloperoxidase	P05164	ENSG00000005381
3042-7_2	Myoglobin	MB	4151	Myoglobin	P02144	ENSG00000198125
7648-9_3	MYPC1	MYBPC1	4604	Myosin-binding protein C, slow-type	Q00872	ENSG00000196091
3894-15_2	NAGK	NAGK	55577	N-acetyl-D-glucosamine kinase	Q9UJ70	ENSG00000124357
3173-49_2	ASAHL	NAAA	27163	N-acylethanolamine-hydrolyzing acid amidase	Q02083	ENSG00000138744
5030-52_1	SIRT2	SIRT2	22933	NAD-dependent protein deacetylase sirtuin-2	Q8IXJ6	ENSG00000068903
2731-29_2	NADPH-P450 Oxidoreductase	POR	5447	NADPH--cytochrome P450 reductase	P16435	ENSG00000127948
5104-57_3	NKp46	NCR1	9437	Natural cytotoxicity triggering receptor 1	O76036	ENSG00000189430
2734-49_4	NKp44	NCR2	9436	Natural cytotoxicity triggering receptor 2	O95944	ENSG00000096264
3003-29_2	NKp30	NCR3	259197	Natural cytotoxicity triggering receptor 3	O14931	ENSG00000204475
5063-12_2	CD244	CD244	51744	Natural killer cell receptor 2B4	Q9BZW8	ENSG00000122223
5139-32_3	UNC5H3	UNC5C	8633	Netrin receptor UNC5C	O95185	ENSG00000182168
6649-51_3	NET1	NTN1	9423	Netrin-1	O95631	ENSG00000065320
3327-27_1	NET4	NTN4	59277	Netrin-4	Q9HB63	ENSG00000074527
3601-54_3	CHL1	CHL1	10752	Neural cell adhesion molecule L1-like protein	O00533	ENSG00000134121
9178-30_3	NEUREGULIN-1	NRG1	3084	Neuregulin-1	Q02297	ENSG00000157168
14139-16_3	NRG4	NRG4	145957	Neuregulin-4	Q8WWG1	ENSG00000169752
5110-84_3	NRX1B	NRXN1	9378	Neurexin-1-beta	P58400	ENSG00000179915
5111-15_3	NRX3B	NRXN3	9369	Neurexin-3-beta	Q9HDB5	ENSG00000021645
2944-66_2	DAN	NBL1	4681	Neuroblastoma suppressor of tumorigenicity 1	P41271	ENSG00000158747
5106-52_3	NOTC2	NOTCH2	4853	Neurogenic locus notch homolog protein 2	Q04721	ENSG00000134250
5108-72_3	Notch-3	NOTCH3	4854	Neurogenic locus notch homolog protein 3	Q9UM47	ENSG00000074181
5357-60_3	NLGNX	NLGN4X	57502	Neuroligin-4, X-linked	Q8N0W4	ENSG00000146938
5109-24_3	Nr-CAM	NRCAM	4897	Neuronal cell adhesion molecule	Q92823	ENSG00000091129
5542-22_2	NRP1	NRP1	8829	Neuropilin-1	O14786	ENSG00000099250
4146-58_2	Neurotrophin-5	NTF4	4909	Neurotrophin-4	P34130	#N/A
3212-30_3	ASAH2	ASAH2	56624	Neutral ceramidase	Q9NR71	ENSG00000188611
9172-69_3	MMP-8	MMP8	4317	Neutrophil collagenase	P22894	ENSG00000118113
5308-89_2	Elastase	ELANE	1991	Neutrophil elastase	P08246	ENSG00000197561
2790-54_2	NAP-2	PPBP	5473	Neutrophil-activating peptide 2	P02775	ENSG00000163736
5011-11_1	PBEF	NAMPT	10135	Nicotinamide phosphoribosyltransferase	P43490	ENSG00000105835
3081-70_2	ULBP-1	ULBP1	80329	NKG2D ligand 1	Q9BZM6	ENSG00000111981
3082-9_2	ULBP-2	ULBP2	80328	NKG2D ligand 2	Q9BZM5	ENSG00000131015
2747-3_2	ULBP-3	ULBP3	79465	NKG2D ligand 3	Q9BZM4	ENSG00000131019
3056-11_1	NKG2D	KLRK1	22914	NKG2-D type II integral membrane protein	P26718	ENSG00000213809
5260-80_3	TYK2	TYK2	7297	Non-receptor tyrosine-protein kinase TYK2	P29597	ENSG00000105397
7655-11_3	N-terminal pro-BNP	NPPB	4879	N-terminal pro-BNP	P16860	ENSG00000120937
5236-2_3	NR1D1	NR1D1	9572	Nuclear receptor subfamily 1 group D member 1	P20393	ENSG00000126368
5909-51_3	Nucleoside diphosphate kinase A	NME1	4830	Nucleoside diphosphate kinase A	P15531	#N/A
4254-6_2	NUDC3	NUDCD3	23386	NudC domain-containing protein 3	Q8IVD9	ENSG00000015676
4769-10_3	Olfactomedin-4	OLFM4	10562	Olfactomedin-4	Q6UX06	ENSG00000102837
2693-20_3	OSM	OSM	5008	Oncostatin-M	P13725	ENSG00000099985
3634-5_4	OBCAM	OPCML	4978	Opioid-binding protein/cell adhesion molecule	Q14982	ENSG00000183715
5358-3_3	OMD	OMD	4958	Osteomodulin	Q99983	ENSG00000127083
13113-7_3	Osteopontin	SPP1	6696	Osteopontin	P10451	ENSG00000118785
5112-73_3	OX2G	CD200	4345	OX-2 membrane glycoprotein	P41217	ENSG00000091972
3636-37_4	OLR1	OLR1	4973	Oxidized low-density lipoprotein receptor 1	P78380	ENSG00000173391
4148-49_2	PAPP-A	PAPPA	5069	Pappalysin-1	Q13219	ENSG00000182752
5954-62_3	PTH	PTH	5741	Parathyroid hormone	P01270	ENSG00000152266
2962-50_2	PTHrP	PTHLH	5744	Parathyroid hormone-related protein	P12272	ENSG00000087494
3329-14_2	PGRP-S	PGLYRP1	8993	Peptidoglycan recognition protein 1	O75594	ENSG00000008438
3844-2_1	Cyclophilin A	PPIA	5478	Peptidyl-prolyl cis-trans isomerase A	P62937	ENSG00000196262
5202-4_3	PPID	PPID	5481	Peptidyl-prolyl cis-trans isomerase D	Q08752	ENSG00000171497
5238-26_3	PPIE	PPIE	10450	Peptidyl-prolyl cis-trans isomerase E	Q9UNP9	ENSG00000084072
3457-57_1	Periostin	POSTN	10631	Periostin	Q15063	ENSG00000133110
3855-56_1	Peroxiredoxin-1	PRDX1	5052	Peroxiredoxin-1	Q06830	ENSG00000117450
5017-19_1	Peroxiredoxin-5	PRDX5	25824	Peroxiredoxin-5, mitochondrial	P30044	ENSG00000126432
5915-58_3	PEX5	PEX5	5830	Peroxisomal targeting signal 1 receptor	P50542	ENSG00000139197
2696-87_2	Persephin	PSPN	5623	Persephin	O60542	ENSG00000125650
3847-56_2	ETHE1	ETHE1	23474	Persulfide dioxygenase ETHE1, mitochondrial	O95571	ENSG00000105755
4267-81_3	PESC	PES1	23481	Pescadillo homolog	O00541	ENSG00000100029
3831-21_1	pTEN	PTEN	5728	Phosphatidylinositol 3,4,5-trisphosphate 3-phosphatase and dual-specificity protein phosphatase PTEN	P60484	ENSG00000171862
3391-10_2	PK3CG	PIK3CG	5294	Phosphatidylinositol 4,5-bisphosphate 3-kinase catalytic subunit gamma isoform	P48736	ENSG00000105851
9173-21_3	PGM1	PGM1	5236	Phosphoglucomutase-1	P36871	ENSG00000079739
3896-5_2	Phosphoglycerate mutase 1	PGAM1	5223	Phosphoglycerate mutase 1	P18669	ENSG00000171314
2692-74_2	NPS-PLA2	PLA2G2A	5320	Phospholipase A2, membrane associated	P14555	ENSG00000188257
9211-19_3	PEDF	SERPINF1	5176	Pigment epithelium-derived factor	P36955	ENSG00000132386
8446-4_3	PACAP-27	ADCYAP1	116	Pituitary adenylate cyclase-activating polypeptide 27	P18509	ENSG00000141433
8450-36_3	PACAP-38	ADCYAP1	116	Pituitary adenylate cyclase-activating polypeptide 38	P18509	ENSG00000141433
4152-58_2	Prekallikrein	KLKB1	3818	Plasma kallikrein	P03952	ENSG00000164344
3389-7_2	PCI	SERPINA5	5104	Plasma serine protease inhibitor	P05154	ENSG00000188488
4150-75_2	Plasmin	PLG	5340	Plasmin	P00747	ENSG00000122194
4151-6_2	Plasminogen	PLG	5340	Plasminogen	P00747	ENSG00000122194
2925-9_1	PAI-1	SERPINE1	5054	Plasminogen activator inhibitor 1	P05121	ENSG00000106366
2695-25_1	PECAM-1	PECAM1	5175	Platelet endothelial cell adhesion molecule	P16284	ENSG00000261371
4990-87_1	GP1BA	GP1BA	2811	Platelet glycoprotein Ib alpha chain	P07359	ENSG00000185245
3194-36_2	GPVI	GP6	51206	Platelet glycoprotein VI	Q9HCN6	ENSG00000088053
5015-15_1	PAFAH	PLA2G7	7941	Platelet-activating factor acetylhydrolase	Q13093	ENSG00000146070
3828-54_2	PDGF-CC	PDGFC	56034	Platelet-derived growth factor C	Q9NRA1	ENSG00000145431
10366-11_3	PDGFRA	PDGFRA	5156	Platelet-derived growth factor receptor alpha	P16234	ENSG00000134853
3459-49_2	PDGF Rb	PDGFRB	5159	Platelet-derived growth factor receptor beta	P09619	ENSG00000113721
3045-72_2	PTN	PTN	5764	Pleiotrophin	P21246	ENSG00000105894
4564-2_2	PLXC1	PLXNC1	10154	Plexin-C1	O60486	ENSG00000136040
3216-2_2	PIGR	PIGR	5284	Polymeric immunoglobulin receptor	P01833	ENSG00000162896
6641-60_3	PolyUbiquitin K48	UBB	7314	PolyUbiquitin K48-linked	P0CG47	ENSG00000170315
5060-62_3	B7-H1	CD274	29126	Programmed cell death 1 ligand 1	Q9NZQ7	ENSG00000120217
3004-67_2	PD-L2	PDCD1LG2	80380	Programmed cell death 1 ligand 2	Q9BQ51	ENSG00000197646
2247-20_11	EG-VEGF	PROK1	84432	Prokineticin-1	P58294	ENSG00000143125
2585-2_5	PRL	PRL	5617	Prolactin	P01236	ENSG00000172179
2915-6_2	PCNA	PCNA	5111	Proliferating cell nuclear antigen	P12004	ENSG00000132646
2960-66_2	Properdin	CFP	5199	Properdin	P27918	ENSG00000126759
5231-79_3	PCSK9	PCSK9	255738	Proprotein convertase subtilisin/kexin type 9	Q8NBP7	ENSG00000169174
3761-4_2	COX-2	PTGS2	5743	Prostaglandin G/H synthase 2	P35354	ENSG00000073756
8468-19_3	PSA	KLK3	354	Prostate-specific antigen	P07288	ENSG00000142515
5204-13_3	PSME3	PSME3	10197	Proteasome activator complex subunit 3	P61289	ENSG00000131467
3860-7_2	PSA6	PSMA6	5687	Proteasome subunit alpha type-6	P60900	ENSG00000100902
4322-28_3	AMNLS	AMN	81693	Protein amnionless	Q9BXJ7	ENSG00000166126
5016-61_2	PARK7	PARK7	11315	Protein deglycase DJ-1	Q99497	ENSG00000116288
4278-14_3	Protein disulfide-isomerase	P4HB	5034	Protein disulfide-isomerase	P07237	ENSG00000185624
4719-58_2	Protein disulfide isomerase A3	PDIA3	2923	Protein disulfide-isomerase A3	P30101	ENSG00000167004
2623-54_4	HPV E7 Type 16	Human-virus	1489079	Protein E7_HPV16	P03129	#N/A
2624-31_2	HPV E7 Type18	Human-virus	1489079	Protein E7_HPV18	P06788	#N/A
2760-2_2	DRR1	FAM107A	11170	Protein FAM107A	O95990	ENSG00000168309
4774-62_3	FAM107B	FAM107B	83641	Protein FAM107B	Q9H098	ENSG00000065809
9177-6_3	FAM3B	FAM3B	54097	Protein FAM3B	P58499	ENSG00000183844
5093-47_3	JAG2	JAG2	3714	Protein jagged-2	Q9Y219	ENSG00000184916
2644-11_2	PKC-A	PRKCA	5578	Protein kinase C alpha type	P17252	ENSG00000154229
5475-10_3	PKC-B-II	PRKCB	5579	Protein kinase C beta type (splice variant beta-II)	P05771	ENSG00000166501
5476-66_3	PKC-G	PRKCG	5582	Protein kinase C gamma type	P05129	ENSG00000126583
3379-29_1	KPCI	PRKCI	5584	Protein kinase C iota type	P41743	ENSG00000163558
3817-18_1	KPCT	PRKCQ	5588	Protein kinase C theta type	Q04759	ENSG00000065675
2645-54_1	PKC-Z	PRKCZ	5590	Protein kinase C zeta type	Q05513	ENSG00000067606
4238-4_2	LIN7B	LIN7B	64130	Protein lin-7 homolog B	Q9HAP6	ENSG00000104863
2737-22_2	NovH	NOV	4856	Protein NOV homolog	P48745	ENSG00000136999
2769-3_2	HIV-2 Rev	Human-virus	1489079	Protein Rev_HV2BE	P18093	#N/A
5852-6_3	S100A12	S100A12	6283	Protein S100-A12	P80511	ENSG00000163221
5921-58_3	S100A7	S100A7	6278	Protein S100-A7	P31151	ENSG00000143556
5339-49_3	calgranulin B	S100A9	6280	Protein S100-A9	P06702	ENSG00000163220
13119-26_3	protein Z inhibitor	SERPINA10	51156	Protein Z-dependent protease inhibitor	Q9UK55	ENSG00000140093
4471-50_2	TGM3	TGM3	7053	Protein-glutamine gamma-glutamyltransferase E	Q08188	ENSG00000125780
3832-51_1	PTK6	PTK6	5753	Protein-tyrosine kinase 6	Q13882	ENSG00000101213
5316-54_3	Prothrombin	F2	2147	Prothrombin	P00734	ENSG00000180210
3220-40_2	RET	RET	5979	Proto-oncogene tyrosine-protein kinase receptor Ret	P07949	ENSG00000165731
5488-74_3	SRCN1	SRC	6714	Proto-oncogene tyrosine-protein kinase Src	P12931	ENSG00000197122
5275-28_2	VAV	VAV1	7409	Proto-oncogene vav	P15498	ENSG00000141968
4154-57_2	P-Selectin	SELP	6403	P-selectin	P16109	ENSG00000174175
4414-69_2	SP-D	SFTPD	6441	Pulmonary surfactant-associated protein D	P35247	ENSG00000133661
9207-60_3	QORL1	CRYZL1	9946	Quinone oxidoreductase-like protein 1	O95825	ENSG00000205758
5481-16_3	RASA1	RASA1	5921	Ras GTPase-activating protein 1	P20936	ENSG00000145715
2616-23_18	ERBB2	ERBB2	2064	Receptor tyrosine-protein kinase erbB-2	P04626	ENSG00000141736
2617-56_35	ERBB3	ERBB3	2065	Receptor tyrosine-protein kinase erbB-3	P21860	ENSG00000065361
2618-10_2	ERBB4	ERBB4	2066	Receptor tyrosine-protein kinase erbB-4	Q15303	ENSG00000178568
11102-22_3	REG4	REG4	83998	Regenerating islet-derived protein 4	Q9BYZ8	ENSG00000134193
14135-3_3	RXFP1	RXFP1	59350	Relaxin receptor 1	Q9HBX9	#N/A
3396-54_2	Renin	REN	5972	Renin	P00797	ENSG00000143839
3046-31_1	resistin	RETN	56729	Resistin	Q9HD89	ENSG00000104918
5024-67_1	Rb	RB1	5925	Retinoblastoma-associated protein	P06400	ENSG00000139687
5482-61_3	RBP	RBP4	5950	Retinol-binding protein 4	P02753	ENSG00000138207
8470-213_3	RNase H1	RNASEH1	246243	Ribonuclease H1	O60930	ENSG00000171865
3865-53_1	RSK-like protein kinase	RPS6KA5	9252	Ribosomal protein S6 kinase alpha-5	O75582	ENSG00000100784
3866-7_2	SBDS	SBDS	51119	Ribosome maturation protein SBDS	Q9Y3A5	ENSG00000126524
5117-14_3	ROBO3	ROBO3	64221	Roundabout homolog 3	Q96MS0	ENSG00000154134
4566-24_3	RSPO2	RSPO2	340419	R-spondin-2	Q6UXX9	ENSG00000147655
13094-75_3	RSPO3	RSPO3	84870	R-spondin-3	Q9BXY4	ENSG00000146374
8464-31_3	RSPO4	RSPO4	343637	R-spondin-4	Q2I0M5	ENSG00000101282
5129-12_3	SREC-I	SCARF1	8578	Scavenger receptor class F member 1	Q14162	ENSG00000074660
5130-67_3	SREC-II	SCARF2	91179	Scavenger receptor class F member 2	Q96GP6	ENSG00000244486
5028-59_1	sCD163	CD163	9332	Scavenger receptor cysteine-rich type 1 protein M130	Q86VB7	ENSG00000177575
3728-52_2	Secretin	SCT	6343	Secretin	P09683	ENSG00000070031
3222-11_2	Semaphorin 3A	SEMA3A	10371	Semaphorin-3A	Q14563	ENSG00000075213
5363-51_3	Semaphorin 3E	SEMA3E	9723	Semaphorin-3E	O15041	ENSG00000170381
5122-92_2	Semaphorin-6A	SEMA6A	57556	Semaphorin-6A	Q9H2E6	ENSG00000092421
5121-3_2	SEM6B	SEMA6B	10501	Semaphorin-6B	Q9H3T3	ENSG00000167680
3624-3_4	Marapsin	PRSS27	83886	Serine protease 27	Q9BQR3	ENSG00000172382
3471-49_1	STK16	STK16	8576	Serine/threonine-protein kinase 16	O75716	ENSG00000115661
3360-50_4	Chk2	CHEK2	11200	Serine/threonine-protein kinase Chk2	O96017	ENSG00000183765
3629-60_4	MRCKB	CDC42BPB	9578	Serine/threonine-protein kinase MRCK beta	Q9Y5S2	ENSG00000198752
3387-1_2	PAK3	PAK3	5063	Serine/threonine-protein kinase PAK 3	O75914	ENSG00000077264
3827-22_1	PAK6	PAK6	56924	Serine/threonine-protein kinase PAK 6	Q9NQU5	ENSG00000137843
3388-58_2	PAK7	PAK7	57144	Serine/threonine-protein kinase PAK 7	Q9P286	ENSG00000101349
5359-65_3	PIM1	PIM1	5292	Serine/threonine-protein kinase pim-1	P11309	ENSG00000137193
3394-81_2	PLK-1	PLK1	5347	Serine/threonine-protein kinase PLK1	P53350	ENSG00000166851
3400-49_2	TBK1	TBK1	29110	Serine/threonine-protein kinase TBK1	Q9UHD2	ENSG00000183735
4162-54_2	Transferrin	TF	7018	Serotransferrin	P02787	ENSG00000091513
3707-12_2	Albumin	ALB	213	Serum albumin	P02768	ENSG00000163631
4336-2_1	SAA	SAA1	6288	Serum amyloid A-1 protein	P0DJI8	ENSG00000173432
2474-54_5	SAP	APCS	325	Serum amyloid P-component	P02743	ENSG00000132703
4261-55_2	paraoxonase 1	PON1	5444	Serum paraoxonase/arylesterase 1	P27169	ENSG00000005421
4929-55_1	SHBG	SHBG	6462	Sex hormone-binding globulin	P04278	ENSG00000129214
4984-83_1	Esterase D	ESD	2098	S-formylglutathione hydrolase	P10768	ENSG00000139684
2741-22_2	Siglec-6	SIGLEC6	946	Sialic acid-binding Ig-like lectin 6	O43699	ENSG00000105492
2742-68_2	Siglec-7	SIGLEC7	27036	Sialic acid-binding Ig-like lectin 7	Q9Y286	ENSG00000168995
3007-7_2	Siglec-9	SIGLEC9	27180	Sialic acid-binding Ig-like lectin 9	Q9Y336	ENSG00000129450
4464-10_2	Sialoadhesin	SIGLEC1	6614	Sialoadhesin	Q9BZZ2	ENSG00000088827
10370-21_3	STAT1	STAT1	6772	Signal transducer and activator of transcription 1-alpha/beta	P42224	ENSG00000115415
10372-18_3	STAT6	STAT6	6778	Signal transducer and activator of transcription 6	P42226	ENSG00000166888
3642-4_1	SLAF5	CD84	8832	SLAM family member 5	Q9UIB8	ENSG00000066294
5128-53_3	SLAF6	SLAMF6	114836	SLAM family member 6	Q96DU3	ENSG00000162739
5487-7_3	SLAF7	SLAMF7	57823	SLAM family member 7	Q9NQ25	ENSG00000026751
3643-90_2	SLIK1	SLITRK1	114798	SLIT and NTRK-like protein 1	Q96PX8	ENSG00000178235
4568-17_2	SLIK5	SLITRK5	26050	SLIT and NTRK-like protein 5	O94991	ENSG00000165300
3868-8_1	SGTA	SGTA	6449	Small glutamine-rich tetratricopeptide repeat-containing protein alpha	O43765	ENSG00000104969
5957-30_3	Somatostatin-28	SST	6750	Somatostatin-28	P61278	ENSG00000157005
8462-18_3	HGH	GH1	2688	Somatotropin	P01241	ENSG00000259384
2743-5_2	Sonic Hedgehog	SHH	6469	Sonic hedgehog protein	Q15465	ENSG00000164690
3043-49_2	ON	SPARC	6678	SPARC	P09486	ENSG00000113140
5031-10_1	SPTA2	SPTAN1	6709	Spectrin alpha chain, non-erythrocytic 1	Q13813	ENSG00000197694
3902-21_2	SKP1	SKP1	6500	S-phase kinase-associated protein 1	P63208	ENSG00000113558
4294-16_2	Sphingosine kinase 1	SPHK1	8877	Sphingosine kinase 1	Q9NYA1	ENSG00000176170
4468-21_2	SPHK2	SPHK2	56848	Sphingosine kinase 2	Q9NRA0	ENSG00000063176
4297-62_3	Spondin-1	SPON1	10418	Spondin-1	Q9HCB6	ENSG00000262655
4930-21_1	Stanniocalcin-1	STC1	6781	Stanniocalcin-1	P52823	ENSG00000159167
4500-50_2	SCGF-alpha	CLEC11A	6320	Stem cell growth factor-alpha	Q9Y240	ENSG00000105472
2966-65_2	SCGF-beta	CLEC11A	6320	Stem Cell Growth Factor-beta	Q9Y240	ENSG00000105472
5489-18_3	Stress-induced-phosphoprotein 1	STIP1	10963	Stress-induced-phosphoprotein 1	P31948	ENSG00000168439
3516-60_2	SDF-1	CXCL12	6387	Stromal cell-derived factor 1	P48061	ENSG00000107562
2877-3_1	UBC9	UBE2I	7329	SUMO-conjugating enzyme UBC9	P63279	ENSG00000103275
2794-60_2	SOD	SOD1	6647	Superoxide dismutase [Cu-Zn]	P00441	ENSG00000142168
5008-51_1	Mn SOD	SOD2	6648	Superoxide dismutase [Mn], mitochondrial	P04179	ENSG00000112096
13105-7_3	SNP25	SNAP25	6616	Synaptosomal-associated protein 25	P60880	ENSG00000132639
3766-51_4	STX1a	STX1A	6804	Syntaxin-1A	Q16623	ENSG00000106089
3232-28_2	TrATPase	ACP5	54	Tartrate-resistant acid phosphatase type 5	P13686	ENSG00000102575
2875-15_2	TBP	TBP	6908	TATA-box-binding protein	P20226	ENSG00000112592
3143-3_1	sCD4	CD4	920	T-cell surface glycoprotein CD4	P01730	ENSG00000010610
4155-3_2	Tenascin	TNC	3371	Tenascin	P24821	ENSG00000041982
5810-25_3	Cripto	TDGF1	6997	Teratocarcinoma-derived growth factor 1	P13385	#N/A
5491-12_3	Testican-2	SPOCK2	9806	Testican-2	Q92563	ENSG00000107742
5133-17_3	TGF-b R II	TGFBR2	7048	TGF-beta receptor type-2	P37173	ENSG00000163513
4157-2_1	Thrombin	F2	2147	Thrombin	P00734	ENSG00000180210
5947-90_3	Tpo	THPO	7066	Thrombopoietin	P40225	ENSG00000090534
3473-78_2	Thrombopoietin Receptor	MPL	4352	Thrombopoietin Receptor	P40238	ENSG00000117400
3010-53_2	TSLP	TSLP	85480	Thymic stromal lymphopoietin	Q969D9	ENSG00000145777
4301-58_2	Thymidine kinase	TK1	7083	Thymidine kinase, cytosolic	P04183	ENSG00000167900
5035-7_1	TS	TYMS	7298	Thymidylate synthase	P04818	ENSG00000176890
4165-2_1	Thyroglobulin	TG	7038	Thyroglobulin	P01266	ENSG00000042832
3873-51_2	TMA	TPO	7173	Thyroid peroxidase	P07202	ENSG00000115705
3521-16_2	TSH	CGA TSHB	1081 12372	Thyroid Stimulating Hormone	P01215 P01222	#N/A
2706-69_2	Thyroxine-Binding Globulin	SERPINA7	6906	Thyroxine-binding globulin	P05543	ENSG00000123561
3336-50_1	TFPI	TFPI	7035	Tissue factor pathway inhibitor	P10646	ENSG00000003436
2212-69_1	tPA	PLAT	5327	Tissue-type plasminogen activator	P00750	ENSG00000104368
2603-61_2	B7	CD80	941	T-lymphocyte activation antigen CD80	P33681	ENSG00000121594
5337-64_3	B7-2	CD86	942	T-lymphocyte activation antigen CD86	P42081	ENSG00000114013
3324-51_1	LY9	LY9	4063	T-lymphocyte surface antigen Ly-9	Q9HBG7	ENSG00000122224
11101-18_3	TLR4	TLR4	7099	Toll-like receptor 4	O00206	ENSG00000136869
3647-49_4	TLR4:MD-2 complex	TLR4 LY96	7099 23643	Toll-like receptor 4:Lymphocyte antigen 96 complex	O00206 Q9Y6Y9	#N/A
10356-21_3	c-Jun	JUN	3725	Transcription factor AP-1	P05412	ENSG00000177606
5384-67_3	BRF-1	BRF1	2972	Transcription factor IIIB 90 kDa subunit	Q92994	ENSG00000185024
3009-3_2	TGF-b R III	TGFBR3	7049	Transforming growth factor beta receptor type 3	Q03167	ENSG00000069702
2333-72_1	TGF-b1	TGFB1	7040	Transforming growth factor beta-1	P01137	ENSG00000105329
4156-74_1	TGF-b2	TGFB2	7042	Transforming growth factor beta-2	P61812	ENSG00000092969
3520-58_1	TGF-b3	TGFB3	7043	Transforming growth factor beta-3	P10600	ENSG00000119699
3283-21_1	BGH3	TGFBI	7045	Transforming growth factor-beta-induced protein ig-h3	Q15582	ENSG00000120708
3872-2_1	TCTP	TPT1	7178	Translationally-controlled tumor protein	P13693	ENSG00000133112
9185-15_3	TFF1	TFF1	7031	Trefoil factor 1	P04155	ENSG00000160182
9191-8_3	Trefoil factor 2	TFF2	7032	Trefoil factor 2	Q03403	ENSG00000160181
4721-54_2	TFF3	TFF3	7033	Trefoil factor 3	Q07654	ENSG00000160180
5033-27_1	Tropomyosin 1 alpha chain	TPM1	7168	Tropomyosin alpha-1 chain	P09493	ENSG00000140416
4472-5_2	Tropomyosin 2	TPM2	7169	Tropomyosin beta chain	P07951	ENSG00000198467
5440-26_3	Troponin I, skeletal, fast twitch	TNNI2	7136	Troponin I, fast skeletal muscle	P48788	ENSG00000130598
5315-22_3	Troponin T	TNNT2	7139	Troponin T, cardiac muscle	P45379	ENSG00000118194
3049-61_2	Trypsin	PRSS1	5644	Trypsin-1	P07477	ENSG00000204983
5034-79_1	Trypsin 2	PRSS2	5645	Trypsin-2	P07478	ENSG00000275896
3479-71_2	TRY3	PRSS3	5646	Trypsin-3	P35030	ENSG00000010438
3404-51_2	TPSG1	TPSG1	25823	Tryptase gamma	Q9NRR2	ENSG00000116176
5936-53_3	TNF-a	TNF	7124	Tumor necrosis factor	P01375	#N/A
2917-3_2	sRANKL	TNFSF11	8600	Tumor necrosis factor ligand superfamily member 11	O14788	ENSG00000120659
5939-42_3	TWEAK	TNFSF12	8742	Tumor necrosis factor ligand superfamily member 12	O43508	#N/A
3059-50_2	BAFF	TNFSF13B	10673	Tumor necrosis factor ligand superfamily member 13B	Q9Y275	ENSG00000102524
5355-69_3	LIGHT	TNFSF14	8740	Tumor necrosis factor ligand superfamily member 14	O43557	ENSG00000125735
2968-61_1	TNFSF15	TNFSF15	9966	Tumor necrosis factor ligand superfamily member 15	O95150	ENSG00000181634
2708-54_2	TNFSF18	TNFSF18	8995	Tumor necrosis factor ligand superfamily member 18	Q9UNG2	ENSG00000120337
2839-2_1	OX40 Ligand	TNFSF4	7292	Tumor necrosis factor ligand superfamily member 4	P23510	ENSG00000117586
3052-8_2	Fas ligand, soluble	FASLG	356	Tumor necrosis factor ligand superfamily member 6, soluble form	P48023	ENSG00000117560
3421-54_2	CD30 Ligand	TNFSF8	944	Tumor necrosis factor ligand superfamily member 8	P32971	ENSG00000106952
2599-51_2	4-1BB ligand	TNFSF9	8744	Tumor necrosis factor ligand superfamily member 9	P41273	ENSG00000125657
4832-75_2	TRAIL R1	TNFRSF10A	8797	Tumor necrosis factor receptor superfamily member 10A	O00220	ENSG00000104689
14121-24_3	TRAIL R4	TNFRSF10D	8793	Tumor necrosis factor receptor superfamily member 10D	Q9UBN6	ENSG00000173530
5424-55_3	RANK	TNFRSF11A	8792	Tumor necrosis factor receptor superfamily member 11A	Q9Y6Q6	ENSG00000141655
2704-74_1	TACI	TNFRSF13B	23495	Tumor necrosis factor receptor superfamily member 13B	O14836	#N/A
5383-14_3	BAFF Receptor	TNFRSF13C	115650	Tumor necrosis factor receptor superfamily member 13C	Q96RJ3	ENSG00000159958
5352-11_3	HVEM	TNFRSF14	8764	Tumor necrosis factor receptor superfamily member 14	Q92956	ENSG00000157873
2665-26_2	BCMA	TNFRSF17	608	Tumor necrosis factor receptor superfamily member 17	Q02223	ENSG00000048462
5526-53_3	GITR	TNFRSF18	8784	Tumor necrosis factor receptor superfamily member 18	Q9Y5U5	ENSG00000186891
5131-15_3	TAJ	TNFRSF19	55504	Tumor necrosis factor receptor superfamily member 19	Q9NS68	ENSG00000127863
5115-31_3	RELT	RELT	84957	Tumor necrosis factor receptor superfamily member 19L	Q969Z4	ENSG00000054967
2654-19_1	TNF sR-I	TNFRSF1A	7132	Tumor necrosis factor receptor superfamily member 1A	P19438	ENSG00000067182
2636-10_2	Lymphotoxin b R	LTBR	4055	Tumor necrosis factor receptor superfamily member 3	P36941	ENSG00000111321
5392-73_2	Fas, soluble	FAS	355	Tumor necrosis factor receptor superfamily member 6	P25445	ENSG00000026103
2605-49_2	CD30	TNFRSF8	943	Tumor necrosis factor receptor superfamily member 8	P28908	ENSG00000120949
5036-50_1	TSG-6	TNFAIP6	7130	Tumor necrosis factor-inducible gene 6 protein	P98066	ENSG00000123610
2619-72_2	GA733-1 protein	TACSTD2	4070	Tumor-associated calcium signal transducer 2	P09758	ENSG00000184292
3341-33_4	ABL1	ABL1	25	Tyrosine-protein kinase ABL1	P00519	ENSG00000097007
3363-31_4	CSK	CSK	1445	Tyrosine-protein kinase CSK	P41240	ENSG00000103653
3810-50_2	FGR	FGR	2268	Tyrosine-protein kinase Fgr	P09769	ENSG00000000938
3813-3_2	FYN	FYN	2534	Tyrosine-protein kinase Fyn	P06241	ENSG00000010810
3374-49_2	HCK	HCK	3055	Tyrosine-protein kinase HCK	P08631	ENSG00000101336
3452-17_2	LCK	LCK	3932	Tyrosine-protein kinase Lck	P06239	ENSG00000182866
2844-53_2	sTie-1	TIE1	7075	Tyrosine-protein kinase receptor Tie-1, soluble	P35590	ENSG00000066056
2611-72_2	Dtk	TYRO3	7301	Tyrosine-protein kinase receptor TYRO3	Q06418	ENSG00000092445
3646-7_4	TEC	TEC	7006	Tyrosine-protein kinase Tec	P42680	ENSG00000135605
3401-8_2	TCPTP	PTPN2	5771	Tyrosine-protein phosphatase non-receptor type 2	P17706	ENSG00000175354
5430-66_3	SHPS1	SIRPA	140885	Tyrosine-protein phosphatase non-receptor type substrate 1	P78324	ENSG00000198053
9215-117_3	UBP25	USP25	29761	Ubiquitin carboxyl-terminal hydrolase 25	Q9UHP3	ENSG00000155313
2846-24_2	Ubiquitin+1	RPS27A	6233	Ubiquitin+1, truncated mutation for UbB	P62979	ENSG00000143947
3905-62_1	UBE2N	UBE2N	7334	Ubiquitin-conjugating enzyme E2 N	P61088	ENSG00000177889
3405-6_2	UFC1	UFC1	51506	Ubiquitin-fold modifier-conjugating enzyme 1	Q9Y3C8	ENSG00000143222
14151-4_3	UCRP	ISG15	9636	Ubiquitin-like protein ISG15	P05161	ENSG00000187608
4786-58_3	Cytidylate kinase	CMPK1	51727	UMP-CMP kinase	P30085	ENSG00000162368
2652-15_1	suPAR	PLAUR	5329	Urokinase plasminogen activator surface receptor	Q03405	ENSG00000011422
4158-54_2	uPA	PLAU	5328	Urokinase-type plasminogen activator	P00749	ENSG00000122861
4209-60_2	DRG-1	VTA1	51534	Vacuolar protein sorting-associated protein VTA1 homolog	Q9NP79	ENSG00000009844
2967-8_1	VCAM-1	VCAM1	7412	Vascular cell adhesion protein 1	P19320	ENSG00000162692
2597-8_3	VEGF	VEGFA	7422	Vascular endothelial growth factor A	P15692	ENSG00000112715
4867-15_2	VEGF121	VEGFA	7422	Vascular endothelial growth factor A, isoform 121	P15692	ENSG00000112715
3651-50_5	VEGF sR2	KDR	3791	Vascular endothelial growth factor receptor 2	P35968	ENSG00000128052
3522-57_1	Vasoactive Intestinal Peptide	VIP	7432	Vasoactive Intestinal Peptide	P01282	ENSG00000146469
7638-30_3	Lectin, mannose-binding 2	LMAN2	10960	Vesicular integral-membrane protein VIP36	Q12907	ENSG00000169223
2700-56_2	Protein S	PROS1	5627	Vitamin K-dependent protein S	P07225	ENSG00000184500
13125-45_3	Vitronectin	VTN	7448	Vitronectin	P04004	ENSG00000109072
3050-7_2	vWF	VWF	7450	von Willebrand factor	P04275	ENSG00000110799
4569-52_2	SORC2	SORCS2	57537	VPS10 domain-containing receptor SorCS2	Q96PQ0	ENSG00000184985
2848-2_2	WIF-1	WIF1	11197	Wnt inhibitory factor 1	Q9Y5W5	ENSG00000156076
5927-4_3	WISP-3	WISP3	8838	WNT1-inducible-signaling pathway protein 3	O95389	ENSG00000112761
5082-51_3	IL-1 sR9	IL1RAPL2	26280	X-linked interleukin-1 receptor accessory protein-like 2	Q9NP60	ENSG00000189108
2835-1_4	Ku70	XRCC6	2547	X-ray repair cross-complementing protein 6	P12956	ENSG00000196419

## Sheet: S2 - SOMAscan results
Cat #	Biomarker study group 1-6	Sex	PlateId	ScannerID	PlatePosition	SlideId	Subarray	SampleId	Sample Type	Percent Dilution	Sample Matrix	Barcode	Barcode2d	Sample Notes	Sample Description	Assay Notes	Time Point	Ext Identifier	SsfExtId	Sample Group	SiteId	Tube Unique ID	Sample NA1Q33umber	HybControl NormScale	Row Check	NormScale_1	NormScale_40	NormScale_0_005	SeqId.10336-3_3	SeqId.10337-83_3	SeqId.10339-48_3	SeqId.10342-55_3	SeqId.10344-334_3	SeqId.10346-5_3	SeqId.10351-51_3	SeqId.10356-21_3	SeqId.10358-33_3	SeqId.10361-25_3	SeqId.10362-35_3	SeqId.10363-13_3	SeqId.10364-6_3	SeqId.10365-132_3	SeqId.10366-11_3	SeqId.10367-62_3	SeqId.10370-21_3	SeqId.10372-18_3	SeqId.10990-21_3	SeqId.11067-13_3	SeqId.11071-1_3
340155	4	F						1
340502	3	M						2
CT03	4	M	Set 001	SG14124393	D1	257711024386	4	3	Sample	40	Plasma	#N/A	#N/A	#N/A	#N/A	#N/A	#N/A	EXID40000001549185	EID350854	#N/A	UCD	#N/A	4	0.973	PASS	1.002	0.939	0.906	1348.4	552.8	14852.9	303.8	2678.6	4278.5	746.9	505.5	993.1	452.7	322.9	866.8	599	373.1	628.5	287.7	190.8	1235.6	2526.9	4805.5	101.6
345426	3	F	Set 001	SG14124393	E1	257711024386	5	4	Sample	40	Plasma	#N/A	#N/A	#N/A	#N/A	#N/A	#N/A	EXID40000001549179	EID350855	#N/A	UCD	#N/A	5	1.025	PASS	0.5	0.45	0.669	2987.9	752.4	6536.3	267.9	997	7550.6	589.4	562.3	445.2	266.2	275.7	5178.3	1900	266.9	599.1	178.9	117	761.8	3044.1	3808.9	108.2
4441	2	M	Set 001	SG14124393	G1	257711024386	7	5	Sample	40	Plasma	#N/A	#N/A	#N/A	#N/A	#N/A	#N/A	EXID40000001549165	EID350856	#N/A	UCD	#N/A	7	1.059	PASS	1.455	1.619	1.441	748.4	475.8	25203.4	223.7	1247.6	3261.7	606.1	584.1	577.3	284.8	202.9	2238.6	684.6	246.9	708.9	507.9	150.6	827.7	1332.7	10899.2	214.1
4392	2	F	Set 001	SG14124393	H1	257711024386	8	6	Sample	40	Plasma	#N/A	#N/A	#N/A	#N/A	#N/A	#N/A	EXID40000001549183	EID350857	#N/A	UCD	#N/A	8	0.95	PASS	1.199	1.201	1.256	547.3	460.4	13993.2	192	994.6	2891.6	526.2	454.8	594.3	21016.8	211.7	1644.5	530.2	247.9	595.7	132.9	173.4	817.9	1124.6	9639.9	161.7
4498	1	M	Set 001	SG14124393	A2	257711024387	1	7	Sample	40	Plasma	#N/A	#N/A	#N/A	#N/A	#N/A	#N/A	EXID40000001549175	EID350858	#N/A	UCD	#N/A	9	0.949	PASS	0.982	1.195	0.883	842.1	553.2	9333.4	411.9	911	2187.8	1042	675.5	511.6	1494.6	246.6	2567.8	811.4	309.3	3047.2	315.6	255.6	623.8	2329.3	7615.4	210.1
KDR5	5	F	Set 001	SG14124393	B2	257711024387	2	8	Sample	40	Plasma	#N/A	#N/A	#N/A	#N/A	#N/A	#N/A	EXID40000001549181	EID350859	#N/A	UCD	#N/A	10	0.971	PASS	1.07	1.164	1.089	1152.2	578.6	15169.1	254.4	1282.3	5408.1	657.9	551.9	1023.2	418.9	277.8	2806.2	936.7	257.7	549.7	149.2	178.9	700.7	1068.6	12200.2	172
KDW4	5	F	Set 001	SG14124393	D2	257711024387	4	9	Sample	40	Plasma	#N/A	#N/A	#N/A	#N/A	#N/A	#N/A	EXID40000001549176	EID350861	#N/A	UCD	#N/A	12	1.007	PASS	1.136	1.101	1.06	910.8	1141.3	17168.5	294.7	1626.4	2660.3	573.4	2515.5	1465.3	1273.1	9662.6	2112.1	1117.1	636.6	729.2	304	222.2	8646.3	2028.2	10365	141.3
4396	2	F	Set 001	SG14124393	E2	257711024387	5	10	Sample	40	Plasma	#N/A	#N/A	#N/A	#N/A	#N/A	#N/A	EXID40000001549187	EID350862	#N/A	UCD	#N/A	13	1.045	PASS	1.119	1.114	1.101	856.3	487.6	22573.6	211.3	1125.4	3614.8	544.4	546.7	660.2	180.7	187.3	2437.8	707	286.1	990	128.4	187.3	759.8	1165.4	10064.5	145.7
348929	4	M	Set 001	SG14124393	F2	257711024387	6	11	Sample	40	Plasma	#N/A	#N/A	#N/A	#N/A	#N/A	#N/A	EXID40000001549160	EID350863	#N/A	UCD	#N/A	14	1.028	PASS	0.635	0.56	0.891	705.5	1554.2	17367.3	206.8	1293.1	7782.1	536.6	539.8	915.6	173.1	170.2	2762	702.4	185.8	456.8	109.8	232.6	410.6	2456.9	6664.6	116.1
4394	1	F	Set 001	SG14124393	H2	257711024387	8	12	Sample	40	Plasma	#N/A	#N/A	#N/A	#N/A	#N/A	#N/A	EXID40000001549180	EID350865	#N/A	UCD	#N/A	16	0.989	PASS	1.083	1.218	1.172	915.7	558.3	23620.3	260.5	966.8	3616.6	613.9	666.4	579.9	251.5	281.9	2464.1	876.7	271.8	1279.5	234.9	212	663.9	1106.4	14099	235.7
4464	1	F	Set 001	SG14124393	B3	257711024388	2	13	Sample	40	Plasma	#N/A	#N/A	#N/A	#N/A	#N/A	#N/A	EXID40000001549186	EID350866	#N/A	UCD	#N/A	18	0.972	PASS	1.008	0.849	0.9	403.8	576.8	9596	273.3	1059.7	1708.2	589.5	994.5	467.1	436	450.2	1929.4	869.1	676.8	743.7	210.2	230.7	1659	1251.3	11511	345
345983	4	M						14
4502	1	M	Set 001	SG14124393	E3	257711024388	5	15	Sample	40	Plasma	#N/A	#N/A	#N/A	#N/A	#N/A	#N/A	EXID40000001549159	EID350869	#N/A	UCD	#N/A	21	1.054	PASS	0.97	0.99	0.919	1179.8	495	15455.7	486.9	1230.3	4197.2	850	693.9	767.1	482.6	256.6	3197.6	792.2	332.1	1297.7	205.2	129.3	1437.9	1815.2	8637.1	458.8
4392	6	F	Set 001	SG14124393	F3	257711024388	6	16	Sample	40	Plasma	#N/A	#N/A	#N/A	#N/A	#N/A	#N/A	EXID40000001549167	EID350870	#N/A	UCD	#N/A	22	1.018	PASS	1.162	1.013	0.991	364.8	516.8	9283.8	193.4	1137.8	1950.7	459.3	482.4	564.1	20798.8	228.6	1661	498.6	249.4	650.3	228.8	204.5	946.4	1146.2	12651.4	175.8
GDH3	5	M	Set 001	SG14124393	G3	257711024388	7	17	Sample	40	Plasma	#N/A	#N/A	#N/A	#N/A	#N/A	#N/A	EXID40000001549161	EID350871	#N/A	UCD	#N/A	23	1.02	PASS	1.182	1.446	1.234	781.9	690.9	17978.6	229.2	2441.8	1994.3	643.8	1013.8	712.9	287.2	237.7	3139	580.3	266.6	815.7	144.3	127.6	523	4582.5	8396.7	184.1
CT10	4	M	Set 001	SG14124393	H3	257711024388	8	18	Sample	40	Plasma	#N/A	#N/A	#N/A	#N/A	#N/A	#N/A	EXID40000001549171	EID350872	#N/A	UCD	#N/A	24	1.018	PASS	1.282	1.514	1.229	2615.4	637.1	30483.3	175.9	4670.9	7203.5	1256.1	3609.8	3498.3	207.8	269.5	1518.5	555.2	254.7	800.1	206.9	173.4	922.3	2803.2	6039.2	123.5
4487	1	F	Set 001	SG14124393	A4	257711024389	1	19	Sample	40	Plasma	#N/A	#N/A	#N/A	#N/A	#N/A	#N/A	EXID40000001549188	EID350873	#N/A	UCD	#N/A	25	0.958	PASS	1.363	1.455	1.256	891	824.9	17135.8	366.6	1105	3073.4	545	1570.7	652.5	210.3	279.6	2725.4	725.5	317.7	541.4	119.9	146.4	695.3	1292.4	11085.8	185.5
4441	6	M	Set 001	SG14124393	B4	257711024389	2	20	Sample	40	Plasma	#N/A	#N/A	#N/A	#N/A	#N/A	#N/A	EXID40000001549158	EID350874	#N/A	UCD	#N/A	26	0.982	PASS	1.367	1.284	1.115	455.7	551.3	13974.6	239.1	1220.1	2031.2	533.6	586.5	525.4	483.5	221.8	2497.4	640.4	238	7463	429.2	139.8	888.3	1263.1	10256.9	177.1
KDX3	5	M	Set 001	SG14124393	C4	257711024389	3	21	Sample	40	Plasma	#N/A	#N/A	#N/A	#N/A	#N/A	#N/A	EXID40000001549164	EID350875	#N/A	UCD	#N/A	27	0.962	PASS	1.273	1.31	1.142	559.1	702	14657.3	221.5	1343.6	2629	2548.5	613.8	990.1	289.4	299.2	2526.9	618.8	315.3	766.7	145.9	161.2	819.6	1339.2	9798.4	187.1
Dunkin	3	M	Set 001	SG14124393	D4	257711024389	4	22	Sample	40	Plasma	#N/A	#N/A	#N/A	#N/A	#N/A	#N/A	EXID40000001549174	EID350876	#N/A	UCD	#N/A	28	0.991	PASS	0.607	0.548	0.803	1088.4	916.5	8313.9	415	1314.4	3804.3	1816.8	887.2	628	4778.7	282.5	3617.1	2346.1	281	548.7	212	133.2	761.5	1811.3	6233	135.8
4497	1	F	Set 001	SG14124393	F4	257711024389	6	23	Sample	40	Plasma	#N/A	#N/A	#N/A	#N/A	#N/A	#N/A	EXID40000001549184	EID350878	#N/A	UCD	#N/A	30	0.924	PASS	0.638	0.563	0.666	1438.6	737.6	6080.9	241.7	980.4	3175.4	1626.3	1281.8	605	237.9	354.2	3289.6	1138.1	355.9	5042.6	169	236.4	692.9	1237.3	7998.1	144.3
CT12	4	F	Set 001	SG14124393	G4	257711024389	7	24	Sample	40	Plasma	#N/A	#N/A	#N/A	#N/A	#N/A	#N/A	EXID40000001549168	EID350879	#N/A	UCD	#N/A	31	1.044	PASS	1.178	1.371	1.213	1649.1	860.6	28148.1	329.6	4233.7	7292.8	917	855.4	1710.5	625.1	467.3	1740.8	1076.7	387.4	907.9	399.6	235.2	1209.5	4082.8	7700.3	155.6
4505	1	F	Set 002	SG14124393	A1	257711024451	1	25	Sample	40	Plasma	#N/A	#N/A	#N/A	#N/A	#N/A	#N/A	EXID40000001552460	EID350933	#N/A	UCD	#N/A	1	1.012	PASS	0.982	0.891	0.9	563.1	562.7	18568.3	313.2	962.8	3674.3	440.1	1017.5	546.1	2395.4	333.5	2445.5	1660.7	334.7	429.3	485.3	246.7	739	1068.7	11495.8	177.8
4512	1	F	Set 002	SG14124393	C1	257711024451	3	26	Sample	40	Plasma	#N/A	#N/A	#N/A	#N/A	#N/A	#N/A	EXID40000001552453	EID350935	#N/A	UCD	#N/A	3	1.04	PASS	1.216	1.607	1.143	877.7	753.1	13585.2	298.9	1045.2	2510.3	879.4	748.1	630.5	370.1	317.8	3135.5	1113.9	528.8	605.2	317.4	143.1	769	1144.8	10700.3	251.3
KDW5	5	F	Set 002	SG14124393	D1	257711024451	4	27	Sample	40	Plasma	#N/A	#N/A	#N/A	#N/A	#N/A	#N/A	EXID40000001552476	EID350936	#N/A	UCD	#N/A	4	0.965	PASS	1.063	1.032	1.024	479.9	1576.4	11474.7	219.1	955.9	2568.8	567	1167	754.6	245.2	953.5	1942.4	595	353.4	687.3	357.4	134.8	639.5	2331.8	11091	481.3
342974	4	F						28
CT15	4	F	Set 002	SG14124393	G1	257711024451	7	29	Sample	40	Plasma	#N/A	#N/A	#N/A	#N/A	#N/A	#N/A	EXID40000001552471	EID350938	#N/A	UCD	#N/A	7	0.989	PASS	1.174	1.368	1.231	3778.3	533.1	13418.1	186.2	2928.1	9942.4	853.1	500.1	2101.4	757.8	672.3	2473.2	577.8	308.7	528.9	197.2	121.7	867	2950.2	5336.1	139.5
4504	1	M	Set 002	SG14124393	H1	257711024451	8	30	Sample	40	Plasma	#N/A	#N/A	#N/A	#N/A	#N/A	#N/A	EXID40000001552468	EID350939	#N/A	UCD	#N/A	8	0.943	PASS	1.305	1.343	1.131	474.6	468	12035.3	220.3	937.5	2094.6	560.4	711.5	483.6	243.2	325.6	1969	586.2	394.3	745.7	139.3	161.2	751.7	1187.8	12662.8	482.6
345427	3	F	Set 002	SG14124393	A2	257711024452	1	31	Sample	40	Plasma	#N/A	#N/A	#N/A	#N/A	#N/A	#N/A	EXID40000001552483	EID350940	#N/A	UCD	#N/A	9	1.006	PASS	0.502	0.462	0.54	1759.4	1048.1	6297.2	557.7	802.7	4685.4	615.2	1257.3	5468.2	705.5	662.8	2712.6	1512.8	919.2	511.1	251.7	135.1	800.6	1077.9	2945.7	150.9
347382	4	M						32
CT11	4	M	Set 002	SG14124393	D2	257711024452	4	33	Sample	40	Plasma	#N/A	#N/A	#N/A	#N/A	#N/A	#N/A	EXID40000001552474	EID350943	#N/A	UCD	#N/A	12	0.998	PASS	0.567	0.54	0.823	1643.7	282.5	20763.5	142.7	2061	17046	653.8	205.3	1292.3	184.5	150.3	1249	305.7	222.6	456.8	90.6	146.1	465.9	2599.2	4733.6	569.1
KDY1	5	M	Set 002	SG14124393	E2	257711024452	5	34	Sample	40	Plasma	#N/A	#N/A	#N/A	#N/A	#N/A	#N/A	EXID40000001552456	EID350944	#N/A	UCD	#N/A	13	1.073	PASS	1.268	1.121	1.25	483.3	1075.7	12075.2	196.1	1028.8	2802	12842.5	702.7	707.2	302.6	194.2	2382	2759.4	220.5	425.2	129.5	125.7	768.2	1246.2	9971.7	145
KDX4	5	F	Set 002	SG14124393	F2	257711024452	6	35	Sample	40	Plasma	#N/A	#N/A	#N/A	#N/A	#N/A	#N/A	EXID40000001552457	EID350945	#N/A	UCD	#N/A	14	1.004	PASS	1.276	1.257	1.288	572.5	612.9	18223.3	203	960.4	2805.3	588.4	434.9	794.8	358.8	259.1	1622.8	502.7	276.3	454.8	222.7	129.6	688.2	1204	13923.8	155.5
4500	6	M	Set 002	SG14124393	H2	257711024452	8	36	Sample	40	Plasma	#N/A	#N/A	#N/A	#N/A	#N/A	#N/A	EXID40000001552482	EID350947	#N/A	UCD	#N/A	16	1.001	PASS	1.168	1.134	1.222	739	555	9871.1	209.8	933.7	2956.9	546.4	442.8	608.1	167.4	155.4	2187	529.6	182	449.4	100.3	130.1	701.9	1360.2	8770.1	147.5
4396	6	F	Set 002	SG14124393	B3	257711024453	2	37	Sample	40	Plasma	#N/A	#N/A	#N/A	#N/A	#N/A	#N/A	EXID40000001552470	EID350948	#N/A	UCD	#N/A	18	1.032	PASS	1.158	1.065	1.003	390.9	457.7	14511.5	188.8	1162.9	1906.7	478.7	618.7	561.6	208	223.2	2493.4	599.6	388	865.2	132.5	185.1	768.1	1143.6	9626.8	168.9
4438	2	F	Set 002	SG14124393	C3	257711024453	3	38	Sample	40	Plasma	#N/A	#N/A	#N/A	#N/A	#N/A	#N/A	EXID40000001552454	EID350949	#N/A	UCD	#N/A	19	1.042	PASS	1.013	1.059	0.932	658.8	537.1	17434.7	218.9	1255.1	3263.6	549.1	495.6	475	239.5	198.3	2926.8	773.2	229.7	517.5	132.1	128.6	710.8	1209.4	8298.5	225.4
4508	2	F	Set 002	SG14124393	E3	257711024453	5	39	Sample	40	Plasma	#N/A	#N/A	#N/A	#N/A	#N/A	#N/A	EXID40000001552467	EID350951	#N/A	UCD	#N/A	21	1.016	PASS	0.866	0.779	0.806	374.3	496.7	8459.8	167.5	1105	1855.5	623.8	506.6	734.9	486.1	387.6	2134.3	2472.4	731.4	539.3	279.6	360.5	777.9	1043.5	9490	254
CT09	3	M	Set 002	SG14124393	F3	257711024453	6	40	Sample	40	Plasma	#N/A	#N/A	#N/A	#N/A	#N/A	#N/A	EXID40000001552465	EID350952	#N/A	UCD	#N/A	22	1.009	PASS	0.495	0.438	0.645	1292.3	616.7	16041.1	217.8	2495	8347.9	446.7	680.7	1412.1	847	32325.7	697.3	562.9	172	2888	282.5	85.3	620.1	4697	40171.7	386.1
KDY2	5	M	Set 002	SG14124393	G3	257711024453	7	41	Sample	40	Plasma	#N/A	#N/A	#N/A	#N/A	#N/A	#N/A	EXID40000001552478	EID350953	#N/A	UCD	#N/A	23	1.028	PASS	1.026	0.989	1.159	1190.4	725.3	11283.1	360.5	1009.4	3187.1	520.8	563.7	539.6	174.7	274.7	5127.5	1048.6	227.5	548.1	102	120.4	684.3	1654.6	7207.5	144.5
CT17	4	M	Set 002	SG14124393	H3	257711024453	8	42	Sample	40	Plasma	#N/A	#N/A	#N/A	#N/A	#N/A	#N/A	EXID40000001552480	EID350954	#N/A	UCD	#N/A	24	0.959	PASS	1.083	1.245	1.247	2364.6	500.5	27421.2	272.5	3056	9801.6	971.7	1003.2	1592.6	230.5	233.8	3435.3	1649.5	222.5	602.8	862.8	181.2	560.8	2279.9	11120.3	123.2
4509	1	M	Set 002	SG14124393	A4	257711024454	1	43	Sample	40	Plasma	#N/A	#N/A	#N/A	#N/A	#N/A	#N/A	EXID40000001552464	EID350955	#N/A	UCD	#N/A	25	0.977	PASS	0.951	0.993	0.927	1062	548.3	11136	249.5	1064.2	4379.9	864.8	688.4	778.4	236.4	488.1	3521.4	1030.3	337.9	608.8	152.9	108.8	635.3	1179.4	8930.6	174.4
4500	2	M	Set 002	SG14124393	B4	257711024454	2	44	Sample	40	Plasma	#N/A	#N/A	#N/A	#N/A	#N/A	#N/A	EXID40000001552455	EID350956	#N/A	UCD	#N/A	26	0.972	PASS	1.03	1.245	0.975	659.9	580.7	16014.6	218.7	1079.6	3232.7	655.3	682.3	662.7	200.8	176	2941.9	820.4	258.8	689.8	140.5	113.8	669.4	1142.2	9244.4	229.1
4454	1	F	Set 002	SG14124393	C4	257711024454	3	45	Sample	40	Plasma	#N/A	#N/A	#N/A	#N/A	#N/A	#N/A	EXID40000001552477	EID350957	#N/A	UCD	#N/A	27	1.003	PASS	1.111	1.046	1.043	659.1	583.1	13123.3	189.7	1111.8	3030	432.4	389.4	518.9	541.9	198.2	2470.1	609.3	239.4	433.4	117	139.2	655	1198.5	12056.1	152.1
4460	1	F	Set 002	SG14124393	D4	257711024454	4	46	Sample	40	Plasma	#N/A	#N/A	#N/A	#N/A	#N/A	#N/A	EXID40000001552461	EID350958	#N/A	UCD	#N/A	28	1.029	PASS	0.959	1.113	0.982	998.4	541.8	16811.7	229.3	1105.2	3706.4	928.5	685.7	544.8	284.7	296.6	2696.6	918	344.2	636.5	272.8	199.2	612.4	1100.4	9803.8	211.2
CT68	4	M	Set 002	SG14124393	F4	257711024454	6	47	Sample	40	Plasma	#N/A	#N/A	#N/A	#N/A	#N/A	#N/A	EXID40000001552463	EID350960	#N/A	UCD	#N/A	30	0.976	PASS	0.851	0.732	1.111	800.6	773.2	8520	164.1	3544.9	6033.8	636.1	627.9	1459.6	224.9	806.2	331.2	279.9	1162.8	644.6	172.3	151.7	1120.5	6164.6	2843.6	71.4
4438	6	F	Set 002	SG14124393	G4	257711024454	7	48	Sample	40	Plasma	#N/A	#N/A	#N/A	#N/A	#N/A	#N/A	EXID40000001552459	EID350961	#N/A	UCD	#N/A	31	0.975	PASS	1.132	1.114	1.2	547.7	493.4	15718.5	204.4	1341.8	3176.6	497.2	437.3	565.7	231.6	167.7	2673.8	765	204.3	464.7	132.7	145.3	806.6	1281.7	8269.1	173.7
KDZ1	5	M	Set 003	SG14124393	A1	257711024358	1	49	Sample	40	Plasma	#N/A	#N/A	#N/A	#N/A	#N/A	#N/A	EXID40000001555540	EID351021	#N/A	UCD	#N/A	1	1.108	PASS	1.159	1.072	1.013	452.4	424.8	9198	200.9	852.7	2008.8	530.4	3232.7	564.2	954.2	673.1	1873.8	555.7	203.8	404.4	140.1	187.2	685.7	1546.3	8886.5	182.7
CT01	4	F	Set 003	SG14124393	C1	257711024358	3	50	Sample	40	Plasma	#N/A	#N/A	#N/A	#N/A	#N/A	#N/A	EXID40000001555538	EID351023	#N/A	UCD	#N/A	3	1.016	PASS	0.912	0.87	1.001	1316.7	3187.5	17350.2	492.7	2244.9	3698.4	892.5	2341	2108.6	245.4	6426.8	3265	2151.2	855.8	878.7	706.4	144	1019.3	2038.2	5545.8	127.5
KEA1	5	M	Set 003	SG14124393	D1	257711024358	4	51	Sample	40	Plasma	#N/A	#N/A	#N/A	#N/A	#N/A	#N/A	EXID40000001555546	EID351024	#N/A	UCD	#N/A	4	1.197	PASS	1.1	1.09	1.099	448.8	653.2	9843	305.2	954	2246.1	775	609.8	737.5	204.1	481.5	1823.7	530.7	221.5	406.7	158	146.4	687.9	1466.6	12498.7	184.3
CT55	4	M	Set 003	SG14124393	E1	257711024358	5	52	Sample	40	Plasma	#N/A	#N/A	#N/A	#N/A	#N/A	#N/A	EXID40000001555852	EID351025	#N/A	UCD	#N/A	5	1.016	PASS	1.009	0.739	1.234	1050.5	903.6	6668.4	232.8	1898.5	5805.5	486.8	302	1057.6	232.5	273.6	833.5	205.5	267.7	528.6	102.3	194.9	892	3718.1	3193.9	108.5
4477	1	F	Set 003	SG14124393	G1	257711024358	7	53	Sample	40	Plasma	#N/A	#N/A	#N/A	#N/A	#N/A	#N/A	EXID40000001555530	EID351026	#N/A	UCD	#N/A	7	1.011	PASS	1.268	1.277	1.058	636.9	514.4	8456.3	245.5	1071.2	1884.6	868.5	634.3	648	206.4	338.7	2242.3	600.9	226.6	476.2	113.3	157	762.5	1243.2	7351.3	253.2
CT08	3	F	Set 003	SG14124393	H1	257711024358	8	54	Sample	40	Plasma	#N/A	#N/A	#N/A	#N/A	#N/A	#N/A	EXID40000001555543	EID351027	#N/A	UCD	#N/A	8	1.007	PASS	0.856	0.607	1.047	1086.5	471.8	11613.6	76.5	1305.6	3043.4	423.4	321.8	679.2	99.4	224.2	564.9	251.5	127.7	727.6	170.7	65.2	702.3	2231	4615.6	141.6
CT02	4	F	Set 003	SG14124393	A2	257711024359	1	55	Sample	40	Plasma	#N/A	#N/A	#N/A	#N/A	#N/A	#N/A	EXID40000001555548	EID351028	#N/A	UCD	#N/A	9	0.946	PASS	0.937	0.974	0.944	11013.5	549.4	15591.5	234.2	1450	4063.1	537.3	501.1	1108.4	284.8	194	1933.2	702.4	436.7	492.2	121.9	166.4	535.9	1795	7923.1	157.7
CT70	4	M	Set 003	SG14124393	B2	257711024359	2	56	Sample	40	Plasma	#N/A	#N/A	#N/A	#N/A	#N/A	#N/A	EXID40000001555857	EID351029	#N/A	UCD	#N/A	10	0.978	PASS	1.014	1.368	1.064	4577.4	513.3	17249.9	146.4	3155.4	7880.9	742.1	596.6	921.9	520.5	252.9	3392.4	1094.6	208.6	687	169	156.1	756.6	2757	4477.2	202.5
KDY3	5	F	Set 003	SG14124393	D2	257711024359	4	57	Sample	40	Plasma	#N/A	#N/A	#N/A	#N/A	#N/A	#N/A	EXID40000001555859	EID351031	#N/A	UCD	#N/A	12	0.988	PASS	1.225	1.343	1.315	586.5	518.3	14600.1	215	913.2	3563.8	494.9	907	1162.8	282.3	251.2	1798	533.7	288.2	864	403.2	155.4	682.1	1360.6	14662.2	152.8
4501	2	M	Set 003	SG14124393	E2	257711024359	5	58	Sample	40	Plasma	#N/A	#N/A	#N/A	#N/A	#N/A	#N/A	EXID40000001555536	EID351032	#N/A	UCD	#N/A	13	0.967	PASS	0.878	0.937	0.976	664.8	515.3	5549.5	280.4	807.8	2343.1	496.8	475.7	417.9	705.1	155.6	3182.2	754.2	241.9	1513.6	103.6	101.1	568.3	1116.2	8563.8	148.5
CT13	3	M	Set 003	SG14124393	F2	257711024359	6	59	Sample	40	Plasma	#N/A	#N/A	#N/A	#N/A	#N/A	#N/A	EXID40000001555528	EID351033	#N/A	UCD	#N/A	14	1.035	PASS	0.733	0.754	0.92	1092.4	1422.9	14466.8	311.4	2158.6	4291.9	959.6	1164.2	1121	184.9	444	1920.6	983.5	307.2	930	1444.4	304	965.2	8188.1	10616	146
CT60	4	M	Set 003	SG14124393	H2	257711024359	8	60	Sample	40	Plasma	#N/A	#N/A	#N/A	#N/A	#N/A	#N/A	EXID40000001555851	EID351035	#N/A	UCD	#N/A	16	1.082	PASS	0.795	0.76	0.996	458.2	419	27121.2	170.7	2860.5	7821.4	690	1069.5	1810.8	297.7	240.2	496.8	283.9	173.6	890.6	348.2	187.1	225.8	2799.5	2418.7	138.5
336511	4	M	Set 003	SG14124393	B3	257711024360	2	61	Sample	40	Plasma	#N/A	#N/A	#N/A	#N/A	#N/A	#N/A	EXID40000001555534	EID351036	#N/A	UCD	#N/A	18	0.993	PASS	0.672	0.652	0.785	666.1	1023.5	9805.5	278.6	838.8	3625.4	569.9	553.2	527.7	245.3	320.4	2446.9	1019.4	268.4	783.7	233.7	236.2	577.6	2701.6	5131.1	258.6
4508	6	F	Set 003	SG14124393	C3	257711024360	3	62	Sample	40	Plasma	#N/A	#N/A	#N/A	#N/A	#N/A	#N/A	EXID40000001555532	EID351037	#N/A	UCD	#N/A	19	0.98	PASS	0.869	0.672	0.746	970.5	577.6	5140.2	164	1600.3	1941.2	404.4	828.8	1188.1	300.3	233.7	1580.2	738.4	330.4	560.2	230.6	464	581.2	1076	9079.6	306
4501	6	M	Set 003	SG14124393	E3	257711024360	5	63	Sample	40	Plasma	#N/A	#N/A	#N/A	#N/A	#N/A	#N/A	EXID40000001555853	EID351039	#N/A	UCD	#N/A	21	0.969	PASS	0.972	1.027	1.001	457.8	537	11308.9	272.9	820.6	2004.1	528.6	521.1	517.6	312.9	176.3	2312.6	589.6	235.7	1832.7	127.9	125.4	614.7	1071.8	8679.8	188
4503	1	F	Set 003	SG14124393	F3	257711024360	6	64	Sample	40	Plasma	#N/A	#N/A	#N/A	#N/A	#N/A	#N/A	EXID40000001555544	EID351040	#N/A	UCD	#N/A	22	1.003	PASS	1.002	1.386	1.134	1029.1	593.2	14033	326.3	889.6	4079.2	747.1	813.7	542.1	177.4	232.4	3446.8	858.6	585.6	462.7	118.6	98	579.1	1201.5	10730.6	258.6
4507	1	F	Set 003	SG14124393	G3	257711024360	7	65	Sample	40	Plasma	#N/A	#N/A	#N/A	#N/A	#N/A	#N/A	EXID40000001555539	EID351041	#N/A	UCD	#N/A	23	1	PASS	0.972	0.916	0.943	1440.6	463	6528.9	216.1	873.4	1754.5	500.7	453.8	514.5	339	199.5	1607.2	492.5	756.7	536	196.2	235.1	616.7	1065	9666.5	177.4
KDY4	5	F	Set 003	SG14124393	H3	257711024360	8	66	Sample	40	Plasma	#N/A	#N/A	#N/A	#N/A	#N/A	#N/A	EXID40000001555531	EID351042	#N/A	UCD	#N/A	24	1.01	PASS	1.511	1.571	1.025	560	1478.6	16624.3	208.4	830.3	2982.2	472.5	467.6	885.2	197.5	1136.4	1590.2	490.7	214.5	676.4	160.9	119.4	667.9	1237	14548.8	163.7
4511	2	F	Set 003	SG14124393	A4	257711024361	1	67	Sample	40	Plasma	#N/A	#N/A	#N/A	#N/A	#N/A	#N/A	EXID40000001555855	EID351043	#N/A	UCD	#N/A	25	0.966	PASS	0.978	1.008	0.903	984.2	688.2	10302.9	290.7	986.6	2291.1	823.4	729.1	669.3	644.5	236.5	2990.3	1569.3	324.8	722.1	184.6	117.1	586	1011.7	10084.8	289.2
4513	6	F	Set 003	SG14124393	B4	257711024361	2	68	Sample	40	Plasma	#N/A	#N/A	#N/A	#N/A	#N/A	#N/A	EXID40000001555537	EID351044	#N/A	UCD	#N/A	26	0.996	PASS	1.19	1.172	1.006	1957.6	476.6	11918	166	1030.8	1508.8	488	525.3	524.4	183.6	183.2	1767.9	470	377.6	458.4	249.7	155	575.3	2003.6	12031.6	176.1
4514	1	M	Set 003	SG14124393	C4	257711024361	3	69	Sample	40	Plasma	#N/A	#N/A	#N/A	#N/A	#N/A	#N/A	EXID40000001555549	EID351045	#N/A	UCD	#N/A	27	1.014	PASS	0.899	0.932	0.793	575.4	658.2	5214.2	213	873.2	1982.8	480.6	486.5	786	214.4	247.8	3050.2	1107.1	285.7	1207.5	127.4	85.8	484.2	940.7	9904.5	223.9
4513	2	F	Set 003	SG14124393	D4	257711024361	4	70	Sample	40	Plasma	#N/A	#N/A	#N/A	#N/A	#N/A	#N/A	EXID40000001555547	EID351046	#N/A	UCD	#N/A	28	0.989	PASS	1.04	1.106	0.974	1965.6	468.1	11076.8	188.4	941.3	2445.7	535.9	542.5	552.3	192.9	179.8	2458.2	686.8	406.7	463.7	212.9	113	589.9	2777.5	10516	168.1
CT20	4	M	Set 003	SG14124393	F4	257711024361	6	71	Sample	40	Plasma	#N/A	#N/A	#N/A	#N/A	#N/A	#N/A	EXID40000001555854	EID351048	#N/A	UCD	#N/A	30	1.001	PASS	0.848	0.881	1.011	1630.9	789.6	19507.1	319.5	1787.3	3955.3	1466	844.1	934.2	187.9	370.5	2143.1	915.9	555.6	701.5	825.5	147	571.8	1832.4	9091.7	128.9
4506	1	F	Set 003	SG14124393	G4	257711024361	7	72	Sample	40	Plasma	#N/A	#N/A	#N/A	#N/A	#N/A	#N/A	EXID40000001555545	EID351049	#N/A	UCD	#N/A	31	1.003	PASS	1.141	1.104	1.166	583.4	493.3	19102.9	182.9	896.8	3292.2	393.8	1501.7	730.2	175.9	259.5	2042.2	601.4	181.6	415.6	105.2	145.6	670.9	1194.8	13146.5	157.2
failed MedNorm
[truncated: 1,295 more columns]

## Sheet: S3 SOMAscan with prot & cat IDs
Cat #	Biomarker study group 1-6	Sex	ExtIdentifier	SsfExtId	SampleNA1Q33umber	HybControlNormScale	NormScale_1	NormScale_40	NormScale_0_005	CHIP	CEBPB	NSE	PIAS4	IL-10 Ra	STAT3	IRF1	c-Jun	Mcl-1	OAS1	c-Myc	SMAD3	SMAD2	IL-23	PDGFRA	IL-12	STAT1	STAT6	LRRK2	Osteocalcin	IL-5	GPDA	IgA	LPPL	HEMK2	PDXK	TLR4	REG4	HSP 27	YKL-40	Alpha enolase	Apo L1	CD38	CD59	FABPL	GDF-11	BTC	HIF-1a	S100A6	SECTM1
4498	1	NM	EXID40000001549175	EID350858	9	0.949	0.982	1.195	0.883	842.1	553.2	9333.4	411.9	911	2187.8	1042	675.5	511.6	1494.6	246.6	2567.8	811.4	309.3	3047.2	315.6	255.6	623.8	2329.3	7615.4	210.1	941.9	1079.3	527.6	1408.4	332	203.6	230.6	1089	197.8	54066	184.4	333.6	338	264	430.1	295	127.2	1185.3	1201.3
4394	1	F	EXID40000001549180	EID350865	16	0.989	1.083	1.218	1.172	915.7	558.3	23620.3	260.5	966.8	3616.6	613.9	666.4	579.9	251.5	281.9	2464.1	876.7	271.8	1279.5	234.9	212	663.9	1106.4	14099	235.7	602.4	703.2	418.5	1472.1	271.8	131.3	151.8	776.9	138.7	134664	167.6	305	538.6	722.2	597.3	301.2	130.5	1699.1	1219.8
4464	1	F	EXID40000001549186	EID350866	18	0.972	1.008	0.849	0.9	403.8	576.8	9596	273.3	1059.7	1708.2	589.5	994.5	467.1	436	450.2	1929.4	869.1	676.8	743.7	210.2	230.7	1659	1251.3	11511	345	449.8	1146.4	934.6	1387.6	2085.2	497	145.4	592.1	412	54593.9	159.4	350.8	301.6	740.9	623.9	404.7	301	1240.8	1344.3
4502	1	NM	EXID40000001549159	EID350869	21	1.054	0.97	0.99	0.919	1179.8	495	15455.7	486.9	1230.3	4197.2	850	693.9	767.1	482.6	256.6	3197.6	792.2	332.1	1297.7	205.2	129.3	1437.9	1815.2	8637.1	458.8	362.3	684.7	411.1	1962.1	318.4	280.8	207.7	937.4	331.1	97554.7	148.3	493.2	304.6	429	684.5	650.3	157.3	1321.2	1109.4
4487	1	F	EXID40000001549188	EID350873	25	0.958	1.363	1.455	1.256	891	824.9	17135.8	366.6	1105	3073.4	545	1570.7	652.5	210.3	279.6	2725.4	725.5	317.7	541.4	119.9	146.4	695.3	1292.4	11085.8	185.5	275.6	1307.1	343.5	1726.1	385	232.2	119.7	1123.5	118.8	62010.7	184.4	289.1	1127.3	344.1	581.1	227.5	142.3	1828.6	993.7
4497	1	F	EXID40000001549184	EID350878	30	0.924	0.638	0.563	0.666	1438.6	737.6	6080.9	241.7	980.4	3175.4	1626.3	1281.8	605	237.9	354.2	3289.6	1138.1	355.9	5042.6	169	236.4	692.9	1237.3	7998.1	144.3	499.5	549.7	335.1	1401.1	251.6	352.3	180.2	477.4	197.4	120650	140.7	586	381.8	263.2	463.8	266.2	216.9	1107.7	1124.9
4505	1	F	EXID40000001552460	EID350933	1	1.012	0.982	0.891	0.9	563.1	562.7	18568.3	313.2	962.8	3674.3	440.1	1017.5	546.1	2395.4	333.5	2445.5	1660.7	334.7	429.3	485.3	246.7	739	1068.7	11495.8	177.8	1235.3	840	315.2	1427.7	250.9	113.1	120.3	727.2	297	129459	249.3	205.1	962.2	336	533.5	1180.5	134.9	2022.9	1092.2
4512	1	F	EXID40000001552453	EID350935	3	1.04	1.216	1.607	1.143	877.7	753.1	13585.2	298.9	1045.2	2510.3	879.4	748.1	630.5	370.1	317.8	3135.5	1113.9	528.8	605.2	317.4	143.1	769	1144.8	10700.3	251.3	247.1	1016.8	526.3	1555.9	319.7	152	153.9	1232.1	217	63909.7	190.9	280.5	235	480.4	886.8	277.8	177.7	1060.3	1189.3
4504	1	NM	EXID40000001552468	EID350939	8	0.943	1.305	1.343	1.131	474.6	468	12035.3	220.3	937.5	2094.6	560.4	711.5	483.6	243.2	325.6	1969	586.2	394.3	745.7	139.3	161.2	751.7	1187.8	12662.8	482.6	344.3	684.6	598.5	1411	838.7	155	155.3	703.8	358.7	37920	202.6	352.5	227.5	301.4	565.7	448	281.7	1250.9	1007.3
4509	1	NM	EXID40000001552464	EID350955	25	0.977	0.951	0.993	0.927	1062	548.3	11136	249.5	1064.2	4379.9	864.8	688.4	778.4	236.4	488.1	3521.4	1030.3	337.9	608.8	152.9	108.8	635.3	1179.4	8930.6	174.4	286.8	875.3	517.4	1802.5	283	125.6	135.8	630.1	153.5	106826	163.6	366.4	184.4	362.5	465.6	236.7	151.3	1611.5	1205.4
4454	1	F	EXID40000001552477	EID350957	27	1.003	1.111	1.046	1.043	659.1	583.1	13123.3	189.7	1111.8	3030	432.4	389.4	518.9	541.9	198.2	2470.1	609.3	239.4	433.4	117	139.2	655	1198.5	12056.1	152.1	259.7	907.2	439.5	1809.1	299.8	307.1	111	768.2	160.5	110868	169.6	415.3	211.7	452.6	441.7	185.6	152.9	1534.3	901.1
4460	1	F	EXID40000001552461	EID350958	28	1.029	0.959	1.113	0.982	998.4	541.8	16811.7	229.3	1105.2	3706.4	928.5	685.7	544.8	284.7	296.6	2696.6	918	344.2	636.5	272.8	199.2	612.4	1100.4	9803.8	211.2	277.3	817.8	555.7	1605.9	371.8	273.1	155.3	1821.2	156.5	107298	208.3	254	212.8	642.2	748.8	257	152.3	1654.7	1263.1
4477	1	F	EXID40000001555530	EID351026	7	1.011	1.268	1.277	1.058	636.9	514.4	8456.3	245.5	1071.2	1884.6	868.5	634.3	648	206.4	338.7	2242.3	600.9	226.6	476.2	113.3	157	762.5	1243.2	7351.3	253.2	295.4	627.6	360.6	1410.7	478.1	157.9	120.7	1625.3	186.3	46066.6	153.5	216.4	318	420.4	433.9	229	264.8	1085.7	846.3
4503	1	F	EXID40000001555544	EID351040	22	1.003	1.002	1.386	1.134	1029.1	593.2	14033	326.3	889.6	4079.2	747.1	813.7	542.1	177.4	232.4	3446.8	858.6	585.6	462.7	118.6	98	579.1	1201.5	10730.6	258.6	562.2	831.3	807.5	1891.5	2120.3	1000.4	390.7	1535.2	439.1	144506	175.2	10507.7	304.3	434	505.5	197.4	127.9	2198.1	1133.2
4507	1	F	EXID40000001555539	EID351041	23	1	0.972	0.916	0.943	1440.6	463	6528.9	216.1	873.4	1754.5	500.7	453.8	514.5	339	199.5	1607.2	492.5	756.7	536	196.2	235.1	616.7	1065	9666.5	177.4	487.3	590.3	351.5	1564	308	196.7	139.1	449.8	170.2	49199.6	130.5	322	209.8	225.3	474.9	324.1	290.7	1005.2	846.6
4514	1	NM	EXID40000001555549	EID351045	27	1.014	0.899	0.932	0.793	575.4	658.2	5214.2	213	873.2	1982.8	480.6	486.5	786	214.4	247.8	3050.2	1107.1	285.7	1207.5	127.4	85.8	484.2	940.7	9904.5	223.9	241.2	877.9	356.3	1392.6	324.3	743.8	175.8	1232	164.5	49556.6	134.1	219.7	181.1	206.1	447.9	320.5	179.3	971.9	994.5
4506	1	F	EXID40000001555545	EID351049	31	1.003	1.141	1.104	1.166	583.4	493.3	19102.9	182.9	896.8	3292.2	393.8	1501.7	730.2	175.9	259.5	2042.2	601.4	181.6	415.6	105.2	145.6	670.9	1194.8	13146.5	157.2	260.6	725.2	302.5	1983.4	346.4	167.1	94.9	1074.7	107.7	100355	148.9	252.7	162.9	246.1	527.9	172.4	133.1	1497.2	797.2
4441	2	NM	EXID40000001549165	EID350856	7	1.059	1.455	1.619	1.441	748.4	475.8	25203.4	223.7	1247.6	3261.7	606.1	584.1	577.3	284.8	202.9	2238.6	684.6	246.9	708.9	507.9	150.6	827.7	1332.7	10899.2	214.1	223.7	826.5	405.5	1847.7	451	132.9	118.8	1149.3	124.5	91673.6	148.9	234.3	207.2	375.1	569.2	270	136.2	2286	902.9
4392	2	F	EXID40000001549183	EID350857	8	0.95	1.199	1.201	1.256	547.3	460.4	13993.2	192	994.6	2891.6	526.2	454.8	594.3	21016.8	211.7	1644.5	530.2	247.9	595.7	132.9	173.4	817.9	1124.6	9639.9	161.7	215.8	696.2	400.3	1595.2	418.3	138.6	156	732.2	158	63369.3	218.1	230.3	249.5	423.2	475	288.4	152.6	1681.2	919
4396	2	F	EXID40000001549187	EID350862	13	1.045	1.119	1.114	1.101	856.3	487.6	22573.6	211.3	1125.4	3614.8	544.4	546.7	660.2	180.7	187.3	2437.8	707	286.1	990	128.4	187.3	759.8	1165.4	10064.5	145.7	171.2	792.7	383.7	1727.1	409.3	119.1	112.7	796.7	106.9	88133.8	535.8	300.8	179.5	435.9	402.9	853	130.8	2086.1	947.9
4438	2	F	EXID40000001552454	EID350949	19	1.042	1.013	1.059	0.932	658.8	537.1	17434.7	218.9	1255.1	3263.6	549.1	495.6	475	239.5	198.3	2926.8	773.2	229.7	517.5	132.1	128.6	710.8	1209.4	8298.5	225.4	244.6	799.2	356.1	1608.8	305.2	238.3	143.8	514.9	126	105138	156.4	243.5	218.3	257	482.9	209.8	129.5	1218.8	1020.3
4508	2	F	EXID40000001552467	EID350951	21	1.016	0.866	0.779	0.806	374.3	496.7	8459.8	167.5	1105	1855.5	623.8	506.6	734.9	486.1	387.6	2134.3	2472.4	731.4	539.3	279.6	360.5	777.9	1043.5	9490	254	687.4	564.3	713.9	1852.1	840.3	164.9	183.4	733.1	386	45767.8	145.4	242.8	350.5	316.1	471.3	271.7	154.4	1402.4	977
4500	2	NM	EXID40000001552455	EID350956	26	0.972	1.03	1.245	0.975	659.9	580.7	16014.6	218.7	1079.6	3232.7	655.3	682.3	662.7	200.8	176	2941.9	820.4	258.8	689.8	140.5	113.8	669.4	1142.2	9244.4	229.1	211.5	873.8	404.6	1957.6	307.8	2501.4	149.2	1328.7	170.3	104352	164.4	262.6	199.8	515.2	486.1	225.5	144.2	1770.9	1125
4501	2	NM	EXID40000001555536	EID351032	13	0.967	0.878	0.937	0.976	664.8	515.3	5549.5	280.4	807.8	2343.1	496.8	475.7	417.9	705.1	155.6	3182.2	754.2	241.9	1513.6	103.6	101.1	568.3	1116.2	8563.8	148.5	200.8	609.2	296	1475.6	291.8	419.5	129	692	99.3	102590	143.8	311.9	189.4	240	405.6	221.2	363.1	908.9	938.1
4511	2	F	EXID40000001555855	EID351043	25	0.966	0.978	1.008	0.903	984.2	688.2	10302.9	290.7	986.6	2291.1	823.4	729.1	669.3	644.5	236.5	2990.3	1569.3	324.8	722.1	184.6	117.1	586	1011.7	10084.8	289.2	334.4	977.5	919.8	1271.7	236.2	829.2	278	1471.9	153.5	88415	471.7	393.3	221.5	431.7	494.8	313.4	267.6	1387.6	1089.1
4513	2	F	EXID40000001555547	EID351046	28	0.989	1.04	1.106	0.974	1965.6	468.1	11076.8	188.4	941.3	2445.7	535.9	542.5	552.3	192.9	179.8	2458.2	686.8	406.7	463.7	212.9	113	589.9	2777.5	10516	168.1	411.6	1052.2	404.3	1468.9	372	170.4	133.8	954.4	130.7	111084	168.6	496.3	205.3	267.3	764.3	258	241.4	1383.3	969.3
Dunkin	3	NM	EXID40000001549174	EID350876	28	0.991	0.607	0.548	0.803	1088.4	916.5	8313.9	415	1314.4	3804.3	1816.8	887.2	628	4778.7	282.5	3617.1	2346.1	281	548.7	212	133.2	761.5	1811.3	6233	135.8	254.8	889.1	431.3	2233.5	1313.5	363.1	192	715.6	300.2	170673	149	501.3	4391	341.5	574.9	198.7	161.9	1808.1	1332.8
CT09	3	NM	EXID40000001552465	EID350952	22	1.009	0.495	0.438	0.645	1292.3	616.7	16041.1	217.8	2495	8347.9	446.7	680.7	1412.1	847	32325.7	697.3	562.9	172	2888	282.5	85.3	620.1	4697	40171.7	386.1	3007.4	7122.4	14392.4	22941.6	4424.1	1173.1	1702.1	2358.1	2020.2	3340.8	83.1	5228.5	2093	9222.6	16759.8	204.8	791.2	2880.4	1459.1
CT08	3	SF	EXID40000001555543	EID351027	8	1.007	0.856	0.607	1.047	1086.5	471.8	11613.6	76.5	1305.6	3043.4	423.4	321.8	679.2	99.4	224.2	564.9	251.5	127.7	727.6	170.7	65.2	702.3	2231	4615.6	141.6	160.5	661	163.3	2349.8	1307.3	163.4	96.6	560.6	191.3	2434.3	112	234.2	279.7	168.8	613.1	93	177	2149.2	824.1
CT13	3	NM	EXID40000001555528	EID351033	14	1.035	0.733	0.754	0.92	1092.4	1422.9	14466.8	311.4	2158.6	4291.9	959.6	1164.2	1121	184.9	444	1920.6	983.5	307.2	930	1444.4	304	965.2	8188.1	10616	146	779.9	653.6	1180.8	2001.7	605.4	281.6	149.9	841	489.6	2686.3	146	744.1	491	601.4	1109	244.4	173.8	2042	986.7
CT03	4	NM	EXID40000001549185	EID350854	4	0.973	1.002	0.939	0.906	1348.4	552.8	14852.9	303.8	2678.6	4278.5	746.9	505.5	993.1	452.7	322.9	866.8	599	373.1	628.5	287.7	190.8	1235.6	2526.9	4805.5	101.6	635.3	819.3	462	3478.6	1402.8	302	133.2	560.5	177.2	4349.1	120.3	408.3	7798.2	254.8	367.4	357.5	145.9	3017.1	1072.1
348929	4	NM	EXID40000001549160	EID350863	14	1.028	0.635	0.56	0.891	705.5	1554.2	17367.3	206.8	1293.1	7782.1	536.6	539.8	915.6	173.1	170.2	2762	702.4	185.8	456.8	109.8	232.6	410.6	2456.9	6664.6	116.1	208.1	649.6	526.8	1409.7	1080.6	203.7	111.8	402	144	174859	136.1	218.4	331.1	1442.8	410.7	222.6	118.7	4801.5	1328.5
CT10	4	NM	EXID40000001549171	EID350872	24	1.018	1.282	1.514	1.229	2615.4	637.1	30483.3	175.9	4670.9	7203.5	1256.1	3609.8	3498.3	207.8	269.5	1518.5	555.2	254.7	800.1	206.9	173.4	922.3	2803.2	6039.2	123.5	315.7	808.9	355.4	3321.5	3476.9	229.4	94.4	771.3	816.6	22674.9	131.9	389.7	362.7	316.9	871.8	214.7	158.7	4934.4	2101.5
CT12	4	SF	EXID40000001549168	EID350879	31	1.044	1.178	1.371	1.213	1649.1	860.6	28148.1	329.6	4233.7	7292.8	917	855.4	1710.5	625.1	467.3	1740.8	1076.7	387.4	907.9	399.6	235.2	1209.5	4082.8	7700.3	155.6	547.3	762.3	645.2	3382.7	2054.2	376.3	105.9	997.8	256.8	2231.9	126.1	771.1	556.8	250.8	824.3	193.6	212	3378.6	1168.3
CT15	4	F	EXID40000001552471	EID350938	7	0.989	1.174	1.368	1.231	3778.3	533.1	13418.1	186.2	2928.1	9942.4	853.1	500.1	2101.4	757.8	672.3	2473.2	577.8	308.7	528.9	197.2	121.7	867	2950.2	5336.1	139.5	759.9	781.1	442.9	3338.5	4102.8	212.1	98.4	548	171.1	7258.2	126	331.7	264.2	287.9	660.2	351.3	98.2	3027.6	1809.7
CT11	4	NM	EXID40000001552474	EID350943	12	0.998	0.567	0.54	0.823	1643.7	282.5	20763.5	142.7	2061	17046	653.8	205.3	1292.3	184.5	150.3	1249	305.7	222.6	456.8	90.6	146.1	465.9	2599.2	4733.6	569.1	891.4	778.2	946.9	4208.6	4874.1	2295	356.5	727.4	355.3	7100.9	94	1605.3	971.2	743.4	184.3	106.4	72.8	3378.2	1087.7
CT17	4	NM	EXID40000001552480	EID350954	24	0.959	1.083	1.245	1.247	2364.6	500.5	27421.2	272.5	3056	9801.6	971.7	1003.2	1592.6	230.5	233.8	3435.3	1649.5	222.5	602.8	862.8	181.2	560.8	2279.9	11120.3	123.2	279.9	690.1	612.3	1908.7	2402.6	218.7	98	522	126.8	138313	129	270.3	640.3	289.5	422.2	182.6	242.5	3055.8	978.2
CT68	4	NM	EXID40000001552463	EID350960	30	0.976	0.851	0.732	1.111	800.6	773.2	8520	164.1	3544.9	6033.8	636.1	627.9	1459.6	224.9	806.2	331.2	279.9	1162.8	644.6	172.3	151.7	1120.5	6164.6	2843.6	71.4	176.2	765.7	263.1	6108.6	828.5	351.8	85.4	420.3	148.6	317.9	474.6	283.7	739.8	384.5	825.4	277.8	518.2	6497.6	2032.7
CT01	4	SF	EXID40000001555538	EID351023	3	1.016	0.912	0.87	1.001	1316.7	3187.5	17350.2	492.7	2244.9	3698.4	892.5	2341	2108.6	245.4	6426.8	3265	2151.2	855.8	878.7	706.4	144	1019.3	2038.2	5545.8	127.5	440.4	792.9	320.2	2064.2	488.6	194.1	103.9	408.6	218.9	35326.2	793.7	713.2	290.4	433.2	1671	340.5	187.6	6135	2144.8
CT55	4	NM	EXID40000001555852	EID351025	5	1.016	1.009	0.739	1.234	1050.5	903.6	6668.4	232.8	1898.5	5805.5	486.8	302	1057.6	232.5	273.6	833.5	205.5	267.7	528.6	102.3	194.9	892	3718.1	3193.9	108.5	222.9	805.6	469	3634.2	1281.5	156.8	109.2	472.1	136.3	6660.5	107.2	188	224.6	273.9	377.1	199.4	95	3318.6	1333.8
CT02	4	SF	EXID40000001555548	EID351028	9	0.946	0.937	0.974	0.944	11013.5	549.4	15591.5	234.2	1450	4063.1	537.3	501.1	1108.4	284.8	194	1933.2	702.4	436.7	492.2	121.9	166.4	535.9	1795	7923.1	157.7	568.3	1091.5	283.7	1679.2	710.4	851.5	234.8	718.3	198.1	59875.3	162	261.6	295.3	7565.4	453.8	299.3	137.5	2723	1334.1
CT70	4	NM	EXID40000001555857	EID351029	10	0.978	1.014	1.368	1.064	4577.4	513.3	17249.9	146.4	3155.4	7880.9	742.1	596.6	921.9	520.5	252.9	3392.4	1094.6	208.6	687	169	156.1	756.6	2757	4477.2	202.5	378.1	1145.5	335.6	2713.2	1269.2	223.8	103.2	636.8	183.6	12235.1	153.3	283.9	306.1	223.7	451.6	203.4	124.1	2462.2	1383.3
CT60	4	NM	EXID40000001555851	EID351035	16	1.082	0.795	0.76	0.996	458.2	419	27121.2	170.7	2860.5	7821.4	690	1069.5	1810.8	297.7	240.2	496.8	283.9	173.6	890.6	348.2	187.1	225.8	2799.5	2418.7	138.5	152.3	867.2	291	3035.1	1840.8	188.6	294.2	382.5	144.5	275.8	95.1	18657	198.8	303	311.6	270.1	286.8	9496.4	3488
336511	4	NM	EXID40000001555534	EID351036	18	0.993	0.672	0.652	0.785	666.1	1023.5	9805.5	278.6	838.8	3625.4	569.9	553.2	527.7	245.3	320.4	2446.9	1019.4	268.4	783.7	233.7	236.2	577.6	2701.6	5131.1	258.6	472.3	917.4	555	1858.1	607.7	236.7	218	480.2	347.2	110156	152.8	587.7	526.6	368.4	582.8	394.7	124	765.3	1069.5
CT20	4	M	EXID40000001555854	EID351048	30	1.001	0.848	0.881	1.011	1630.9	789.6	19507.1	319.5	1787.3	3955.3	1466	844.1	934.2	187.9	370.5	2143.1	915.9	555.6	701.5	825.5	147	571.8	1832.4	9091.7	128.9	255.8	710.3	744.2	2041.9	852.7	803.9	117.3	379.2	129.8	76474.1	183.8	631.6	325.4	336.4	1170.6	238.6	306.9	1423.9	790
[truncated: 1,276 more columns]

## Sheet: S4 - t-tests
FIP vs Clinically Normal: 442 significant proteins											FIP vs Non-FIP: 486 significant proteins											FIP vs FECV: 445 significant proteins											Wet FIP vs Clinically Normal: 424 significant proteins											Dry FIP vs Clinically Normal: 6 significant proteins
SOMA_ID	Discovery?	Difference	q value	P value	Mean of FIP	Mean of Clinically Normal	SE of difference	t ratio	df		SOMA_ID	Discovery?	Difference	q value	P value	Mean of FIP	Mean of Non-FIP	SE of difference	t ratio	df		SOMA_ID	Discovery?	P value	Mean of FIP Dry	Mean of Clinically Normal	Difference	SE of difference	t ratio	df	q value		SOMA_ID	Discovery?	Difference	q value	P value	Mean of FIP Wet	Mean of Clinically Normal	SE of difference	t ratio	df		SOMA_ID	Discovery?	Difference	q value	P value	Mean of FIP Dry
LKHA4	Yes	5.789	1e-06	1e-07	14.63	8.844	0.6581	8.797	18.48		LKHA4	Yes	5.627	1e-06	1e-07	14.63	9.006	0.6586	8.544	18.53		41	Yes	0.001469	14.06	12.75	1.31	0.3613	3.624	22.39	0.005687		LKHA4	Yes	5.886	1.9e-05	<0.000001	14.73	8.844	0.7243	8.126	14.31		CNTN2	Yes	-1.235	0.037663	0.000164	8.831
I-TAC	Yes	4.518	1e-07	1e-07	12.45	7.934	0.509	8.876	23.9		I-TAC	Yes	4.365	1e-07	1e-07	12.45	8.087	0.5331	8.189	28.56		14-3-3	Yes	0.000164	15.12	13.96	1.163	0.2569	4.527	22.18	0.000891		I-TAC	Yes	4.667	4e-06	<0.000001	12.6	7.934	0.5556	8.4	17.88		DR6	Yes	-1.203	0.000848	1e-06	14.37
PSA1	Yes	4.101	3e-06	1e-07	12.67	8.57	0.5664	7.24	24.72		PSA1	Yes	3.719	8e-06	1e-07	12.67	8.951	0.5438	6.84	21.8		14-3-3 protein beta/alpha	Yes	0.000175	16.09	15.29	0.8095	0.1849	4.379	25.81	0.000933		iC3b	Yes	4.094	<0.000001	<0.000001	16.72	12.62	0.2685	15.24	15.26		LRIG3	Yes	-1.517	0.018715	5.4e-05	11.97
iC3b	Yes	3.965	1e-07	1e-07	16.59	12.62	0.2505	15.83	19.87		PSA2	Yes	3.658	1.3e-05	1e-06	11.92	8.261	0.5259	6.956	18.79		14-3-3 protein theta	Yes	5.8e-05	12.38	11.36	1.018	0.2107	4.833	24.94	0.000372		PSA1	Yes	4.055	4.9e-05	4e-06	12.63	8.57	0.6253	6.486	18.33		ROBO2	Yes	-0.917	0.037663	0.000148	13.34
HSP 60	Yes	3.672	2e-06	1e-07	14.23	10.55	0.4508	8.145	19.59		iC3b	Yes	3.588	1e-07	1e-07	16.59	13	0.2682	13.38	25.67		14-3-3 protein zeta/delta	Yes	9.3e-05	17.5	16.78	0.7221	0.1564	4.616	25.97	0.000566		HSP 60	Yes	3.843	4.6e-05	3e-06	14.4	10.55	0.5362	7.167	14.87		Siglec-6	Yes	-0.8306	0.004221	9e-06	6.073
PSA2	Yes	3.653	1.6e-05	1e-06	11.92	8.267	0.5288	6.907	19.18		H31	Yes	3.548	3e-06	1e-07	14.49	10.95	0.4472	7.934	18.98		14-3-3E	Yes	<0.000001	12.45	10.85	1.598	0.2038	7.837	26	<0.000001		H31	Yes	3.786	1.4e-05	<0.000001	14.79	11.01	0.4676	8.097	15.32		UNC5H4	Yes	-1.881	2e-06	<0.000001	10.34
HSP 70	Yes	3.64	1e-07	1e-07	14.11	10.47	0.3014	12.07	29.39		HSP 70	Yes	3.356	1e-07	1e-07	14.11	10.75	0.2801	11.98	24.95		3HAO	Yes	0.000965	10.53	9.57	0.9564	0.2513	3.806	22.04	0.004062		HSP 70	Yes	3.78	<0.000001	<0.000001	14.25	10.47	0.3205	11.8	22.35		aldolase A	No	-0.5909	0.082101	0.000418	17.05
H31	Yes	3.488	4e-06	1e-07	14.49	11.01	0.4523	7.711	19.8		HSP 60	Yes	3.286	5e-06	1e-07	14.23	10.94	0.4642	7.079	21.95		40S ribosomal protein SA	Yes	0.001059	13.4	12.2	1.206	0.3147	3.832	19.76	0.004364		PSA2	Yes	3.578	0.000154	1.8e-05	11.84	8.267	0.576	6.212	14.78		IGFBP-6	No	-1.594	0.082302	0.000479	8.876
PTP-1C	Yes	2.765	1e-07	1e-07	12.36	9.591	0.314	8.805	21.75		PTP-1C	Yes	2.577	1e-07	1e-07	12.36	9.779	0.3107	8.295	21.04		6-Phosphogluconate dehydrogenase	Yes	1e-06	8.311	14.42	-6.114	0.8763	6.977	18.79	1.8e-05		PTP-1C	Yes	2.761	1.8e-05	<0.000001	12.35	9.591	0.3588	7.695	16.22		Cytochrome P450 3A4	No	1.627	0.0844	0.000552	15.19
IL-1F6	Yes	2.698	5e-05	6e-06	13.54	10.84	0.4627	5.831	23.25		eIF-5	Yes	2.451	1e-07	1e-07	11.69	9.239	0.262	9.355	24.54		a1-Antichymotrypsin	Yes	0.010417	6.977	6.413	0.5637	0.202	2.79	22.91	0.026892		IL-1F6	Yes	2.684	0.000877	0.000161	13.53	10.84	0.5553	4.832	16.8		sRAGE	No	-0.5691	0.08521	0.000659	5.507
eIF-5	Yes	2.663	1e-07	1e-07	11.69	9.027	0.2711	9.822	26.54		Integrin a1b1	Yes	2.366	1e-06	1e-07	12.83	10.47	0.2878	8.222	20.63		a2-HS-Glycoprotein	Yes	0.00364	9.224	8.088	1.136	0.3331	3.409	15.82	0.012067		eIF-5	Yes	2.596	4e-06	<0.000001	11.62	9.027	0.3123	8.313	19.06		Adrenomedullin	No	-1.605	0.08521	0.000681	15.76
HSP70 protein 8	Yes	2.514	1e-07	1e-07	14.85	12.34	0.2502	10.05	28.9		HSP70 protein 8	Yes	2.263	1e-07	1e-07	14.85	12.59	0.2361	9.586	25.6		ABL2	Yes	0.004276	8.972	9.455	-0.4829	0.1539	3.137	25.42	0.013663		HSP70 protein 8	Yes	2.56	<0.000001	<0.000001	14.9	12.34	0.2786	9.19	21.14		Marapsin	No	-1.006	0.095394	0.000901	9.851
Integrin a1b1	Yes	2.422	1e-07	1e-07	12.83	10.41	0.3034	7.983	24.54		HSP 90a/b	Yes	2.256	1e-07	1e-07	17.44	15.19	0.1729	13.05	25.31		ACE2	Yes	0.018854	8.967	8.267	0.7003	0.2775	2.523	23.4	0.042546		C3d	Yes	2.552	<0.000001	<0.000001	17.49	14.94	0.2142	11.92	18.85		PTN	No	-0.8704	0.095394	0.00095	10.95
C3d	Yes	2.393	1e-07	1e-07	17.33	14.94	0.2201	10.87	23.71		C1-Esterase Inhibitor	Yes	2.238	3.7e-05	5e-06	10.37	8.128	0.3571	6.268	19.39		Activin A	Yes	0.003229	12.24	13.21	-0.9789	0.2853	3.431	16.82	0.010962		HSP 90a/b	Yes	2.532	<0.000001	<0.000001	17.59	15.06	0.181	13.99	24.99		EphB6	No	-0.7179	0.095394	0.000998	13.87
HSP 90a/b	Yes	2.383	1e-07	1e-07	17.44	15.06	0.1874	12.72	30.03		SHP-2	Yes	2.223	1e-06	1e-07	14.94	12.71	0.2829	7.858	22.32		ADAM 9	Yes	0.014388	10.96	9.962	0.9972	0.3796	2.627	25.42	0.035192		Integrin a1b1	Yes	2.478	1.5e-05	<0.000001	12.89	10.41	0.3347	7.405	18.22		TSP4	No	-1.621	0.095394	0.00104	7.352
SHP-2	Yes	2.252	1e-06	1e-07	14.94	12.68	0.306	7.36	27.81		IL-1F6	Yes	2.143	0.000507	0.00011	13.54	11.4	0.4623	4.637	23.5		ADAM12	Yes	0.014834	8.541	7.694	0.8471	0.3211	2.638	22.6	0.035737		SHP-2	Yes	2.416	2.2e-05	1e-06	15.1	12.68	0.3535	6.834	19.83		PAFAH beta subunit	No	0.6625	0.098232	0.001143	11.12
BFL1	Yes	2.143	1e-07	1e-07	12.31	10.17	0.2262	9.473	25.45		C3d	Yes	2.11	1e-07	1e-07	17.33	15.22	0.2184	9.659	23.44		ADAMTS-5	Yes	0.016753	8.086	7.418	0.6679	0.2609	2.56	25.55	0.039271		BFL1	Yes	2.306	<0.000001	<0.000001	12.47	10.17	0.246	9.377	18.99		ST4S6	No	-1.464	0.101379	0.001389	11.95
C1-Esterase Inhibitor	Yes	2.118	7.5e-05	9e-06	10.37	8.248	0.361	5.867	20.18		Tropomyosin 4	Yes	1.985	1e-07	1e-07	16.21	14.23	0.2508	7.916	48.04		Adrenomedullin	Yes	2e-06	16.41	17.37	-0.9578	0.1591	6.022	25.95	2.8e-05		BMP-6	Yes	2.143	0.001167	0.000223	12.56	10.42	0.4608	4.651	17.16		Cofilin-1	No	0.7235	0.101379	0.001395	10.72
BMP-6	Yes	1.956	0.00041	7e-05	12.37	10.42	0.4053	4.827	23.27		BFL1	Yes	1.97	1e-07	1e-07	12.31	10.34	0.2152	9.153	21.89		Aflatoxin B1 aldehyde reductase	Yes	0.000307	7.293	8.396	-1.103	0.2581	4.274	22.07	0.001533		PolyUbiquitin K63	Yes	2.038	1e-05	<0.000001	14.01	11.97	0.2646	7.704	17.76		Cadherin E	No	-0.8464	0.101379	0.0014	7.55
sICAM-1	Yes	1.942	1.6e-05	1e-06	11.17	9.23	0.2808	6.918	19.2		PGP9.5	Yes	1.895	1e-07	1e-07	12.45	10.55	0.2121	8.933	24.96		Aggrecan	Yes	0.000926	10.09	8.801	1.284	0.3437	3.737	25.95	0.003951		C1-Esterase Inhibitor	Yes	2.03	0.001286	0.000252	10.28	8.248	0.4279	4.744	15.2		JAG1	No	-0.539	0.12181	0.001894	10.57
LYNB	Yes	1.913	4.4e-05	5e-06	11.14	9.228	0.3484	5.489	32		RAC1	Yes	1.879	1e-07	1e-07	13.73	11.85	0.2001	9.394	28.22		Alpha enolase	Yes	0.000344	13.48	16.39	-2.911	0.673	4.325	19.56	0.00171		Dkk-4	Yes	2.008	4.7e-05	4e-06	12.71	10.71	0.3177	6.32	19.97		CRDL1	No	-0.713	0.12181	0.002059	10.47
PGP9.5	Yes	1.851	1e-07	1e-07	12.45	10.6	0.2338	7.917	30.69		sICAM-1	Yes	1.839	2.4e-05	3e-06	11.17	9.333	0.2809	6.548	19.25		ALT	Yes	<0.000001	14.07	12.87	1.199	0.1444	8.303	22.33	<0.000001		PGP9.5	Yes	1.987	4e-06	<0.000001	12.59	10.6	0.2622	7.578	22.44		Lysozyme	No	-0.8126	0.12181	0.002188	7.721
PFD5	Yes	1.844	1e-06	1e-07	11.61	9.763	0.2487	7.415	26.6		PolyUbiquitin K63	Yes	1.828	3e-06	1e-07	13.82	11.99	0.2456	7.444	21.42		Aminoacylase-1	Yes	0.001148	11.6	12.6	-0.9912	0.2676	3.704	23.36	0.004629		LYNB	Yes	1.969	0.0002	2.5e-05	11.2	9.228	0.38	5.181	24.26		FCGR1	No	-1.503	0.12181	0.002273	6.887
PolyUbiquitin K63	Yes	1.843	3e-06	1e-07	13.82	11.97	0.2521	7.312	23.26		14-3-3E	Yes	1.746	1e-07	1e-07	12.45	10.7	0.1786	9.773	22.22		AMPM2	Yes	<0.000001	11.07	13.77	-2.701	0.3941	6.853	25.2	6e-06		PFD5	Yes	1.958	1e-05	<0.000001	11.72	9.763	0.2666	7.344	19.99		Ephrin-A3	No	-1.966	0.12181	0.002284	9.02
BMP-14	Yes	1.837	1e-07	1e-07	10.93	9.088	0.2353	7.806	33.88		GRN	Yes	1.738	1e-07	1e-07	14.86	13.12	0.197	8.822	21.73		Angiogenin	Yes	0.000494	8.861	9.414	-0.5529	0.1357	4.075	22.21	0.002334		sICAM-1	Yes	1.942	0.000199	2.5e-05	11.17	9.23	0.3218	6.035	14.71		HDAC8	No	-1.085	0.12181	0.002287	9.219
PDXK	Yes	1.773	4.9e-05	6e-06	10.5	8.722	0.3298	5.377	33.89		Transgelin-2	Yes	1.732	1e-07	1e-07	14.89	13.16	0.2092	8.281	27.89		ANGL4	Yes	3e-06	10.86	12.96	-2.095	0.3347	6.259	20.76	3.9e-05		RAC1	Yes	1.926	<0.000001	<0.000001	13.91	11.98	0.1796	10.72	28.28		DSC2	No	-1.964	0.12181	0.002302	9.968
Troponin I	Yes	1.764	0.002328	0.000565	9.662	7.898	0.4428	3.984	23.57		Peroxiredoxin-6	Yes	1.698	0.000783	0.000185	11.12	9.425	0.3726	4.558	20.28		annexin VI	Yes	0.000575	10.17	9.095	1.075	0.2723	3.948	24.72	0.00265		PLXB2	Yes	1.87	4e-06	<0.000001	14.23	12.36	0.21	8.903	16.69		CHIP	No	0.4997	0.135801	0.002666	10.15
Dkk-4	Yes	1.756	6.7e-05	8e-06	12.46	10.71	0.3156	5.562	25.48		PDXK	Yes	1.678	8e-06	1e-07	10.5	8.817	0.2692	6.233	30.31		ANP	Yes	0.003156	9.035	10.04	-1.004	0.3076	3.263	25.25	0.010912		BMP-14	Yes	1.856	5e-06	<0.000001	10.94	9.088	0.2641	7.027	26.43		EFNB2	No	-1.315	0.137375	0.002796	11.19
RAC1	Yes	1.75	1e-07	1e-07	13.73	11.98	0.2113	8.283	30.31		Dkk-4	Yes	1.636	0.000112	1.8e-05	12.46	10.83	0.3012	5.431	22.18		Antithrombin III	Yes	0.003753	15.33	17.17	-1.835	0.5541	3.312	18.56	0.0124		PAFAH beta subunit	Yes	1.844	2.1e-05	1e-06	12.3	10.46	0.2599	7.093	18.32		MRC2	No	-0.8731	0.146218	0.003083	12.91
14-3-3E	Yes	1.712	1e-07	1e-07	12.45	10.74	0.1789	9.567	22.16		PLXB2	Yes	1.621	1e-07	1e-07	14.06	12.44	0.1861	8.713	20.44		Apo A-I	Yes	0.004449	8.206	6.965	1.241	0.3852	3.221	19.22	0.014168		GRN	Yes	1.835	<0.000001	<0.000001	15.1	13.27	0.1901	9.652	21.93		URB	No	-0.9832	0.146925	0.003304	10.63
PLXB2	Yes	1.702	1e-07	1e-07	14.06	12.36	0.1906	8.929	22.2		NDP kinase B	Yes	1.615	2e-06	1e-07	14.86	13.24	0.2282	7.078	26.51		Apo D	Yes	0.001538	9.236	9.791	-0.5555	0.157	3.539	25.96	0.005886		TNF sR-II	Yes	1.828	4e-06	<0.000001	13.1	11.27	0.2267	8.067	19.51		ISLR2	No	-1.32	0.146925	0.003315	13.23
LAG-1	Yes	1.692	3e-06	1e-07	9.774	8.082	0.2426	6.975	26.42		Cytochrome P450 3A4	Yes	1.596	1e-06	1e-07	15.24	13.65	0.1918	8.319	20.26		ApoM	Yes	0.00027	12.64	11.18	1.461	0.3428	4.262	24.08	0.001375		14-3-3E	Yes	1.824	4e-06	<0.000001	12.56	10.74	0.2044	8.927	16.47		ERBB1	No	-1.219	0.146925	0.003485	14.13
Cytochrome P450 3A4	Yes	1.681	1e-07	1e-07	15.24	13.56	0.1916	8.776	20.13		BMP-6	Yes	1.58	0.002272	0.000634	12.37	10.79	0.3956	3.993	21.57		ASM3A	Yes	0.000514	16.73	15.73	0.9939	0.2437	4.079	21.57	0.002406		Troponin I	Yes	1.793	0.006777	0.001927	9.691	7.898	0.492	3.644	17.52		BMP-14	No	1.767	0.146925	0.003555	10.86
Peroxiredoxin-6	Yes	1.669	0.001089	0.000228	11.12	9.454	0.3745	4.455	20.62		LAG-1	Yes	1.576	6e-06	1e-07	9.774	8.198	0.2336	6.746	24.06		ATPO	Yes	0.014195	9.325	9.913	-0.5877	0.2234	2.63	25.82	0.034879		PDXK	Yes	1.768	0.000187	2.2e-05	10.49	8.722	0.3505	5.043	29.03		LSAMP	No	-1.827	0.146925	0.003632	9.217
TNF sR-II	Yes	1.623	2e-06	1e-07	12.89	11.27	0.2197	7.387	25.32		Troponin I	Yes	1.562	0.005116	0.001654	9.662	8.1	0.4388	3.559	23.17		ATS15	Yes	0.009271	8.873	7.958	0.9151	0.3208	2.852	21.97	0.024465		ApoM	Yes	1.737	8.4e-05	8e-06	12.94	11.2	0.3175	5.47	27.74		bFGF-R	No	-0.5046	0.151611	0.003894	12.55
TWEAKR	Yes	1.599	0.000925	0.000184	9.287	7.687	0.3782	4.229	31.94		KEAP1	Yes	1.556	0.001671	0.000436	9.95	8.394	0.3862	4.028	25.92		B7-H2	Yes	1.1e-05	11.39	9.877	1.516	0.2702	5.609	22.81	9.6e-05		Cytochrome P450 3A4	Yes	1.696	4.7e-05	4e-06	15.26	13.56	0.2395	7.083	15.05		PPIB	No	-2.092	0.151611	0.004016	9.898
PAFAH beta subunit	Yes	1.595	1e-05	1e-07	12.05	10.46	0.2414	6.608	24.36		41	Yes	1.536	8.1e-05	1.2e-05	14.06	12.53	0.2866	5.359	26.97		BAD	Yes	0.015882	13.25	12.58	0.6648	0.2576	2.58	25.94	0.037619		Peroxiredoxin-6	Yes	1.686	0.006669	0.001889	11.14	9.454	0.4506	3.741	15.39		SHP-2	No	1.638	0.151611	0.004078	14.32
Transgelin-2	Yes	1.593	6e-06	1e-07	14.89	13.3	0.2546	6.259	34		Apo A-I	Yes	1.531	5.3e-05	7e-06	8.206	6.675	0.2652	5.775	22.9		BASI	Yes	0.011417	11.21	10.81	0.4031	0.1467	2.747	23.22	0.029239		Cathepsin D	Yes	1.682	1.9e-05	<0.000001	13.33	11.65	0.2242	7.501	16.84		NEGR1	No	-1.402	0.156461	0.004537	10.62
GRN	Yes	1.592	1e-06	1e-07	14.86	13.27	0.2087	7.628	25.9		BMP-14	Yes	1.516	1e-07	1e-07	10.93	9.409	0.2282	6.645	41.51		BCAR3	Yes	6.1e-05	9.8	10.76	-0.9569	0.1986	4.819	24.7	0.000391		TWEAKR	Yes	1.675	0.002715	0.000629	9.362	7.687	0.4249	3.941	23.55		Sorting nexin 4	No	0.5956	0.156461	0.004676	13.16
NDP kinase B	Yes	1.576	6e-06	1e-07	14.86	13.28	0.2436	6.47	29.9		ERP29	Yes	1.508	0.000191	3.5e-05	11.07	9.566	0.2816	5.355	19.11		BCL6	Yes	1.4e-05	11	9.526	1.476	0.2756	5.356	25.63	0.000115		Transgelin-2	Yes	1.662	2.5e-05	2e-06	14.96	13.3	0.2752	6.04	27.98		GFRa-2	No	-1.443	0.156461	0.004742	11.71
CATC	Yes	1.573	0.001164	0.000252	9.332	7.759	0.3812	4.126	31.41		B7-H2	Yes	1.505	7.4e-05	1e-05	11.39	9.888	0.2686	5.602	23.26		bFGF-R	Yes	4e-06	12.41	13.02	-0.6088	0.09682	6.288	19.73	4.5e-05		40S ribosomal protein SA	Yes	1.66	2.9e-05	2e-06	13.58	11.92	0.2504	6.631	19.77		IL-20 Ra	No	-1.199	0.156461	0.00486	7.35
Apo A-I	Yes	1.543	5.9e-05	7e-06	8.206	6.663	0.2717	5.679	24.46		LYNB	Yes	1.505	0.000296	5.9e-05	11.14	9.636	0.3201	4.7	28.79		BFL1	Yes	<0.000001	12.31	10.2	2.103	0.2183	9.635	22.34	<0.000001		ERP29	Yes	1.649	0.001286	0.000253	11.22	9.568	0.3432	4.804	14.54		WFKN2	No	-2.216	0.156461	0.004936	11.9
Tropomyosin 4	Yes	1.523	0.000184	2.8e-05	16.21	14.69	0.3076	4.949	29.57		PFD5	Yes	1.504	1.6e-05	2e-06	11.61	10.1	0.2449	6.141	26.28		BMP-1	Yes	1e-06	13.19	12.02	1.173	0.185	6.339	25.86	1.5e-05		KEAP1	Yes	1.646	0.017334	0.005897	10.15	8.507	0.553	2.977	28.34		eIF-5	No	2.913	0.156461	0.004987	11.94
Cathepsin D	Yes	1.515	1.5e-05	1e-06	13.17	11.65	0.2272	6.67	21.49		TWEAKR	Yes	1.472	0.000777	0.000183	9.287	7.815	0.3377	4.358	25.99		BMP10	Yes	0.01475	9.401	10.19	-0.7913	0.3019	2.621	24.81	0.035698		Apo A-I	Yes	1.638	0.000188	2.3e-05	8.301	6.663	0.2915	5.619	18.43		PGP9.5	No	1.339	0.156461	0.005005	11.94
CAMK1	Yes	1.512	6.8e-05	9e-06	12.63	11.12	0.2528	5.978	19.46		ApoM	Yes	1.442	0.00015	2.6e-05	12.64	11.2	0.2806	5.137	25.14		BMP-14	Yes	2e-06	10.93	8.975	1.95	0.2816	6.927	18.22	2.2e-05		Cytochrome c	Yes	1.611	4e-06	<0.000001	12.25	10.64	0.2058	7.829	20.56		TrkA	No	-2.085	0.15798	0.005168	10.36
ERP29	Yes	1.506	0.000231	3.6e-05	11.07	9.568	0.2813	5.352	19.03		PAFAH beta subunit	Yes	1.44	2.8e-05	3e-06	12.05	10.61	0.2333	6.173	21.96		BMP-6	Yes	0.00053	12.37	10.69	1.679	0.4216	3.983	24.6	0.002456		NDP kinase B	Yes	1.593	0.0001	1e-05	14.88	13.28	0.2786	5.718	21.46		Cadherin-5	No	-0.8167	0.168209	0.005763	15.3
41	Yes	1.501	0.000178	2.7e-05	14.06	12.56	0.302	4.97	29.45		Cathepsin D	Yes	1.421	2.7e-05	3e-06	13.17	11.74	0.2223	6.393	19.89		BOC	Yes	1e-06	8.8	10.17	-1.371	0.2087	6.571	21.94	1.8e-05		Tropomyosin 4	Yes	1.567	0.000302	4.5e-05	16.26	14.69	0.3283	4.774	29.71		FETUB	No	-0.338	0.168209	0.005805	5.302
NSF1C	Yes	1.48	7e-06	1e-07	10.25	8.771	0.2248	6.585	26.69		phosphoglycerate kinase 1	Yes	1.404	0.000411	8.6e-05	12.76	11.36	0.3089	4.547	29.61		BSP	Yes	0.000132	8.755	7.94	0.8149	0.173	4.71	20.13	0.000739		WNT7A	Yes	1.559	6.9e-05	6e-06	9.693	8.134	0.2469	6.316	18.03		Endoglin	No	-0.7585	0.168209	0.005969	6.267
40S ribosomal protein SA	Yes	1.478	1.1e-05	1e-07	13.4	11.92	0.232	6.372	26.42		CAMK1	Yes	1.402	0.000131	2.2e-05	12.63	11.23	0.2526	5.549	19.41		BTK	Yes	0.000427	11.81	10.7	1.114	0.2752	4.047	25.44	0.002037		Testican-1	Yes	1.554	2.1e-05	1e-06	12.6	11.05	0.2041	7.614	15.61		TAK1-TAB1	No	-1.158	0.168209	0.005999	11.67
Gro-b/g	Yes	1.469	4.4e-05	5e-06	10.62	9.149	0.2607	5.634	28.45		Gro-b/g	Yes	1.381	0.000137	2.3e-05	10.62	9.237	0.2882	4.791	40.06		C1-Esterase Inhibitor	Yes	3e-06	10.37	8.052	2.314	0.3785	6.113	23.06	3.5e-05		SEM5A	Yes	1.53	<0.000001	<0.000001	11.24	9.714	0.1831	8.357	24.14		BGH3	No	-0.5234	0.168209	0.006271	15.68
phosphoglycerate kinase 1	Yes	1.45	0.000256	4.1e-05	12.76	11.31	0.2816	5.149	21.23		CATC	Yes	1.373	0.001998	0.000539	9.332	7.958	0.3511	3.912	27.7		C1q	Yes	0.007973	17.64	17.31	0.3224	0.1099	2.933	20.88	0.021742		CAMK1	Yes	1.529	0.000797	0.000143	12.65	11.12	0.3011	5.076	14.79		IL-1b	No	-2.358	0.168209	0.006306	9.544
Testican-1	Yes	1.448	1e-06	1e-07	12.5	11.05	0.1731	8.364	20.91		DcR3	Yes	1.373	8.3e-05	1.2e-05	10.12	8.745	0.2543	5.399	25.73		C1QBP	Yes	<0.000001	13.38	12.11	1.267	0.1949	6.503	24.85	1.3e-05		LAG-1	Yes	1.52	7.7e-05	7e-06	9.601	8.082	0.2533	5.998	20.22		BOC	No	-1.358	0.168209	0.006359	8.745
WNT7A	Yes	1.447	4.4e-05	5e-06	9.58	8.134	0.2442	5.923	23.18		Cytochrome c	Yes	1.367	7e-06	1e-07	12.08	10.72	0.2042	6.693	24.26		C2	Yes	0.00975	6.037	5.783	0.2546	0.09046	2.814	23.4	0.025511		NSF1C	Yes	1.51	8.7e-05	9e-06	10.28	8.771	0.2528	5.976	19.44		P-Cadherin	No	-0.8567	0.169522	0.006535	15.4
KEAP1	Yes	1.443	0.0191	0.00667	9.95	8.507	0.4992	2.891	33.82		PRKACA	Yes	1.347	4.7e-05	6e-06	12.1	10.75	0.2325	5.793	23.44		C3b	Yes	0.022223	5.305	5.979	-0.6733	0.2748	2.45	23.25	0.048564		phosphoglycerate kinase 1	Yes	1.504	0.001298	0.000256	12.81	11.31	0.3216	4.676	15.92		HCE000104	No	-0.01478	0.169522	0.006655	12.91
Cytochrome c	Yes	1.44	4e-06	1e-07	12.08	10.64	0.2096	6.872	25.75		Carbonic anhydrase XIII	Yes	1.338	0.000159	2.8e-05	9.884	8.546	0.2811	4.761	38.3		C3d	Yes	<0.000001	17.33	15.26	2.066	0.2244	9.207	23.98	<0.000001		HSP 90b	Yes	1.499	<0.000001	<0.000001	17.89	16.39	0.1389	10.79	26.56		PGCB	No	1.02	0.169769	0.006788	10.82
ApoM	Yes	1.438	0.000552	9.9e-05	12.64	11.2	0.3248	4.429	32.77		Testican-1	Yes	1.333	2e-06	1e-07	12.5	11.16	0.1719	7.755	20.45		C4	Yes	0.00826	9.046	9.958	-0.9118	0.3156	2.889	23.08	0.022273		DcR3	Yes	1.479	0.00028	3.9e-05	10.3	8.822	0.3026	4.889	27.56		FGFR4	No	-0.8112	0.184784	0.007523	10.61
PRKACA	Yes	1.389	4.6e-05	5e-06	12.1	10.71	0.2456	5.656	27.09		WNT7A	Yes	1.314	0.000109	1.7e-05	9.58	8.266	0.2463	5.336	24.23		C6	Yes	1.8e-05	7.93	8.653	-0.723	0.1379	5.242	25.81	0.000145		Nidogen	Yes	1.479	<0.000001	<0.000001	14.53	13.05	0.1767	8.372	27.92		DERM	No	-1.388	0.185848	0.007758	12.27
HSP 90b	Yes	1.378	1e-07	1e-07	17.77	16.39	0.1409	9.778	31.95		Nidogen	Yes	1.308	1e-07	1e-07	14.33	13.03	0.1645	7.952	24.19		C8	Yes	0.003969	9.049	10.15	-1.097	0.3145	3.488	13.09	0.012937		LY86	Yes	1.46	8.7e-05	9e-06	14.14	12.68	0.223	6.546	15.21		Testican-1	No	1.049	0.185848	0.007837	12.1
MMP-10	Yes	1.356	0.044244	0.019349	9.569	8.214	0.5335	2.541	20.2		C1QBP	Yes	1.299	5e-06	1e-07	13.38	12.08	0.1808	7.183	21.2		CAD15	Yes	3.7e-05	10.04	10.92	-0.8823	0.1772	4.98	25.53	0.000268		IF4G2	Yes	1.442	0.000199	2.5e-05	10.72	9.28	0.2717	5.306	22.09		TARC	No	-0.695	0.189953	0.008185	5.87
C1QBP	Yes	1.342	4e-06	1e-07	13.38	12.03	0.1797	7.469	20.66		HSP 90b	Yes	1.277	1e-07	1e-07	17.77	16.49	0.1267	10.08	26.62		Cadherin-5	Yes	4e-06	15.5	16.19	-0.6909	0.1195	5.782	25.93	4.7e-05		PRKACA	Yes	1.436	0.000294	4.2e-05	12.15	10.71	0.2747	5.228	19.78		HCE004152	No	0.04833	0.189953	0.008286	6.427
SEM5A	Yes	1.321	6e-06	1e-07	11.04	9.714	0.2025	6.524	27.81		SEM5A	Yes	1.276	7e-06	1e-07	11.04	9.759	0.1933	6.601	25.06		Cadherin-6	Yes	0.018282	18.18	18.51	-0.3342	0.1307	2.558	21.13	0.04184		Gro-b/g	Yes	1.434	0.000611	0.000101	10.58	9.149	0.2981	4.81	20.41		Calpastatin	No	-1.172	0.19275	0.008778	12.58
IF4G2	Yes	1.307	8.5e-05	1.1e-05	10.59	9.28	0.2478	5.274	29.77		NSF1C	Yes	1.275	3.4e-05	4e-06	10.25	8.977	0.2156	5.912	24.05		Calcineurin	Yes	0.021645	12.13	11.55	0.5765	0.2347	2.456	24.03	0.047842		C1QBP	Yes	1.426	2.7e-05	2e-06	13.46	12.03	0.1941	7.345	15.77		Notch 1	No	-0.5216	0.19275	0.008858	11.39
BCL6	Yes	1.297	0.000168	2.4e-05	11	9.705	0.2601	4.988	29.87		TNF sR-II	Yes	1.274	3.6e-05	4e-06	12.89	11.62	0.2262	5.634	28.76		calgranulin B	Yes	0.002822	9.83	9.254	0.5768	0.1705	3.382	20.92	0.009971		annexin VI	Yes	1.421	0.001111	0.000211	10.34	8.916	0.315	4.511	20.08		sICAM-5	No	-0.3467	0.19275	0.00895	8.386
DcR3	Yes	1.295	0.000656	0.000123	10.12	8.822	0.2979	4.348	33.28		a2-HS-Glycoprotein	Yes	1.266	1.9e-05	2e-06	9.224	7.958	0.2084	6.072	26.02		Calpain I	Yes	0.003233	15.86	15.37	0.4886	0.15	3.257	24.95	0.010962		FGFR4	Yes	1.404	0.003839	0.000965	12.82	11.42	0.3711	3.782	23.01		S100A6	No	0.658	0.19275	0.008968	11.09
Nidogen	Yes	1.285	2e-06	1e-07	14.33	13.05	0.1886	6.812	32.08		DHH	Yes	1.262	0.000532	0.000117	10.21	8.946	0.2776	4.547	25.35		Calpastatin	Yes	<0.000001	12.51	13.78	-1.275	0.1467	8.693	16.39	3e-06		CATC	Yes	1.389	0.002071	0.000454	9.148	7.759	0.3492	3.977	27.71		BMP10	No	-0.9793	0.203783	0.009664	8.937
LY86	Yes	1.276	3e-05	3e-06	13.96	12.68	0.1987	6.423	19.96		Dynactin subunit 2	Yes	1.258	0.000115	1.9e-05	10.94	9.683	0.2244	5.605	19.6		CAMK1	Yes	4e-05	12.63	11.3	1.335	0.2564	5.206	20.38	0.000281		41	Yes	1.366	0.002145	0.000479	13.93	12.56	0.3329	4.103	21.74		Coagulation Factor VII	No	-0.5709	0.203783	0.009778	7.648
CAPG	Yes	1.267	0.000145	2.1e-05	10.69	9.426	0.2401	5.278	23.94		Cyclophilin F	Yes	1.238	0.002105	0.000574	11.82	10.58	0.3018	4.103	19.58		CAPG	Yes	4e-06	10.69	9.219	1.474	0.2489	5.922	24.8	4e-05		SMOC1	Yes	1.344	0.000245	3.2e-05	13.84	12.5	0.2328	5.771	15.54		MMP-13	No	-1.842	0.21628	0.010673	10.74
annexin VI	Yes	1.255	0.000585	0.000106	10.17	8.916	0.278	4.514	27.79		BTK	Yes	1.235	0.000189	3.4e-05	11.81	10.58	0.2575	4.794	32.88		Carbonic anhydrase 9	Yes	0.005528	8.85	9.495	-0.6448	0.2128	3.03	25.64	0.016518		14-3-3	Yes	1.326	0.00028	3.9e-05	15.36	14.03	0.2554	5.191	20.91		CD48	No	-0.899	0.21628	0.010811	7.39
DC-SIGNR	Yes	1.253	0.003076	0.000771	16.33	15.07	0.3155	3.972	19.67		Leptin	Yes	1.182	0.003736	0.001163	10.64	9.46	0.3228	3.66	25.29		Carbonic anhydrase I	Yes	0.001663	9.337	8.962	0.375	0.1069	3.508	25.98	0.006288		BCL6	Yes	1.315	0.001188	0.000231	11.02	9.705	0.2978	4.416	21.42		IL-22	No	0.6637	0.21628	0.010978	9.369
a2-HS-Glycoprotein	Yes	1.251	4.6e-05	5e-06	9.224	7.973	0.2273	5.502	30.75		PLPP	Yes	1.166	0.000195	3.7e-05	12.42	11.26	0.2463	4.733	34.49		Carbonic Anhydrase X	Yes	0.000129	8.381	9.158	-0.7775	0.1655	4.698	20.54	0.000728		ADAM 9	Yes	1.307	0.012091	0.003838	11.03	9.724	0.398	3.284	19.33		SLIK5	No	-1.057	0.21628	0.011116	10.8
YES	Yes	1.24	3e-06	1e-07	10.64	9.4	0.1764	7.029	26.78		BMP-1	Yes	1.157	3e-06	1e-07	13.19	12.03	0.1641	7.05	25.25		Carbonic anhydrase XIII	Yes	0.000123	9.884	8.473	1.411	0.3067	4.6	23.3	0.000698		HPLN1	Yes	1.304	0.010121	0.003067	10.2	8.895	0.3785	3.446	17.07		iC3b	No	3.483	0.21628	0.011164	16.11
Leptin	Yes	1.237	0.004467	0.001213	10.64	9.404	0.3453	3.584	29.24		YES	Yes	1.156	6e-06	1e-07	10.64	9.483	0.1655	6.986	22.31		Cardiotrophin-1	Yes	0.016186	7.872	8.586	-0.7141	0.2669	2.675	16.63	0.038126		STRATIFIN	Yes	1.294	0.022976	0.008434	12.72	11.43	0.4576	2.829	28.7		ROR1	No	-0.68	0.229155	0.011995	7.083
HPLN1	Yes	1.236	0.004134	0.001097	10.13	8.895	0.3317	3.727	23.16		DC-SIGNR	Yes	1.151	0.004968	0.0016	16.33	15.17	0.3136	3.671	19.22		Caspase-10	Yes	0.000112	12.86	11.75	1.104	0.2374	4.652	22.93	0.000649		CAPG	Yes	1.283	0.000302	4.5e-05	10.71	9.426	0.2427	5.287	18.64		Carbonic Anhydrase X	No	-1.287	0.229582	0.012184	8.046
ADAM 9	Yes	1.235	0.008049	0.002461	10.96	9.724	0.3682	3.355	25.84		IF4G2	Yes	1.148	0.000191	3.6e-05	10.59	9.438	0.2294	5.005	25.2		Catalase	Yes	0.004501	15.45	16.15	-0.7033	0.2257	3.116	25.48	0.0142		YES	Yes	1.276	5e-06	<0.000001	10.68	9.4	0.1711	7.455	21.69		TNR4	No	-1.447	0.231845	0.012473	8.802
SMOC1	Yes	1.23	4.5e-05	5e-06	13.73	12.5	0.2013	6.113	20.66		JAM-C	Yes	1.145	0.000233	4.5e-05	11.98	10.83	0.242	4.729	31.49		CATF	Yes	0.000109	10.3	9.296	1.002	0.2076	4.827	19.54	0.000642		S100A6	Yes	1.266	0.000388	6.2e-05	11.7	10.44	0.2444	5.18	18.1		H6ST1	No	-1.886	0.232639	0.012685	12.81
LRRK2	Yes	1.229	1e-07	1e-07	11.5	10.27	0.1546	7.946	27.44		LYN	Yes	1.138	0.001136	0.000282	10.08	8.94	0.2749	4.141	28.34		Cathepsin B	Yes	7e-06	10.63	9.554	1.08	0.1861	5.805	22.49	7.1e-05		B7-H2	Yes	1.265	0.004619	0.001209	11.48	10.21	0.3339	3.79	19.32		HSP 70	No	3.113	0.235985	0.013373	13.58
Dynactin subunit 2	Yes	1.212	0.000194	3e-05	10.94	9.729	0.2277	5.322	20.68		KREM2	Yes	1.125	0.000755	0.000176	11.16	10.03	0.2522	4.461	23.13		Cathepsin D	Yes	1e-06	13.17	11.66	1.504	0.2308	6.515	22.23	1.9e-05		PYY	Yes	1.261	0.006381	0.001775	11.05	9.787	0.3648	3.457	27.81		CYTT	No	-1.306	0.235985	0.013468	8.204
OCAD1	Yes	1.211	0.00014	2e-05	10.07	8.864	0.2315	5.23	25.4		CAPG	Yes	1.123	0.000428	9e-05	10.69	9.569	0.2398	4.684	24.28		CCL28	Yes	0.004089	8.715	9.338	-0.6228	0.1977	3.149	25.95	0.013284		KI2L4	Yes	1.235	0.025527	0.009608	10.55	9.315	0.4261	2.899	17.9		HSP70 protein 8	No	2.341	0.235985	0.013583	14.68
B7-H2	Yes	1.182	0.001348	0.000296	11.39	10.21	0.285	4.145	27.28		ADAM 9	Yes	1.12	0.010981	0.004054	10.96	9.84	0.3491	3.207	22.06		CD226	Yes	0.001048	9.351	10.24	-0.889	0.2402	3.701	25.29	0.004352		IL-10 Ra	Yes	1.234	5.2e-05	4e-06	11.2	9.966	0.1772	6.967	15.18		Tropomyosin 4	No	1.356	0.235985	0.013605	16.05
PSME1	Yes	1.172	1.8e-05	2e-06	14.31	13.14	0.1937	6.053	28.09		BCL6	Yes	1.115	0.000571	0.000129	11	9.887	0.2548	4.378	30.67		CD27	Yes	0.00285	13.75	14.75	-0.9962	0.2811	3.543	15.38	0.010032		Dynactin subunit 2	Yes	1.226	0.001574	0.000326	10.96	9.729	0.2671	4.591	15.5		14-3-3E	No	1.29	0.235985	0.013832	12.03
KREM2	Yes	1.159	0.000936	0.000187	11.16	10	0.2687	4.312	27.46		PSME1	Yes	1.107	2.4e-05	3e-06	14.31	13.2	0.1827	6.059	24.41		CD30	Yes	0.01864	9.286	8.217	1.069	0.4173	2.562	19.86	0.042206		a2-HS-Glycoprotein	Yes	1.215	0.000318	4.9e-05	9.188	7.973	0.2446	4.968	23.32		GAS1	No	-0.6251	0.235985	0.013897	11.97
KI2L4	Yes	1.153	0.019093	0.006648	10.47	9.315	0.3882	2.971	23.99		ALT	Yes	1.106	1e-06	1e-07	14.07	12.96	0.1528	7.241	28.17		CD36 ANTIGEN	Yes	0.00255	8.429	7.921	0.5082	0.1521	3.342	25.78	0.009176		DC-SIGNR	Yes	1.207	0.012525	0.004028	16.28	15.07	0.356	3.391	15.01		TLR2	No	0.8062	0.242684	0.01459	9.885
hnRNP A2/B1	Yes	1.148	2.5e-05	2e-06	15.78	14.63	0.1957	5.868	28.71		LRRK2	Yes	1.105	1e-06	1e-07	11.5	10.4	0.155	7.127	29.13		CD38	Yes	0.021708	9.186	8.189	0.9967	0.4028	2.474	21.6	0.04787		hnRNP A2/B1	Yes	1.193	0.000155	1.8e-05	15.82	14.63	0.2168	5.502	21.08		TRAIL R4	No	-0.3454	0.242684	0.014644	8.657
IL-10 Ra	Yes	1.143	5e-06	1e-07	11.11	9.966	0.1534	7.451	20.04		LY86	Yes	1.104	0.000117	1.9e-05	13.96	12.85	0.2045	5.399	22.32		CD59	Yes	0.000885	9.128	7.783	1.344	0.3467	3.878	20.75	0.003807		STAT3	Yes	1.189	4.2e-05	3e-06	12.65	11.46	0.1996	5.956	25.43		a1-Antitrypsin	No	-0.702	0.242704	0.014866	7.09
S100A6	Yes	1.138	9e-05	1.2e-05	11.57	10.44	0.2092	5.439	25.2		STAT3	Yes	1.095	6e-06	1e-07	12.54	11.45	0.1634	6.7	25.02		CD5L	Yes	0.006321	6.48	5.666	0.8146	0.268	3.04	20.58	0.018105		PSME1	Yes	1.186	0.000125	1.3e-05	14.32	13.14	0.21	5.645	20.95		PLXB2	No	1.072	0.242704	0.015402	13.43
ALT	Yes	1.137	1e-06	1e-07	14.07	12.93	0.1558	7.297	28.22		40S ribosomal protein SA	Yes	1.093	0.000325	6.6e-05	13.4	12.31	0.2335	4.682	28.09		CD83	Yes	0.004929	8.51	7.498	1.012	0.3274	3.092	24.38	0.015054		ALT	Yes	1.184	8e-06	<0.000001	14.11	12.93	0.1633	7.25	21.61		LAG-1	No	2.339	0.242704	0.015603	10.42
Cyclophilin F	Yes	1.117	0.00551	0.001553	11.82	10.7	0.3069	3.639	20.8		annexin I	Yes	1.087	0.000814	0.000193	10.68	9.591	0.2622	4.146	36.39		CDK8/cyclin C	Yes	0.01322	8.924	9.451	-0.5273	0.193	2.731	19.09	0.033146		GRB2 adapter protein	Yes	1.176	0.000487	7.9e-05	13.16	11.99	0.2396	4.91	20.56		MP2K2	No	-0.7873	0.242704	0.015754	7.761
IL-27	Yes	1.109	0.041659	0.017938	9.699	8.589	0.4325	2.564	21.33		KI2L4	Yes	1.082	0.021723	0.009298	10.47	9.386	0.3809	2.841	22.81		CDON	Yes	0.005784	8.163	8.615	-0.4518	0.1493	3.027	24.23	0.01702		H2B2E	Yes	1.169	0.010138	0.003093	14.6	13.43	0.3461	3.378	19.35		Ephrin-A5	No	-0.837	0.242704	0.01578	11.17
Caspase-10	Yes	1.099	0.000673	0.000128	12.86	11.76	0.2438	4.509	25.53		METAP1	Yes	1.078	0.003362	0.001018	9.386	8.308	0.2877	3.748	23.56		CEBPB	Yes	0.015956	9.521	9.02	0.5007	0.1916	2.613	21.75	0.037677		LRRK2	Yes	1.153	<0.000001	<0.000001	11.43	10.27	0.1389	8.305	23.88		Fibronectin	No	-0.397	0.242704	0.015785	5.361
Carbonic anhydrase XIII	Yes	1.096	0.033324	0.013538	9.884	8.788	0.4156	2.638	27.7		IL-10 Ra	Yes	1.073	8e-06	1e-07	11.11	10.04	0.1566	6.856	21.7		CgA	Yes	0.000663	11.86	13.63	-1.767	0.4502	3.925	23.33	0.002988		Mcl-1	Yes	1.15	7.7e-05	7e-06	10.37	9.224	0.1819	6.324	17.35		TPSB2	No	0.5083	0.242704	0.015996	7.708
STRATIFIN	Yes	1.093	0.032986	0.013298	12.52	11.43	0.4181	2.613	33.78		hnRNP A2/B1	Yes	1.061	4.2e-05	5e-06	15.78	14.72	0.1867	5.683	26.35		cGMP-stimulated PDE	Yes	0.00113	9.944	10.52	-0.5766	0.1514	3.809	19.61	0.004576		Caspase-10	Yes	1.144	0.003355	0.000819	12.9	11.76	0.286	4.001	18.25		Discoidin domain receptor 2	No	-1.06	0.242704	0.01629	9.521
14-3-3	Yes	1.087	0.001768	0.000408	15.12	14.03	0.2677	4.059	25.66		FGFR4	Yes	1.059	0.015581	0.006069	12.36	11.3	0.3496	3.029	22.47		CHIP	Yes	0.004999	10.57	9.547	1.021	0.3306	3.089	24.13	0.015172		OCAD1	Yes	1.121	8.5e-05	8e-06	9.985	8.864	0.1956	5.731	22.78		PIANP	No	-1.898	0.242704	0.016343	8.848
FGF-16	Yes	1.084	0.001155	0.000249	10.37	9.291	0.2648	4.093	33.9		SMOC1	Yes	1.053	0.000205	3.9e-05	13.73	12.68	0.2109	4.995	24.67		CHK1	Yes	0.000114	7.953	8.89	-0.9367	0.2058	4.552	25.5	0.000654		KREM2	Yes	1.115	0.005861	0.001606	11.12	10	0.3054	3.651	19.82		MMP-9	No	-0.6898	0.242704	0.01641	7.259
STAT3	Yes	1.081	2.3e-05	2e-06	12.54	11.46	0.1878	5.755	32.5		Sorting nexin 4	Yes	1.048	2e-06	1e-07	13.42	12.38	0.1604	6.532	35.83		CHKB	Yes	0.003847	11.15	10.4	0.7486	0.2313	3.236	21.68	0.012623		DKK1	Yes	1.111	0.021862	0.007912	13.04	11.93	0.3735	2.974	18.63		Factor I	No	-0.3858	0.259158	0.017711	6.778
GOT1	Yes	1.077	0.011556	0.003737	15.26	14.18	0.335	3.216	23.7		CHIP	Yes	1.045	0.002272	0.000634	10.57	9.523	0.2644	3.952	22.97		CHST6	Yes	0.002504	7.345	7.975	-0.6299	0.1877	3.355	25.33	0.009078		Galectin-7	Yes	1.109	0.000317	4.8e-05	10.31	9.205	0.2089	5.31	17.95		CD30	No	1.278	0.261974	0.018106	9.819
PYY	Yes	1.075	0.009699	0.003025	10.86	9.787	0.3365	3.194	33.99		S100A6	Yes	1.023	0.000209	4e-05	11.57	10.55	0.2004	5.104	22.18		CK2-A1:B	Yes	2e-06	10.39	12.83	-2.445	0.4028	6.071	25.99	2.6e-05		PlGF	Yes	1.101	0.000877	0.000162	9.476	8.375	0.2506	4.395	26.37		IL-1F6	No	2.751	0.261974	0.018284	13.59
Moesin	Yes	1.058	0.036655	0.015347	10.3	9.24	0.4143	2.554	33.75		sICAM-3	Yes	1.018	0.022524	0.009698	9.271	8.254	0.3627	2.806	24.47		CK-MB	Yes	0.011931	12.65	13.86	-1.211	0.4385	2.761	20.35	0.030316		MAPK14	Yes	1.09	0.000311	4.7e-05	12.56	11.47	0.2124	5.131	20.61		PKC-Z	No	0.8779	0.265515	0.018827	10.53
GRB2 adapter protein	Yes	1.052	0.000391	6.6e-05	13.04	11.99	0.2236	4.704	27.34		BAD	Yes	1.016	0.001201	0.000303	13.25	12.23	0.2524	4.025	33.87		c-Myc	Yes	0.021964	8.824	7.699	1.125	0.4545	2.476	20.81	0.048326		annexin I	Yes	1.09	0.020373	0.007268	10.75	9.661	0.3782	2.881	29.85		SOST	No	-0.9425	0.265515	0.018917	9.283
DHH	Yes	1.05	0.004059	0.001047	10.21	9.159	0.2856	3.675	26.77		GOT1	Yes	1.015	0.012633	0.004718	15.26	14.24	0.3198	3.174	20.26		CNTFR alpha	Yes	2.5e-05	11.53	12.6	-1.069	0.1919	5.573	18.42	0.000195		p27Kip1	Yes	1.086	2.5e-05	2e-06	10.87	9.782	0.1816	5.982	29.54		ERP29	No	0.9693	0.26641	0.01927	10.54
sICAM-3	Yes	1.05	0.036731	0.015456	9.271	8.221	0.4103	2.56	31.65		Ubiquitin	Yes	1.003	2.1e-05	2e-06	14.03	13.02	0.172	5.831	29.57		CNTN2	Yes	7e-06	8.761	10.02	-1.26	0.2098	6.004	19.8	7.3e-05		DHH	Yes	1.085	0.013654	0.004433	10.24	9.159	0.336	3.228	18.96		SIG14	No	-2.656	0.26641	0.019488	7.918
MAPK14	Yes	1.045	0.000141	2e-05	12.52	11.47	0.2026	5.159	26.98		FGF-16	Yes	0.9985	0.000336	6.8e-05	10.37	9.376	0.2164	4.615	30.16		CO8A1	Yes	0.020585	9.118	8.191	0.9277	0.3749	2.475	24.64	0.045706		PUR8	Yes	1.074	0.020385	0.007293	11.88	10.81	0.3729	2.88	29.77		Gelsolin	No	-0.7614	0.26641	0.019562	13.18
Mcl-1	Yes	1.035	2.3e-05	2e-06	10.26	9.224	0.1652	6.264	23.2		annexin VI	Yes	0.9833	0.003371	0.001025	10.17	9.187	0.2642	3.722	24.69		Coactosin-like protein	Yes	0.000143	11.83	10.85	0.9743	0.2119	4.599	21.75	0.000793		GOT1	Yes	1.07	0.029016	0.011243	15.25	14.18	0.3777	2.833	17.49		ATPO	No	-1.241	0.273237	0.020262	9.202
annexin I	Yes	1.017	0.021489	0.007683	10.68	9.661	0.3563	2.855	30.45		Galectin-7	Yes	0.9771	9.4e-05	1.4e-05	10.2	9.225	0.178	5.49	22.89		Coagulation Factor VII	Yes	0.018454	7.693	8.036	-0.3429	0.1299	2.64	15.13	0.041938		BMP-1	Yes	1.066	0.000132	1.5e-05	13.27	12.2	0.2001	5.327	25.68		Nr-CAM	No	-0.9383	0.275928	0.020818	13.51
JAM-C	Yes	1.003	0.001449	0.000324	11.98	10.97	0.2475	4.052	30.43		H2B2E	Yes	0.9769	0.020606	0.008622	14.3	13.32	0.3384	2.886	21.78		Coagulation Factor X	Yes	0.017156	7.04	6.469	0.5706	0.2239	2.549	25.67	0.040117		Leptin	Yes	1.053	0.001666	0.00035	10.46	9.404	0.2607	4.04	29.55		HSP 90a/b	No	1.827	0.275928	0.020863	16.88
Galectin-7	Yes	0.9974	9.2e-05	1.2e-05	10.2	9.205	0.1828	5.457	24.63		GRB2 adapter protein	Yes	0.9736	0.000528	0.000116	13.04	12.07	0.2106	4.623	23.27		Cofilin-1	Yes	1.2e-05	10.98	10.04	0.9409	0.1721	5.467	24.57	0.000102		IFN-g R1	Yes	1.052	0.025313	0.009475	8.652	7.6	0.3636	2.893	18.55		WFKN1	No	-0.7114	0.27677	0.021127	6.827
HTRA2	Yes	0.9935	0.001174	0.000256	11.24	10.25	0.2431	4.087	33.68		MAPK14	Yes	0.9669	0.000209	4e-05	12.52	11.55	0.1908	5.066	22.86		contactin-1	Yes	1e-06	10.08	11.29	-1.208	0.1904	6.348	25.29	1.6e-05		Cofilin-1	Yes	1.048	9.7e-05	1e-05	11.05	9.998	0.1696	6.182	17.08		HSP 60	No	3.031	0.282495	0.02177	13.58
GPC6	Yes	0.9928	1.7e-05	1e-06	12.29	11.3	0.1533	6.476	22.63		VEGF121	Yes	0.95	0.018637	0.007519	9.687	8.737	0.3243	2.929	23.09		Contactin-4	Yes	9e-06	10.1	10.72	-0.6221	0.1134	5.484	25.97	8.9e-05		TIG2	Yes	1.048	0.000114	1.2e-05	14.79	13.74	0.1896	5.531	23.36		NDP kinase B	No	1.514	0.284919	0.022327	14.8
BMP-1	Yes	0.9862	7.8e-05	1e-05	13.19	12.2	0.1889	5.22	32.64		TLR2	Yes	0.9477	1e-07	1e-07	10.05	9.101	0.1159	8.175	31.79		Corticotropin-lipotropin	Yes	0.012012	9.642	11.74	-2.093	0.6882	3.042	10.31	0.030443		GPC6	Yes	1.045	0.000199	2.5e-05	12.35	11.3	0.1811	5.77	16.55		BFL1	No	1.529	0.284919	0.022371	11.69
PGCB	Yes	0.9825	0.006284	0.001811	10.78	9.8	0.2886	3.405	31.78		FAM3D	Yes	0.9474	0.038527	0.018264	9.245	8.298	0.3687	2.569	20.08		COX-2	Yes	0.017718	8.397	9.391	-0.9939	0.3746	2.653	15.49	0.040992		14-3-3 protein theta	Yes	1.031	0.000492	8e-05	12.49	11.46	0.2052	5.026	18.59		Cadherin-6	No	-0.706	0.285039	0.022766	17.8
TIG2	Yes	0.9801	2.3e-05	2e-06	14.72	13.74	0.1697	5.775	31.61		Cofilin-1	Yes	0.9409	8e-06	1e-07	10.98	10.04	0.1398	6.733	22.98		CRDL1	Yes	6.5e-05	10.58	11.24	-0.6597	0.1385	4.764	25.51	0.000414		CHIP	Yes	1.029	0.018574	0.006464	10.68	9.651	0.3362	3.06	18.91		XPNPEP1	No	0.8271	0.285039	0.023078	11.97
Cofilin-1	Yes	0.9799	6e-06	1e-07	10.98	9.998	0.1417	6.916	23.75		TIG2	Yes	0.9289	1.9e-05	2e-06	14.72	13.79	0.1521	6.107	25.6		CREL1	Yes	3.3e-05	8.346	7.74	0.6058	0.1193	5.077	24.39	0.000242		Cyclophilin F	Yes	1.02	0.001691	0.000359	11.72	10.7	0.2328	4.382	18.03		FUT5	No	-1.132	0.285039	0.023459	6.679
p27Kip1	Yes	0.9714	4.4e-05	5e-06	10.75	9.782	0.1783	5.448	33.96		Cathepsin B	Yes	0.9218	0.000248	4.8e-05	10.63	9.712	0.1816	5.076	21.27		CRK	Yes	0.005275	14.02	13.3	0.7184	0.2323	3.093	22.21	0.015958		ASM3A	Yes	1.017	0.000256	3.4e-05	16.99	15.97	0.2088	4.871	29.76		FCN1	No	-1.147	0.285039	0.023772	9.038
PUR8	Yes	0.9706	0.025764	0.009639	11.78	10.81	0.3511	2.765	30.07		TXD12	Yes	0.9162	9.9e-05	1.5e-05	11	10.08	0.1737	5.274	26.55		CSF-1	Yes	0.001831	10.67	11.42	-0.7509	0.2159	3.478	25.45	0.006899		HTRA2	Yes	1.014	0.002536	0.000579	11.26	10.25	0.2625	3.862	29.09		AN32B	No	-0.7651	0.285039	0.02386	7.335
TLR2	Yes	0.9697	2e-06	1e-07	10.05	9.079	0.1413	6.863	33.79		CK2-A2:B	Yes	0.9159	0.000763	0.000179	9.233	8.317	0.2118	4.324	27.7		CSH	Yes	0.000144	11.6	10.82	0.772	0.1701	4.537	23.23	0.000794		TLR2	Yes	1.013	7e-06	<0.000001	10.09	9.079	0.1529	6.628	28.89		FCG3B	No	-0.6502	0.285039	0.023967	5.623
NCK1	Yes	0.9617	0.036731	0.015446	10.33	9.367	0.3767	2.553	33.26		NCK1	Yes	0.9099	0.019104	0.007768	10.33	9.419	0.3247	2.803	40.15		CSK	Yes	0.014397	10.75	11.98	-1.231	0.4606	2.672	20.64	0.035192		PHI	Yes	1.007	0.015848	0.005261	14.03	13.02	0.3241	3.107	21.36		FGF23	No	0.6628	0.285039	0.024356	8.819
FAM3D	Yes	0.9602	0.044428	0.019476	9.245	8.285	0.3819	2.515	22.68		CD59	Yes	0.9046	0.038411	0.018126	9.128	8.223	0.3557	2.543	23.12		Cyclophilin F	Yes	0.001447	11.82	10.68	1.138	0.3123	3.645	21.79	0.005648		Carbonic anhydrase XIII	Yes	1.006	0.046685	0.019986	9.794	8.788	0.4052	2.483	25.4		PTP-1C	No	2.781	0.285039	0.024452	12.37
PlGF	Yes	0.9582	0.001928	0.000454	9.333	8.375	0.2456	3.901	32.48		HPG-	Yes	0.9041	0.000748	0.000174	12.62	11.71	0.1966	4.598	20.01		Cystatin M	Yes	8e-06	14.82	16.28	-1.455	0.2505	5.808	21.67	7.7e-05		RBM39	Yes	1.005	0.005712	0.001559	9.329	8.324	0.286	3.513	27.35		TNF-b	No	-1.403	0.285039	0.024485	9.26
PHI	Yes	0.9542	0.005915	0.001692	13.98	13.02	0.2769	3.445	30.29		14-3-3	Yes	0.8974	0.005994	0.001995	15.12	14.22	0.2575	3.486	23.02		Cytochrome c	Yes	<0.000001	12.08	10.53	1.548	0.2098	7.378	24.4	3e-06		BTK	Yes	1.002	0.00793	0.002296	11.95	10.95	0.299	3.352	28.2		uPA	No	-0.6894	0.285039	0.024769	8.19
CATF	Yes	0.9457	0.000183	2.7e-05	10.3	9.352	0.195	4.849	33.72		Mcl-1	Yes	0.8935	0.000103	1.6e-05	10.26	9.365	0.1659	5.385	23.91		Cytochrome P450 3A4	Yes	<0.000001	15.24	13.53	1.718	0.1969	8.728	21.83	<0.000001		HPG-	Yes	1.001	0.002757	0.000644	12.69	11.68	0.2345	4.27	15.29		TWEAK	No	-0.5524	0.285039	0.024773	7.989
FGFR4	Yes	0.9373	0.045364	0.020027	12.36	11.42	0.3802	2.465	28.28		Caspase-10	Yes	0.8897	0.005269	0.001714	12.86	11.97	0.2604	3.417	32.62		CYTT	Yes	0.013486	9.007	9.565	-0.5584	0.2099	2.661	24.7	0.03339		TF	Yes	1	0.006345	0.001758	11.58	10.58	0.2642	3.785	15.21		PACAP-38	No	-0.9167	0.285039	0.024867	6.466
HPG-	Yes	0.9346	0.000656	0.000123	12.62	11.68	0.1976	4.729	20.36		UB2L3	Yes	0.8868	0.000541	0.00012	11.31	10.42	0.2	4.435	29.2		DBNL	Yes	1.1e-05	12.3	11.53	0.7708	0.1411	5.462	25.56	9.5e-05		CATF	Yes	0.9947	0.000388	6.1e-05	10.35	9.352	0.2124	4.684	28.89		GFAP	No	-0.7899	0.288449	0.025374	8.731
XPNPEP1	Yes	0.9343	0.039795	0.017032	12.07	11.14	0.3722	2.51	33.73		gp130, soluble	Yes	0.8836	0.047293	0.024089	7.882	6.999	0.3642	2.426	21.55		DcR3	Yes	<0.000001	10.12	8.404	1.714	0.2393	7.163	20.36	9e-06		14-3-3 protein beta/alpha	Yes	0.9805	7.7e-05	7e-06	16.25	15.27	0.1684	5.822	22.4		DBNL	No	0.547	0.289467	0.025674	12.07
SE6L2	Yes	0.9315	0.000552	9.9e-05	10.27	9.343	0.2113	4.408	33.96		DBNL	Yes	0.8834	7e-06	1e-07	12.3	11.41	0.1385	6.377	28.4		DC-SIGN	Yes	0.022808	8.801	8.186	0.615	0.2463	2.497	17.42	0.049619		PGCB	Yes	0.9726	0.014418	0.004741	10.77	9.8	0.3186	3.052	29.82		ANGL4	No	-2.508	0.289711	0.026309	10.58
RBM39	Yes	0.9199	0.004253	0.001137	9.244	8.324	0.2588	3.554	33.99		PSA6	Yes	0.8801	9.7e-05	1.5e-05	10.22	9.339	0.1829	4.812	49.06		DC-SIGNR	Yes	0.002938	16.33	15.24	1.088	0.3243	3.354	21.47	0.010305		Cathepsin B	Yes	0.9712	0.001004	0.00019	10.8	9.832	0.2099	4.626	18.76		41	No	2.008	0.289711	0.026443	14.57
CHIP	Yes	0.9175	0.009516	0.002932	10.57	9.651	0.2806	3.27	27.04		SE6L2	Yes	0.8762	0.000191	3.6e-05	10.27	9.399	0.1819	4.818	31.16		D-dimer	Yes	2.1e-05	10.38	9.611	0.7723	0.1466	5.267	24.05	0.000165		TXD12	Yes	0.9671	0.000788	0.00014	11.13	10.16	0.2119	4.564	22.83		FAM3B	No	-0.5076	0.289711	0.02646	7.078
14-3-3 protein theta	Yes	0.9173	0.000713	0.000137	12.38	11.46	0.2023	4.534	23.91		NG36	Yes	0.8757	0.021647	0.009243	9.683	8.808	0.3056	2.865	21.08		DEAD-box protein 19B	Yes	0.001614	10.5	9.75	0.751	0.2094	3.587	22.33	0.006135		FGF-16	Yes	0.9637	0.005194	0.001397	10.25	9.291	0.2732	3.527	29.48		b-Endorphin	No	-1.214	0.289711	0.026538	7.606
DKK1	Yes	0.9024	0.031229	0.012399	12.83	11.93	0.3351	2.692	25.32		DLC8	Yes	0.8708	0.013093	0.004918	8.043	7.172	0.2736	3.183	18.93		DERM	Yes	4e-06	12.38	13.74	-1.364	0.2248	6.069	22.75	4e-05		METAP1	Yes	0.9524	0.034999	0.014332	9.529	8.577	0.3525	2.702	18.54		C1-Esterase Inhibitor	No	2.447	0.295892	0.02732	10.7
LYN	Yes	0.897	0.036731	0.015493	10.08	9.181	0.3517	2.55	33.64		Coactosin-like protein	Yes	0.8703	0.000109	1.7e-05	11.83	10.96	0.1705	5.105	30.09		DHH	Yes	0.000864	10.21	9.124	1.085	0.2869	3.781	25.06	0.003751		Sorting nexin 4	Yes	0.9253	0.000984	0.000185	13.49	12.57	0.2162	4.279	29.14		CNTFR alpha	No	-0.9659	0.302383	0.028305	11.61
HEMK2	Yes	0.895	0.001586	0.000362	11.53	10.63	0.2085	4.292	19.83		Luteinizing hormone	Yes	0.8678	0.000189	3.4e-05	9.798	8.93	0.1802	4.817	31.79		Discoidin domain receptor 2	Yes	0.000742	9.844	10.85	-1.005	0.2517	3.993	19.55	0.003294		NID2	Yes	0.9249	7.7e-05	7e-06	13.14	12.21	0.1599	5.785	22.84		Protein C	No	0.7682	0.302383	0.028359	8.498
IFN-g R1	Yes	0.8851	0.022181	0.008068	8.485	7.6	0.3086	2.868	26.1		3HAO	Yes	0.8656	0.006235	0.002108	10.53	9.661	0.2477	3.495	21.46		DKK1	Yes	0.006002	12.83	11.73	1.097	0.3666	2.992	26	0.017366		D-dimer	Yes	0.9149	0.000271	3.7e-05	10.44	9.529	0.1727	5.298	19.62		Gro-b/g	No	1.601	0.307891	0.029099	10.75
4EBP2	Yes	0.8741	0.000805	0.000157	7.495	6.62	0.2003	4.364	28.03		14-3-3 protein theta	Yes	0.8646	0.000938	0.000225	12.38	11.52	0.195	4.434	21.24		DKK3	Yes	0.000129	8.098	8.842	-0.7448	0.1658	4.493	25.96	0.000728		S100A4	Yes	0.9118	0.004941	0.001308	14.42	13.51	0.2398	3.801	17.99		IL-8	No	-0.3976	0.316432	0.030232	7.925
DLC8	Yes	0.873	0.016108	0.005409	8.043	7.17	0.2816	3.1	21.08		NID2	Yes	0.8607	1.5e-05	2e-06	13.04	12.18	0.135	6.374	23.47		Dkk-4	Yes	7e-06	12.46	10.55	1.908	0.3423	5.573	26	7.3e-05		3HAO	Yes	0.9044	0.027079	0.010276	10.58	9.678	0.3189	2.836	19.81		TrkC	No	-1.019	0.316432	0.03049	12.29
H2B2E	Yes	0.8714	0.04596	0.020385	14.3	13.43	0.3513	2.48	24.45		GPC6	Yes	0.8606	7.6e-05	1.1e-05	12.29	11.43	0.1506	5.716	21.38		DLC8	Yes	0.008233	8.043	7.211	0.832	0.2865	2.904	21.99	0.022273		IL-17 RC	Yes	0.8995	0.003121	0.000749	9.758	8.858	0.2349	3.829	25.5		HSP 90b	No	0.9229	0.316432	0.030639	17.31
Ubiquitin	Yes	0.8692	0.000418	7.1e-05	14.03	13.16	0.1916	4.538	33.03		IL-2 sRg	Yes	0.8516	0.003836	0.001203	12.01	11.15	0.2475	3.441	48.44		DLL1	Yes	0.002614	12.7	11.91	0.7925	0.2341	3.385	22.43	0.009304		4EBP2	Yes	0.8963	0.001373	0.000275	7.517	6.62	0.2069	4.331	21.71		GHC2	No	-0.8304	0.316432	0.030826	7.377
PKC-Z	Yes	0.8677	0.036136	0.015092	10.52	9.655	0.3365	2.579	29.8		IL-17 RC	Yes	0.8496	0.001791	0.000473	9.707	8.857	0.2186	3.887	32.4		DLRB1	Yes	0.000521	9.4	10.77	-1.366	0.3411	4.005	23.95	0.002427		GIB	Yes	0.8902	0.020305	0.007223	9.223	8.333	0.3059	2.91	26.57		ABL2	No	-1.089	0.321901	0.031593	8.46
BTK	Yes	0.865	0.015415	0.00516	11.81	10.95	0.2892	2.991	33.83		p27Kip1	Yes	0.8472	3.7e-05	5e-06	10.75	9.907	0.1589	5.333	37.77		DR6	Yes	1e-05	14.81	15.55	-0.7455	0.1363	5.469	26	9.1e-05		JAM-C	Yes	0.8843	0.010138	0.003082	11.86	10.97	0.2674	3.307	22.95		CD27	No	-0.9056	0.322743	0.031911	13.92
Sorting nexin 4	Yes	0.8559	0.000611	0.000112	13.42	12.57	0.1954	4.38	33.2		PKC-Z	Yes	0.8287	0.004286	0.001353	10.52	9.694	0.2379	3.484	34.81		DRAK2	Yes	4.6e-05	10.44	11.62	-1.179	0.2307	5.112	21.02	0.000309		CHKB	Yes	0.8766	0.019199	0.006732	11.22	10.35	0.2808	3.122	15.6		GPC6	No	0.7974	0.339388	0.033803	12.1
D-dimer	Yes	0.8534	4.6e-05	5e-06	10.38	9.529	0.1509	5.653	27.28		CATF	Yes	0.8237	9.8e-05	1.5e-05	10.3	9.474	0.1638	5.029	34.72		DSC2	Yes	<0.000001	10.29	11.98	-1.697	0.1671	10.15	23.86	<0.000001		SE6L2	Yes	0.8724	0.001605	0.000334	10.22	9.343	0.2145	4.067	28.99		IGF-I sR	No	-0.3561	0.340497	0.034496	10.78
3HAO	Yes	0.8489	0.012537	0.004132	10.53	9.678	0.2719	3.122	28.08		PBEF	Yes	0.8231	0.034929	0.016035	9.432	8.609	0.3153	2.611	21.81		Dynactin subunit 2	Yes	2.2e-05	10.94	9.696	1.245	0.2273	5.476	20.42	0.000169		LTBP4	Yes	0.8437	0.000253	3.3e-05	13.96	13.11	0.1703	4.953	27.34		HXK1	No	0.6203	0.340497	0.035038	10.89
IL-17 RC	Yes	0.8485	0.003103	0.000782	9.707	8.858	0.2285	3.713	31.89		HHLA2	Yes	0.8206	0.003229	0.00096	11.02	10.2	0.2312	3.549	42.46		EDA	Yes	0.001054	8.688	9.349	-0.6604	0.1789	3.692	25.66	0.00436		TPSB2	Yes	0.8433	0.000515	8.5e-05	8.043	7.199	0.177	4.764	22.91		Protein S	No	-0.6055	0.340497	0.035136	15.99
CK2-A2:B	Yes	0.8468	0.002291	0.000553	9.233	8.386	0.2177	3.89	28.39		DKK1	Yes	0.8182	0.038044	0.017872	12.83	12.01	0.3196	2.56	21.91		EDAR	Yes	0.000107	11.05	12.37	-1.319	0.2879	4.58	25.4	0.000639		CRK	Yes	0.8372	0.00094	0.000175	14.18	13.34	0.1901	4.404	24.97		Transgelin-2	No	1.336	0.340497	0.035474	14.63
TXD12	Yes	0.8369	0.000613	0.000113	11	10.16	0.1895	4.416	31.06		PUR8	Yes	0.8153	0.024281	0.010705	11.78	10.96	0.3078	2.649	51.27		EFNB1	Yes	0.000696	12.94	12.04	0.8999	0.2292	3.926	22.54	0.00312		DBNL	Yes	0.8313	0.000804	0.000145	12.36	11.53	0.1889	4.401	27.64		Stress-induced-phosphoprotein 1	No	1.775	0.340497	0.035535	14.8
DLL1	Yes	0.8328	0.006522	0.001906	12.7	11.87	0.2397	3.475	24.66		HPLN1	Yes	0.812	0.049228	0.025377	10.13	9.319	0.3426	2.37	26.34		EFNB2	Yes	<0.000001	11.36	12.48	-1.119	0.1527	7.33	25.79	2e-06		CK2-A2:B	Yes	0.831	0.008464	0.002462	9.217	8.386	0.2414	3.443	20.83		Periostin	No	-1.036	0.340497	0.035559	8.098
14-3-3 protein beta/alpha	Yes	0.8294	0.000261	4.2e-05	16.09	15.27	0.1709	4.854	27.84		PYY	Yes	0.8	0.018367	0.00739	10.86	10.06	0.2766	2.892	27.51		eIF-5	Yes	<0.000001	11.69	9.131	2.559	0.2952	8.67	25.94	<0.000001		SHC1	Yes	0.8279	0.002723	0.000634	12.93	12.1	0.2048	4.042	20.09		Nucleoside diphosphate kinase A	No	-0.2328	0.340497	0.035646	14.65
NID2	Yes	0.8291	4.5e-05	5e-06	13.04	12.21	0.1496	5.543	30.07		TSLP R	Yes	0.7995	0.014132	0.005399	10.72	9.925	0.2592	3.085	22.08		Endocan	Yes	0.004503	9.115	8.343	0.7729	0.2455	3.148	23.03	0.0142		GNS	Yes	0.8077	0.009888	0.002975	11.1	10.29	0.2438	3.313	23.51		Carbonic anhydrase I	No	0.6518	0.346693	0.036567	9.81
METAP1	Yes	0.8099	0.030184	0.011824	9.386	8.577	0.2992	2.707	26.1		D-dimer	Yes	0.7897	8.1e-05	1.2e-05	10.38	9.593	0.1428	5.531	23.59		Endostatin	Yes	0.000303	13.69	14.6	-0.9103	0.214	4.253	22.87	0.001519		Stanniocalcin-1	Yes	0.8024	0.003764	0.000934	13.38	12.58	0.2079	3.859	20.63		ART	No	-1.073	0.346693	0.036799	7.839
Cathepsin B	Yes	0.8024	0.001373	0.000303	10.63	9.832	0.1917	4.185	25.23		CSH	Yes	0.7883	0.000427	8.9e-05	11.6	10.81	0.1621	4.862	20.41		Endothelin-converting enzyme 1	Yes	0.003783	11.29	10.96	0.3316	0.1035	3.204	24.19	0.012456		Ubiquitin	Yes	0.8015	0.00085	0.000155	13.96	13.16	0.1839	4.359	28.48		kallikrein 12	No	-1.163	0.353822	0.037813	9.202
CHKB	Yes	0.8014	0.007069	0.002102	11.15	10.35	0.2288	3.503	21.15		Flt-3	Yes	0.7863	0.00319	0.000928	10.95	10.16	0.2048	3.839	21.38		ENTP3	Yes	0.013883	9.547	8.888	0.6596	0.2451	2.691	20.42	0.034286		14-3-3 protein zeta/delta	Yes	0.8014	0.000135	1.5e-05	17.65	16.85	0.1493	5.368	24.59		C6	No	-0.9713	0.356013	0.038306	7.787
Flt-3	Yes	0.7929	0.004608	0.001265	10.95	10.16	0.2199	3.606	26.52		HTRA2	Yes	0.7768	0.001632	0.000421	11.24	10.47	0.1971	3.941	31.57		EphA5	Yes	2e-06	9.68	10.63	-0.9508	0.1552	6.126	24.99	2.6e-05		Mammaglobin 2	Yes	0.7987	0.005065	0.001357	15.14	14.34	0.2172	3.678	21.53		FGF-16	No	1.534	0.36226	0.039242	10.82
GIB	Yes	0.7896	0.018755	0.006453	9.123	8.333	0.272	2.903	33.93		PlGF	Yes	0.7767	0.020632	0.008655	9.333	8.557	0.2842	2.733	49.97		EphB4	Yes	<0.000001	9.668	10.5	-0.8363	0.1159	7.213	22.65	5e-06		CSH	Yes	0.787	0.004541	0.001179	11.64	10.86	0.2	3.935	16.03		Cystatin M	No	-1.637	0.362733	0.039561	14.7
TPSB2	Yes	0.7728	0.000145	2.1e-05	7.972	7.199	0.1547	4.994	31.65		Thyroxine-Binding Globulin	Yes	0.764	0.013535	0.005113	8.264	7.5	0.2551	2.995	33.75		Ephrin-A3	Yes	<0.000001	9.325	10.76	-1.439	0.1571	9.159	25.68	<0.000001		HEMK2	Yes	0.7839	0.000628	0.000106	11.42	10.63	0.1554	5.044	16.68		IL-22BP	No	-0.789	0.362733	0.03982	8.594
PLPP	Yes	0.7722	0.018871	0.006512	12.42	11.65	0.2661	2.902	33.5		IFN-g R1	Yes	0.7635	0.03614	0.016784	8.485	7.721	0.2965	2.575	23.49		ERBB1	Yes	<0.000001	14.23	15.37	-1.138	0.1245	9.144	19.72	<0.000001		UB2G2	Yes	0.7796	0.001839	0.000394	12.32	11.54	0.1808	4.311	18.59		Apo E	No	-0.5738	0.363323	0.040149	6.977
DBNL	Yes	0.7714	0.000394	6.7e-05	12.3	11.53	0.1698	4.544	33.99		H2A3	Yes	0.756	0.024266	0.010672	11.03	10.27	0.2714	2.785	22.44		ERK-1	Yes	0.008878	12.29	13.08	-0.7915	0.2676	2.958	16.84	0.023677		TNFSF15	Yes	0.7776	0.019424	0.006849	11.02	10.24	0.2662	2.921	27.8		OBCAM	No	-0.3415	0.365611	0.040668	9.679
S100A4	Yes	0.7628	0.005123	0.001428	14.27	13.51	0.2123	3.593	24.53		RS7	Yes	0.7516	0.038862	0.018464	10.52	9.766	0.3073	2.445	44.83		ERP29	Yes	4.3e-05	11.07	9.582	1.492	0.2911	5.123	21.35	0.000293		Calcineurin	Yes	0.7677	0.016724	0.005603	12.31	11.54	0.2429	3.16	17.36		LY86	No	0.5867	0.366865	0.041247	13.27
ASM3A	Yes	0.7558	0.006349	0.001842	16.73	15.97	0.2236	3.38	33.73		14-3-3 protein beta/alpha	Yes	0.7505	0.000456	9.7e-05	16.09	15.34	0.1603	4.682	23.61		Esterase D	Yes	0.006483	11.22	12.45	-1.23	0.4149	2.965	25.55	0.018432		H2A3	Yes	0.7618	0.045829	0.019572	11.23	10.47	0.2976	2.56	18.2		Lactoferrin	No	-1.58	0.366865	0.041341	9.682
LTBP4	Yes	0.7537	0.00054	9.6e-05	13.87	13.11	0.1698	4.439	32.92		OCAD1	Yes	0.7483	0.015181	0.005881	10.07	9.327	0.2554	2.93	35.61		FAM3D	Yes	0.018659	9.245	8.234	1.011	0.4014	2.518	24.7	0.042206		Nogo Receptor	Yes	0.7613	0.00157	0.000323	11.72	10.96	0.1832	4.156	25.41		VEGF-D	No	-0.5557	0.371546	0.042138	9.767
CSH	Yes	0.7398	0.000958	0.000193	11.6	10.86	0.1654	4.473	21.87		DEAD-box protein 19B	Yes	0.7442	0.00583	0.001921	10.5	9.757	0.2152	3.459	25.45		Fas, soluble	Yes	0.007384	7.666	6.659	1.007	0.3408	2.954	21.76	0.020366		Flt-3	Yes	0.7374	0.024923	0.009278	10.9	10.16	0.2547	2.895	18.98		I-TAC	No	3.959	0.374053	0.043619	11.89
TNFSF15	Yes	0.7378	0.011931	0.00387	10.98	10.24	0.2379	3.101	33.94		GIB	Yes	0.7387	0.020136	0.008403	9.123	8.384	0.2675	2.762	43.33		FBLN3	Yes	0.017784	13.68	13.99	-0.3118	0.1232	2.532	25.82	0.040992		PLPP	Yes	0.7303	0.036505	0.0151	12.38	11.65	0.2814	2.595	26.97		IL-10 Ra	No	0.802	0.374053	0.043656	10.77
IFN10	Yes	0.7284	0.014256	0.004728	8.686	7.957	0.2345	3.106	24.59		PHI	Yes	0.7329	0.020654	0.008686	13.98	13.24	0.259	2.83	27.01		FCG3B	Yes	0.019513	5.713	6.139	-0.4256	0.1692	2.516	22.46	0.043727		IFN10	Yes	0.7253	0.033293	0.013427	8.683	7.957	0.2647	2.74	18.04		Angiogenin	No	-0.8355	0.374053	0.043798	8.534
PH	Yes	0.7139	0.023447	0.008675	10.39	9.673	0.2549	2.801	31.16		EFNB1	Yes	0.7255	0.010037	0.003684	12.94	12.22	0.2214	3.276	20.52		FCGR1	Yes	0.000933	7.319	8.818	-1.499	0.3682	4.072	15.58	0.003962		UFM1	Yes	0.7224	0.022676	0.008277	12.47	11.75	0.2483	2.909	21.42		Endostatin	No	-1.223	0.374053	0.044061	13.43
SHC1	Yes	0.7088	0.004492	0.001229	12.81	12.1	0.1957	3.621	26.29		ULBP-2	Yes	0.708	0.047247	0.023921	8.838	8.13	0.291	2.433	21.17		FCN1	Yes	0.009657	9.352	10.15	-0.8024	0.287	2.796	25.67	0.025337		SUMO3	Yes	0.7075	0.002338	0.000529	12.32	11.62	0.1722	4.108	20.36		PSA1	No	4.273	0.374053	0.044615	12.84
TF	Yes	0.705	0.032698	0.013148	11.29	10.58	0.2586	2.727	19.61		HEMK2	Yes	0.7053	0.010255	0.003775	11.53	10.82	0.2203	3.201	24.42		FGF-10	Yes	0.002131	7.793	9.273	-1.48	0.3797	3.897	11.96	0.007876		PH	Yes	0.705	0.022756	0.00833	10.38	9.673	0.247	2.855	26.11		CD36 ANTIGEN	No	0.6141	0.374053	0.044749	8.451
Glypican 3	Yes	0.7045	0.047134	0.021101	9.072	8.368	0.2899	2.43	30.82		UFM1	Yes	0.6957	0.013549	0.005133	12.4	11.7	0.2245	3.098	22.61		FGF-16	Yes	0.010116	10.37	9.523	0.8519	0.2974	2.864	18.5	0.026326		ADAMTS-5	Yes	0.6964	0.047688	0.020712	8.156	7.46	0.2735	2.546	17.24		JAM-C	No	1.448	0.374053	0.045223	12.42
Mammaglobin 2	Yes	0.7012	0.004248	0.001131	15.04	14.34	0.1944	3.607	29.48		SHC1	Yes	0.6946	0.003401	0.001044	12.81	12.11	0.1837	3.781	21.75		FGF23	Yes	0.012366	8.308	7.82	0.4877	0.1804	2.703	24.18	0.031176		MMP-16	Yes	0.696	0.003839	0.000961	8.67	7.974	0.1767	3.938	18.04		AMPK a1b1g1	No	0.4814	0.374053	0.045551	8.944
EP15R	Yes	0.6996	0.005626	0.001598	8.552	7.852	0.2031	3.444	32.52		CHKB	Yes	0.6931	0.018089	0.007259	11.15	10.45	0.2362	2.935	23.94		FGF-4	Yes	0.010065	7.338	6.643	0.6947	0.2468	2.814	22.13	0.026263		EP15R	Yes	0.6852	0.01257	0.004055	8.538	7.852	0.2168	3.16	25.34		PKB a/b/g	No	-2.041	0.374053	0.045927	10.19
Triosephosphate isomerase	Yes	0.689	0.025544	0.009503	15.69	15	0.2498	2.758	32.14		Protein C	Yes	0.6929	0.000188	3.4e-05	8.256	7.563	0.1444	4.798	32.92		FGF-8B	Yes	0.008534	9.704	8.631	1.073	0.3738	2.871	23.47	0.022858		Coactosin-like protein	Yes	0.6803	0.010491	0.003233	11.83	11.15	0.2085	3.263	24.58		kallikrein 8	No	-0.8481	0.374053	0.046225	8.486
GNS	Yes	0.6848	0.010691	0.00339	10.98	10.29	0.2163	3.166	31.97		IFN10	Yes	0.6914	0.014524	0.005611	8.686	7.994	0.2247	3.077	21.5		Fibronectin	Yes	0.017773	5.458	5.594	-0.1358	0.05166	2.628	16.77	0.040992		AK1A1	Yes	0.6752	0.005438	0.001473	14.48	13.8	0.1899	3.555	26.05		CATF	No	0.762	0.374053	0.046824	10.11
Coactosin-like protein	Yes	0.6826	0.003526	0.000899	11.83	11.15	0.1869	3.652	32.73		Kininogen, HMW	Yes	0.6898	0.001671	0.000434	8.119	7.43	0.1732	3.983	28.3		FLRT1	Yes	1.3e-05	11.09	12.47	-1.38	0.2574	5.363	25.65	0.000114		Triosephosphate isomerase	Yes	0.675	0.04561	0.019385	15.68	15	0.2731	2.472	29.82		TXD12	No	0.3489	0.374053	0.04717	10.51
IL-2 sRg	Yes	0.6819	0.021752	0.007844	12.01	11.32	0.2413	2.826	34		ULBP-3	Yes	0.6861	0.001244	0.000317	9.324	8.638	0.1722	3.984	35.92		FLRT2	Yes	0.005965	13.32	13.8	-0.4775	0.1587	3.01	24.59	0.017342		MIP-3b	Yes	0.6582	0.047258	0.020476	8.682	8.024	0.2656	2.478	24.46		MMEL2	No	-0.5999	0.374053	0.047321	8.257
CRK	Yes	0.6769	0.005711	0.001628	14.02	13.34	0.1956	3.462	30.16		ASM3A	Yes	0.6796	0.004344	0.001376	16.73	16.05	0.1916	3.547	28.38		FLRT3	Yes	0.011525	11.18	11.82	-0.6462	0.2368	2.728	24.8	0.029438		IL-18 BPa	Yes	0.6367	0.030574	0.012077	16.52	15.88	0.2349	2.711	24.48		HGFA	No	-1.023	0.374053	0.047517	14.15
EFNB1	Yes	0.6742	0.023334	0.008609	12.94	12.27	0.2368	2.846	25.49		a1-Antichymotrypsin	Yes	0.6759	0.001244	0.000317	6.977	6.301	0.1648	4.103	28.12		Flt-3	Yes	0.003076	10.95	10.23	0.7172	0.2184	3.283	24.54	0.010713		VEGF-C	Yes	0.6331	0.000286	4.1e-05	10.71	10.07	0.1258	5.031	23.47		GFRa-3	No	-1.216	0.374053	0.047662	8.902
SUMO3	Yes	0.6739	0.001124	0.000238	12.29	11.62	0.1594	4.228	27.24		CRK	Yes	0.6697	0.003228	0.000947	14.02	13.35	0.1782	3.758	24.44		FST	Yes	0.009274	9.22	8.466	0.7536	0.2648	2.846	22.49	0.024465		RPS6KA3	Yes	0.6317	0.012091	0.003826	8.851	8.219	0.1999	3.16	27.43		Integrin a1b1	No	2.211	0.374053	0.047673	12.62
14-3-3 protein zeta/delta	Yes	0.6534	0.001059	0.000215	17.5	16.85	0.155	4.216	29.59		ADAMTS-5	Yes	0.662	0.015694	0.006146	8.086	7.424	0.2186	3.029	22.12		FTCD	Yes	0.001499	8.954	11.2	-2.251	0.6098	3.692	19.45	0.005781		Glutathione S-transferase Pi	Yes	0.616	0.005712	0.001554	9.608	8.992	0.1752	3.517	27.21		PKB beta	No	-2.294	0.374053	0.047732	10.24
Luteinizing hormone	Yes	0.6512	0.008305	0.002548	9.798	9.147	0.1996	3.262	33.45		DLL1	Yes	0.6583	0.023685	0.010366	12.7	12.05	0.2368	2.78	24.2		GA733-1 protein	Yes	0.004266	8.746	8.22	0.526	0.1679	3.132	25.96	0.013663		sICAM-2	Yes	0.596	0.037541	0.015567	10.63	10.03	0.2271	2.625	21.73		17-beta-HSD 1	No	0.6816	0.374053	0.047742	8.905
UB2G2	Yes	0.6494	0.002649	0.000651	12.19	11.54	0.1666	3.897	24.86		Triosephosphate isomerase	Yes	0.6526	0.005598	0.001839	15.69	15.04	0.1937	3.37	35.09		Galectin-3	Yes	1.9e-05	9.267	10.25	-0.9845	0.1853	5.312	23.97	0.000151		UB2L3	Yes	0.5953	0.038252	0.015901	11.29	10.69	0.2294	2.595	23.92		HCE003167	No	0.02429	0.374053	0.047903	14.35
UFM1	Yes	0.6477	0.030755	0.012143	12.4	11.75	0.2413	2.684	27.61		UB2G2	Yes	0.6488	0.001892	0.000504	12.19	11.54	0.1578	4.112	20.83		Galectin-7	Yes	5e-06	10.2	9.144	1.058	0.1761	6.005	21.57	5.5e-05		CD36 ANTIGEN	Yes	0.5867	0.009701	0.002899	8.423	7.837	0.1698	3.455	17.62		PDXK	No	1.794	0.374053	0.048305	10.52
AK1A1	Yes	0.6475	0.004134	0.001093	14.45	13.8	0.1808	3.581	32.78		PTP-1B	Yes	0.6366	0.006352	0.002155	11.05	10.41	0.1871	3.402	26.26		GAPDH, liver	Yes	0.014456	9.044	10.44	-1.391	0.5234	2.658	21.73	0.035192		DLL1	Yes	0.584	0.028875	0.011107	12.46	11.87	0.21	2.782	21.24		BCL6	No	1.232	0.374053	0.048441	10.94
RPS6KA3	Yes	0.6376	0.011512	0.00371	8.857	8.219	0.2039	3.126	32.56		AK1A1	Yes	0.6341	0.001931	0.000517	14.45	13.82	0.162	3.914	28.52		G-CSF	Yes	0.004784	10.07	8.546	1.525	0.4778	3.191	19.12	0.014842		GI24	Yes	0.5817	0.002071	0.000454	10.26	9.676	0.146	3.985	27.28		CAMK1	No	1.448	0.374053	0.048757	12.57
ADAMTS-5	Yes	0.6264	0.027423	0.010343	8.086	7.46	0.2253	2.78	24.22		MK11	Yes	0.6339	0.049157	0.025249	9.236	8.602	0.2635	2.405	21.46		GDF-11/8	Yes	0.000661	11.92	12.91	-0.9911	0.2488	3.983	21.3	0.002988		Integrin aVb5	Yes	0.5713	0.041183	0.017248	9.481	8.91	0.2199	2.597	19.94		MIF	No	-1.158	0.374053	0.049441	11.33
UB2L3	Yes	0.6162	0.019726	0.006991	11.31	10.69	0.2135	2.887	31.35		RBM39	Yes	0.6252	0.019111	0.007792	9.244	8.619	0.2194	2.849	30.41		Gelsolin	Yes	<0.000001	13.08	14.12	-1.04	0.1534	6.777	25.99	6e-06		Lectin, mannose-binding 2	Yes	0.5598	0.031665	0.012672	9.741	9.181	0.21	2.666	27.64		TIG2	No	0.724	0.374053	0.049924	14.46
Nogo Receptor	Yes	0.6116	0.004791	0.001321	11.57	10.96	0.1739	3.516	32.31		PGM1	Yes	0.6133	0.001033	0.000253	9.324	8.711	0.1539	3.984	43.7		GFRa-2	Yes	<0.000001	11.69	13.23	-1.541	0.1396	11.04	25.31	<0.000001		RUXF	Yes	0.5422	0.001847	0.000397	10	9.457	0.1341	4.042	26.95		EphB4	No	-0.7887	0.374053	0.049976	9.708
Stanniocalcin-1	Yes	0.606	0.016955	0.005711	13.18	12.58	0.2016	3.005	26.7		TGF-b R III	Yes	0.6074	0.007525	0.002625	9.839	9.231	0.1828	3.323	26.33		GFRa-3	Yes	0.003113	9.337	10.3	-0.9615	0.2925	3.288	23.93	0.010802		Luteinizing hormone	Yes	0.5328	0.031264	0.012447	9.68	9.147	0.1996	2.67	28.19		MP2K4	No	-2.432	0.374053	0.050211	11.96
ALK-1	Yes	0.6028	0.029118	0.011316	9.994	9.391	0.221	2.727	25.9		KIF23	Yes	0.605	0.003279	0.000989	9.891	9.286	0.1683	3.594	35.13		GI24	Yes	3.3e-05	10.21	9.506	0.7001	0.1358	5.154	22.81	0.000242		MDHC	Yes	0.5281	0.033649	0.013652	16.35	15.82	0.1987	2.657	24.5		FLRT1	No	-1.41	0.374053	0.050442	10.7
CD40 ligand, soluble	Yes	0.5944	0.031302	0.012489	7.743	7.148	0.2221	2.677	26.98		S100A4	Yes	0.6038	0.019247	0.007868	14.27	13.67	0.2075	2.91	23.09		GM-CSF	Yes	0.01325	8.311	7.671	0.6402	0.2382	2.688	22.61	0.033146		BASI	Yes	0.523	0.006867	0.00196	11.31	10.79	0.1447	3.614	18.17		Thrombospondin-1	No	-1.988	0.374053	0.051174	13.87
CD36 ANTIGEN	Yes	0.5925	0.001496	0.000338	8.429	7.837	0.1425	4.157	24.66		calgranulin B	Yes	0.5828	0.001161	0.00029	9.83	9.248	0.1463	3.985	38.68		GPC6	Yes	7e-06	12.29	11.39	0.9035	0.1563	5.781	23.29	6.7e-05		IMDH2	Yes	0.5157	0.006068	0.001669	11.77	11.25	0.1435	3.593	21.44		LEG9	No	0.8541	0.374053	0.051412	10.13
Calcineurin	Yes	0.59	0.038265	0.016298	12.13	11.54	0.2275	2.593	22.89		VEGF-C	Yes	0.5821	0.000707	0.000164	10.62	10.04	0.1309	4.446	24.45		GPNMB	Yes	0.010975	7.305	8.12	-0.8151	0.2726	2.99	12.34	0.028258		Coagulation Factor V	Yes	0.5138	0.028922	0.011156	17.05	16.54	0.1899	2.705	29.96		NSF1C	No	1.367	0.374053	0.051723	10.14
MMP-16	Yes	0.5894	0.003107	0.000786	8.563	7.974	0.1542	3.823	24.83		PF-4	Yes	0.5767	0.013008	0.004872	7.543	6.966	0.1881	3.066	27.12		Granzyme B	Yes	0.008076	6.586	5.88	0.706	0.2424	2.913	21.97	0.021962		Calpain I	Yes	0.5018	0.008937	0.002652	15.92	15.42	0.1444	3.476	18.26		ZAP70	No	-1.588	0.374053	0.05182	9.895
MIP-3b	Yes	0.577	0.048031	0.021702	8.601	8.024	0.2393	2.411	32.53		LTBP4	Yes	0.5701	0.002546	0.000717	13.87	13.3	0.1497	3.809	27.45		GRB2 adapter protein	Yes	0.000112	13.04	11.9	1.144	0.2506	4.564	25.34	0.000649		sLRP1	Yes	0.4888	0.019199	0.00675	10.74	10.25	0.1666	2.934	26.98		Thyroxine-Binding Globulin	No	0.7433	0.374053	0.051835	8.389
IgD	Yes	0.5762	0.048197	0.021927	7.171	6.595	0.2397	2.404	33.37		sICAM-2	Yes	0.5673	0.009593	0.00349	10.6	10.03	0.1762	3.22	25.4		GRN	Yes	<0.000001	14.86	13.09	1.769	0.2066	8.565	24	<0.000001		Arylsulfatase A	Yes	0.4832	0.045365	0.019233	8.708	8.224	0.1921	2.515	23.3		Activin A	No	-1.159	0.374053	0.051881	12.01
sICAM-2	Yes	0.5698	0.018028	0.006146	10.6	10.03	0.1937	2.942	30.82		GA733-1 protein	Yes	0.5634	0.004968	0.00159	8.746	8.183	0.1619	3.479	29.42		GSK-3 alpha/beta	Yes	0.000154	9.925	11.87	-1.94	0.4232	4.585	21.41	0.000841		a1-Antichymotrypsin	Yes	0.4829	0.049121	0.021524	6.909	6.426	0.1979	2.441	26.91		TRAIL R2	No	-1.497	0.374053	0.052128	7.605
Integrin aVb5	Yes	0.5585	0.022912	0.008382	9.469	8.91	0.1965	2.842	27.33		NCC27	Yes	0.5622	0.019414	0.008019	10.89	10.33	0.1952	2.88	25.11		H31	Yes	<0.000001	14.49	11.06	3.433	0.4703	7.299	22.3	5e-06		NKp44	Yes	0.4726	0.030864	0.012255	7	6.527	0.1691	2.795	17.37		LKHA4	No	5.426	0.374053	0.052698	14.27
a1-Antichymotrypsin	Yes	0.5513	0.018149	0.006207	6.977	6.426	0.1887	2.922	33.35		MIP-3b	Yes	0.5613	0.035594	0.016416	8.601	8.04	0.2211	2.539	30.72		H6ST1	Yes	<0.000001	13.01	14.75	-1.739	0.1894	9.181	24.02	<0.000001		KIF23	Yes	0.4724	0.033649	0.013675	9.871	9.398	0.1802	2.621	29.74		RGMA	No	-1.296	0.374053	0.052912	12.37
VEGF-C	Yes	0.551	0.00181	0.00042	10.62	10.07	0.1374	4.011	27.45		ARI3A	Yes	0.5592	0.035808	0.016553	9.605	9.046	0.223	2.508	37.8		HDAC8	Yes	0.000798	9.46	10.09	-0.6323	0.158	4.001	18.52	0.003497		Macrophage mannose receptor	Yes	0.465	0.018544	0.006405	14.41	13.95	0.1566	2.969	25.58		NCAM-120	No	-5.196	0.374053	0.053503	10.71
PTP-1B	Yes	0.5493	0.036766	0.015545	11.05	10.5	0.2153	2.552	32.96		Mesothelin	Yes	0.5588	0.047247	0.024015	9.022	8.463	0.2357	2.371	31.64		HEMK2	Yes	0.000627	11.53	10.67	0.8557	0.2139	4	21.48	0.002877		VEGF	Yes	0.4632	0.018266	0.00629	13.04	12.58	0.1543	3.003	23.28		CHKB	No	0.5191	0.374053	0.053537	10.86
RUXF	Yes	0.543	0.012427	0.004057	10	9.457	0.173	3.139	27.14		GI24	Yes	0.5554	0.001632	0.00042	10.21	9.651	0.1352	4.107	23.4		Heparin cofactor II	Yes	0.003216	13.48	13.97	-0.4829	0.1485	3.251	25.58	0.010962		Kallikrein 6	Yes	0.4403	0.023221	0.008573	9.655	9.215	0.1564	2.814	29.82		SAA	No	-0.4586	0.374053	0.053768	6.095
PF-4	Yes	0.5422	0.019145	0.006706	7.543	7.001	0.1828	2.967	24.04		RPS6KA3	Yes	0.5539	0.0119	0.004431	8.857	8.303	0.1771	3.128	25.03		HGFA	Yes	0.000381	14	15.32	-1.317	0.3137	4.198	21.71	0.001845		PTP-1B	Yes	0.4351	0.033616	0.013592	10.93	10.5	0.1654	2.631	28.52		Arylsulfatase A	No	0.7016	0.374053	0.053786	8.926
GI24	Yes	0.5306	0.005958	0.00171	10.21	9.676	0.1548	3.427	31.64		14-3-3 protein zeta/delta	Yes	0.5535	0.00267	0.000754	17.5	16.95	0.1449	3.819	25.82		HHLA2	Yes	<0.000001	11.02	9.631	1.39	0.2177	6.384	25.85	1.4e-05		SECTM1	Yes	0.4276	0.030864	0.012248	10.48	10.05	0.1535	2.785	17.94		PDGF-BB	No	-3.179	0.374053	0.053931	11.07
Arylsulfatase A	Yes	0.5292	0.028489	0.010894	8.754	8.224	0.1913	2.766	23.34		S100A12	Yes	0.545	0.041635	0.020405	9.786	9.241	0.2245	2.428	35.45		HMG-1	Yes	0.003232	11.3	12.15	-0.852	0.2596	3.282	23.27	0.010962		WISP-1	Yes	0.3863	0.003199	0.000771	13.05	12.66	0.102	3.789	27.04		UFC1	No	1.008	0.374053	0.054271	12.72
Protein C	Yes	0.5263	0.023086	0.008469	8.256	7.729	0.1877	2.803	32.47		Lectin, mannose-binding 2	Yes	0.5416	0.007884	0.002793	9.613	9.071	0.1635	3.313	25.2		HMGN1	Yes	<0.000001	8.07	10.01	-1.941	0.267	7.27	25.04	3e-06		Endothelin-converting enzyme 1	Yes	0.3856	0.017344	0.005937	11.32	10.94	0.1241	3.107	18.51		Flt-3	No	1.001	0.374053	0.054548	11.16
Transketolase	Yes	0.5196	0.049776	0.022852	16.67	16.15	0.2166	2.399	30.01		Calcineurin	Yes	0.5406	0.046448	0.023261	12.13	11.59	0.2206	2.451	20.61		hnRNP A/B	Yes	0.00532	11.97	13.14	-1.168	0.3762	3.106	21.16	0.016044		C1q	Yes	0.3623	0.006105	0.001686	17.66	17.3	0.1036	3.498	26.31		Triosephosphate isomerase	No	0.7413	0.374053	0.05478	15.74
Glutathione S-transferase Pi	Yes	0.5178	0.009516	0.002939	9.509	8.992	0.1615	3.205	33.87		MBL	Yes	0.5368	0.047494	0.024242	9.822	9.285	0.2242	2.395	25.65		hnRNP A2/B1	Yes	4.5e-05	15.78	14.65	1.13	0.2271	4.975	23.8	0.000307		IGF-II receptor	Yes	0.3333	0.016813	0.005668	17.26	16.92	0.1105	3.017	25.83		C3d	No	1.795	0.374053	0.054938	16.73
FN1.3	Yes	0.5015	0.028515	0.010934	15.24	14.74	0.182	2.755	24.38		FGF-8A	Yes	0.5358	0.030563	0.013834	8.274	7.738	0.2096	2.556	47.81		HNRPQ	Yes	0.003434	9.817	10.4	-0.5853	0.1815	3.224	25.61	0.011503		TAFI	Yes	-0.1719	0.048406	0.021123	5.548	5.72	0.07016	2.45	26.77		sICAM-1	No	1.943	0.374053	0.05501	11.17
KIF23	Yes	0.4924	0.031915	0.012767	9.891	9.398	0.1873	2.629	33.95		FN1.3	Yes	0.5244	0.017623	0.007015	15.24	14.72	0.1766	2.969	22.29		HPG-	Yes	0.000358	12.62	11.73	0.888	0.215	4.131	24.82	0.001767		Apo E	Yes	-0.2722	0.010809	0.003353	7.279	7.551	0.08506	3.2	28.58		LRRK2	No	1.512	0.374053	0.055204	11.79
Kallikrein 6	Yes	0.4873	0.025739	0.009602	9.702	9.215	0.1775	2.745	33.91		IgD	Yes	0.5225	0.042219	0.020782	7.171	6.649	0.2143	2.438	30.48		HPV E7 Type 16	Yes	0.019347	7.769	8.486	-0.7173	0.2872	2.498	25.32	0.043456		Fibronectin	Yes	-0.2741	0.033208	0.013324	5.484	5.758	0.1002	2.736	18.57		DAN	No	-0.7854	0.375591	0.055704	10.18
IMDH2	Yes	0.4776	0.002281	0.000548	11.73	11.25	0.1236	3.865	30.23		UBC9	Yes	0.5216	0.04959	0.025737	12.24	11.72	0.2196	2.376	24.31		HSP 27	Yes	0.022021	9.244	9.787	-0.5428	0.2184	2.485	19.8	0.04834		LEAP-1	Yes	-0.3121	0.00868	0.00254	6.342	6.654	0.09265	3.369	24.04		JAK2	No	-1.074	0.375877	0.05612	16.02
Kininogen, HMW	Yes	0.4764	0.049602	0.02271	8.119	7.643	0.1995	2.388	33.5		Transketolase	Yes	0.52	0.007598	0.002659	16.67	16.15	0.1622	3.206	39.63		HSP 60	Yes	<0.000001	14.23	10.69	3.532	0.4604	7.672	20.98	3e-06		ENA-78	Yes	-0.3487	0.015826	0.005237	7.879	8.228	0.112	3.113	21.12		CSH	No	0.5629	0.375877	0.056293	11.42
MDHC	Yes	0.4725	0.049602	0.02272	16.29	15.82	0.1969	2.399	30.54		SUMO3	Yes	0.5198	0.008137	0.0029	12.29	11.77	0.1597	3.255	28.81		HSP 70	Yes	<0.000001	14.11	10.5	3.611	0.3184	11.34	25.8	<0.000001		JAG1	Yes	-0.387	0.044597	0.018816	10.72	11.11	0.1554	2.491	28.6		IL-3	No	0.9376	0.377018	0.056738	9.846
Prolactin Receptor	Yes	0.4587	0.027628	0.010479	10.4	9.939	0.1692	2.711	33.6		JAM-B	Yes	0.5123	0.003229	0.000955	11.21	10.7	0.1387	3.692	27.92		HSP 90a/b	Yes	<0.000001	17.44	14.99	2.456	0.1747	14.06	24.21	<0.000001		IDUA	Yes	-0.4014	0.033226	0.013365	6.929	7.33	0.152	2.64	28.19		Noggin	No	-3.547	0.382149	0.058375	12.88
Cadherin-12	Yes	0.4396	0.047249	0.021202	10.18	9.738	0.18	2.442	27.88		Peroxiredoxin-1	Yes	0.512	0.021513	0.009118	12.35	11.84	0.1817	2.817	26.04		HSP 90b	Yes	<0.000001	17.77	16.36	1.405	0.1383	10.16	25.98	<0.000001		FCN2	Yes	-0.4119	0.045643	0.019446	8.303	8.715	0.16	2.574	17.44		LYPD3	No	-1.06	0.382149	0.058512	9.063
Calpain I	Yes	0.4378	0.006987	0.002068	15.86	15.42	0.1274	3.437	25.01		Coagulation Factor X	Yes	0.5101	0.046623	0.023399	7.04	6.53	0.2114	2.413	25.34		HSP70 protein 8	Yes	<0.000001	14.85	12.43	2.423	0.2613	9.271	25.97	<0.000001		Fractalkine/CX3CL-1	Yes	-0.4125	0.020076	0.0071	8.687	9.1	0.1379	2.992	20.41		Transketolase	No	0.4796	0.382149	0.058514	16.63
BASI	Yes	0.4247	0.021236	0.007571	11.21	10.79	0.1452	2.925	23.2		AIP	Yes	0.5065	0.021513	0.009162	10.53	10.02	0.1839	2.755	35.96		HTRA2	Yes	0.008255	11.24	10.47	0.7693	0.2612	2.945	19.16	0.022273		Angiogenin	Yes	-0.4212	0.002942	0.000697	8.948	9.37	0.1071	3.935	22.22		MMP-10	No	2.844	0.382149	0.058621	11.06
PDGF-AA	Yes	0.422	0.035227	0.014566	9.835	9.413	0.1628	2.592	30.21		IL-23 R	Yes	0.5033	0.015678	0.006124	10.13	9.623	0.1724	2.919	34.82		iC3b	Yes	<0.000001	16.59	12.96	3.627	0.2684	13.51	23.95	<0.000001		Trypsin	Yes	-0.4221	0.029931	0.01173	6.277	6.699	0.1571	2.687	29.43		ILT-2	No	0.9695	0.385172	0.059365	8.688
LCMT1	Yes	0.4018	0.027423	0.010345	11.79	11.39	0.1463	2.747	28.24		Nogo Receptor	Yes	0.5028	0.008831	0.003166	11.57	11.07	0.155	3.243	26.74		IF4G2	Yes	1.5e-05	10.59	9.167	1.42	0.2666	5.326	25.37	0.000126		NPS-PLA2	Yes	-0.43	0.027778	0.010571	8.53	8.96	0.1557	2.762	25.16		cGMP-stimulated PDE	No	-0.926	0.38905	0.0603	9.663
JAM-B	Yes	0.3956	0.030642	0.012067	11.21	10.82	0.1483	2.668	30.77		CD40 ligand, soluble	Yes	0.5007	0.048135	0.024621	7.743	7.242	0.2077	2.41	22.27		IFN10	Yes	0.002569	8.686	7.92	0.7654	0.2235	3.425	20.8	0.009178		CD23	Yes	-0.4344	0.009925	0.002997	7.547	7.982	0.1343	3.234	29.6		alpha-1-antichymotrypsin complex	No	-0.4727	0.38905	0.060703	5.789
Macrophage mannose receptor	Yes	0.3821	0.028561	0.010998	14.33	13.95	0.1419	2.693	33.28		DC-SIGN	Yes	0.4991	0.022394	0.009609	8.801	8.302	0.1824	2.737	35.73		IFN-b	Yes	0.022364	9.265	8.761	0.5035	0.2058	2.446	23.35	0.048763		LDLR	Yes	-0.4402	0.024865	0.009231	6.77	7.21	0.1581	2.785	29.63		FTCD	No	-2.421	0.38905	0.060871	9.102
Endothelin-converting enzyme 1	Yes	0.3561	0.007128	0.002135	11.29	10.94	0.1045	3.407	26.17		CD36 ANTIGEN	Yes	0.4982	0.008276	0.002958	8.429	7.931	0.1554	3.206	33.48		IFN-g R1	Yes	0.006091	8.485	7.581	0.9043	0.2997	3.018	23.2	0.017551		ABL2	Yes	-0.4408	0.01074	0.003321	9.108	9.549	0.136	3.241	25.38		Antithrombin III	No	-1.748	0.38905	0.061365	15.4
SECTM1	Yes	0.3538	0.034861	0.014306	10.41	10.05	0.1342	2.636	24.62		Mammaglobin 2	Yes	0.4941	0.026455	0.01172	15.04	14.54	0.1822	2.712	25.84		IGFBP-4	Yes	0.020408	12.38	13.5	-1.129	0.4449	2.537	18.46	0.045523		Glutamate carboxypeptidase	Yes	-0.4426	0.029592	0.011567	8.561	9.004	0.1618	2.736	23.78		D-dimer	No	0.6227	0.38905	0.06151	10.15
C1q	Yes	0.3371	0.004956	0.001376	17.64	17.3	0.09655	3.491	33.31		TPSB2	Yes	0.4862	0.016621	0.006563	7.972	7.486	0.1706	2.85	45.06		IGFBP-5	Yes	0.000632	12.22	13.1	-0.8806	0.2244	3.925	24.13	0.002884		Soggy-1	Yes	-0.4567	0.002269	0.000511	9.809	10.27	0.1111	4.112	20.66		LDLR	No	-0.7102	0.38905	0.06166	6.5
WISP-1	Yes	0.3316	0.004467	0.001212	12.99	12.66	0.09385	3.533	33.83		TSLP	Yes	0.4831	0.039897	0.019121	8.61	8.127	0.1924	2.51	24.26		IGFBP-6	Yes	<0.000001	9.001	10.59	-1.588	0.2255	7.04	25.88	4e-06		MICA	Yes	-0.4578	0.011502	0.003608	5.744	6.202	0.145	3.158	29.98		FGF-10	No	-1.324	0.38926	0.062648	7.583
TAFI	Yes	-0.1886	0.033033	0.013351	5.531	5.72	0.07154	2.636	28.93		BSP	Yes	0.4807	0.03752	0.017546	8.755	8.274	0.1908	2.52	28.83		IGFBP-7	Yes	0.012223	7.171	7.652	-0.4812	0.1787	2.693	26	0.030895		TECK	Yes	-0.4617	0.027864	0.010632	6.733	7.194	0.1662	2.779	23.18		SHBG	No	-0.3541	0.38926	0.062788	6.666
OBCAM	Yes	-0.2235	0.048161	0.021861	9.797	10.02	0.09248	2.416	30.49		Stanniocalcin-1	Yes	0.4785	0.041561	0.02028	13.18	12.7	0.1922	2.489	23.53		IL-1 R AcP	Yes	0.014879	17.68	18.01	-0.3341	0.128	2.609	25.85	0.035744		Hat1	Yes	-0.4703	0.047136	0.020374	7.373	7.843	0.191	2.462	27.44		MCP-1	No	-0.8667	0.38926	0.062984	8.201
Fibronectin	Yes	-0.3	0.021752	0.007846	5.458	5.758	0.1011	2.967	19.21		Lamin-B1	Yes	0.463	0.030324	0.013694	8.946	8.483	0.1764	2.625	29.01		IL-10 Ra	Yes	<0.000001	11.11	10.04	1.071	0.1638	6.541	23.86	1.4e-05		MDC	Yes	-0.48	0.04292	0.018019	6.076	6.556	0.1888	2.542	23.64		a2-HS-Glycoprotein	No	1.384	0.38926	0.063074	9.357
Factor H	Yes	-0.3218	0.048092	0.021779	6.755	7.077	0.1328	2.424	29.16		PDGF-AA	Yes	0.4511	0.02114	0.008936	9.835	9.384	0.1624	2.779	33		IL-17 RC	Yes	0.006692	9.707	8.769	0.9374	0.3048	3.075	17.47	0.018887		sRAGE	Yes	-0.4813	0.011502	0.003616	5.594	6.076	0.1518	3.171	28.52		Midkine	No	-2.469	0.38926	0.063108	10.63
Cadherin-6	Yes	-0.332	0.01511	0.005042	18.18	18.51	0.1102	3.013	31.75		CaMKK alpha	Yes	0.4471	0.046707	0.023491	9.786	9.339	0.1881	2.377	32.63		IL-18 BPa	Yes	0.015698	16.29	15.72	0.5755	0.2222	2.59	25.35	0.03734		IL-1 R4	Yes	-0.4844	0.018574	0.006473	4.683	5.167	0.1637	2.959	26.2		Apo E2	No	-0.3262	0.39311	0.064207	7.786
Apo E	Yes	-0.3357	0.002026	0.000481	7.215	7.551	0.08678	3.868	33.43		LCMT1	Yes	0.4471	0.009056	0.003275	11.79	11.35	0.1369	3.267	23.93		IL-19	Yes	2e-06	9.308	11.34	-2.037	0.3139	6.488	20.21	2.9e-05		MSP	Yes	-0.486	5.7e-05	5e-06	5.4	5.886	0.08473	5.735	26.21		Corticotropin-lipotropin	No	-1.911	0.39311	0.064304	9.481
EphB6	Yes	-0.3489	0.040878	0.017538	14.24	14.59	0.1386	2.518	29.21		SBDS	Yes	0.4413	0.039962	0.0192	10.79	10.34	0.178	2.479	29.13		IL-1b	Yes	2.7e-05	10	11.85	-1.849	0.3574	5.172	23.97	0.000204		EMR2	Yes	-0.4909	0.033943	0.013865	5.274	5.765	0.1866	2.632	27.06		CgA	No	-2.103	0.395867	0.06528	11.33
CD23	Yes	-0.3834	0.031229	0.012428	7.598	7.982	0.1452	2.641	33.83		SECTM1	Yes	0.4413	0.007097	0.002438	10.41	9.966	0.1286	3.432	21.53		IL-1F6	Yes	7.2e-05	13.54	11.12	2.417	0.513	4.712	25.97	0.000444		CSK21	Yes	-0.5034	0.04711	0.020314	7.455	7.958	0.2048	2.458	28.35		DLL1	No	1.766	0.395867	0.065528	13.64
TARC	Yes	-0.3893	0.022911	0.008358	6.176	6.565	0.1366	2.849	26.56		RUXF	Yes	0.4354	0.04107	0.019865	10	9.565	0.1772	2.457	30.81		IL-1Ra	Yes	0.002086	10.5	9.545	0.96	0.2793	3.437	24.75	0.007769		Coagulation Factor VII	Yes	-0.5137	0.005234	0.001413	7.705	8.219	0.1452	3.538	28.32		MK08	No	-0.9807	0.395867	0.065861	8.698
Trypsin	Yes	-0.4012	0.035263	0.014617	6.298	6.699	0.1552	2.585	31.31		MDHC	Yes	0.4317	0.045408	0.022595	16.29	15.86	0.1771	2.438	23.91		IL-2	Yes	0.010416	8.198	7.802	0.3962	0.1409	2.812	21.08	0.026892		NRX3B	Yes	-0.5247	0.026421	0.009972	7.826	8.351	0.1904	2.755	29.34		NR1D1	No	-1.137	0.395867	0.066109	8.138
Nectin-like protein 1	Yes	-0.4088	0.047134	0.021094	10.37	10.78	0.1683	2.429	31.28		NKp46	Yes	0.4214	0.039897	0.019127	10.56	10.14	0.1732	2.432	44.18		IL-20 Ra	Yes	0.002308	7.477	8.356	-0.8789	0.2445	3.594	16.61	0.008399		CDON	Yes	-0.5294	8.5e-05	8e-06	8.068	8.598	0.09762	5.423	28.57		Bone proteoglycan II	No	-0.6271	0.395867	0.066235	10.4
FCN2	Yes	-0.4093	0.044562	0.019627	8.306	8.715	0.1627	2.515	22.19		Glutathione S-transferase Pi	Yes	0.4206	0.022697	0.009812	9.509	9.089	0.1552	2.71	40.53		IL-22BP	Yes	8e-06	8.342	9.251	-0.9088	0.1636	5.557	25.8	7.7e-05		HPV E7 Type 16	Yes	-0.53	0.03148	0.012565	7.671	8.201	0.1996	2.656	29.87		Galectin-3	No	-1.17	0.395867	0.067051	9.303
JAG1	Yes	-0.419	0.014508	0.004826	10.69	11.11	0.1388	3.019	33.52		Cadherin-12	Yes	0.4103	0.046991	0.023734	10.18	9.767	0.17	2.413	24.27		IL22RA1	Yes	0.004618	9.212	10.03	-0.82	0.2645	3.1	25.94	0.014467		ABL1	Yes	-0.5392	0.014317	0.004693	6.95	7.489	0.1762	3.06	29.38		KREM2	No	1.323	0.395867	0.067359	11.32
sICAM-5	Yes	-0.4231	0.045639	0.020196	8.31	8.733	0.1721	2.459	28.83		Rab GDP dissociation inhibitor beta	Yes	0.3974	0.018049	0.007223	16.52	16.12	0.1378	2.884	29.79		IL-23 R	Yes	0.018409	10.13	9.685	0.4418	0.1756	2.516	25.87	0.041938		GPNMB	Yes	-0.5398	0.009723	0.002916	7.276	7.816	0.1653	3.265	27.64		JAM-B	No	0.7033	0.395867	0.067557	11.52
CDON	Yes	-0.4346	0.007366	0.002221	8.163	8.598	0.1291	3.367	28.07		Arylsulfatase A	Yes	0.3939	0.007788	0.00275	8.754	8.36	0.1252	3.146	51.56		IL-6 sRa	Yes	7.3e-05	6.63	7.091	-0.4604	0.09758	4.718	25.65	0.000447		FLRT2	Yes	-0.5482	0.01049	0.003222	13.34	13.89	0.1675	3.274	23.92		suPAR	No	1.081	0.395867	0.067612	10.05
Apo D	Yes	-0.438	0.019025	0.006585	9.236	9.674	0.1495	2.93	28.73		IL-22	Yes	0.3788	0.028636	0.012778	8.963	8.585	0.1445	2.621	35.93		IL-8	Yes	0.000465	7.741	8.566	-0.8249	0.1867	4.419	15.46	0.002206		Notch 1	Yes	-0.5574	0.008732	0.002582	11.35	11.91	0.1695	3.288	29.95		Mn SOD	No	-0.4162	0.395867	0.067907	14.19
VEGF-D	Yes	-0.4403	0.041755	0.018044	9.882	10.32	0.1763	2.497	31.02		IMDH2	Yes	0.3662	0.008869	0.003189	11.73	11.37	0.1117	3.28	23.81		IMDH2	Yes	0.008988	11.73	11.39	0.3426	0.1213	2.826	25.8	0.023904		WFKN1	Yes	-0.5577	0.02917	0.011372	6.981	7.538	0.2064	2.702	29.17		Peroxiredoxin-6	No	1.604	0.395867	0.067988	11.06
Soggy-1	Yes	-0.4492	0.000806	0.000158	9.816	10.27	0.1028	4.371	27.63		sLRP1	Yes	0.362	0.040581	0.019585	10.6	10.24	0.1448	2.5	24.28		Integrin a1b1	Yes	<0.000001	12.83	10.42	2.409	0.3078	7.827	24.27	1e-06		IL-6 sRa	Yes	-0.5578	0.000388	6.2e-05	6.613	7.171	0.1192	4.679	28.91		PHI	No	0.7563	0.395867	0.068208	13.78
EPHB2	Yes	-0.4545	0.027434	0.010377	8.646	9.1	0.1648	2.757	26.69		CTGF	Yes	0.3563	0.046824	0.0236	10.04	9.685	0.1508	2.362	36.68		ISLR2	Yes	<0.000001	13.18	14.61	-1.428	0.1547	9.228	25.79	<0.000001		ROR1	Yes	-0.559	0.001172	0.000226	7.204	7.763	0.1331	4.199	29.57		BTC	No	-0.8155	0.396831	0.068933	7.446
Hat1	Yes	-0.478	0.029243	0.011395	7.365	7.843	0.1786	2.676	33.84		Endothelin-converting enzyme 1	Yes	0.3518	0.007666	0.002691	11.29	10.94	0.1074	3.274	29.73		I-TAC	Yes	<0.000001	12.45	7.61	4.842	0.4992	9.701	22.04	<0.000001		Cadherin-5	Yes	-0.5619	0.002624	0.000602	15.55	16.11	0.1448	3.88	27.15		ON	No	-0.8171	0.396831	0.068951	15.27
MSP	Yes	-0.4821	0.00017	2.5e-05	5.403	5.886	0.09633	5.005	29.1		TFPI	Yes	0.3418	0.04959	0.025724	16.93	16.59	0.147	2.325	36.51		JAG1	Yes	0.00102	10.69	11.14	-0.4572	0.123	3.718	24.97	0.004256		CTAP-III	Yes	-0.5684	0.029016	0.011252	5.62	6.189	0.2065	2.753	23.28		SCF sR	No	-1.199	0.398919	0.069699	9.151
PPIE	Yes	-0.4857	0.043144	0.018734	8.886	9.371	0.1949	2.491	28.81		C1q	Yes	0.3174	0.003229	0.000953	17.64	17.32	0.08691	3.653	30.89		JAK2	Yes	6.9e-05	16.15	17.1	-0.9519	0.1981	4.806	23.89	0.000432		cGMP-stimulated PDE	Yes	-0.5702	0.014183	0.004635	10.02	10.59	0.1738	3.281	16.23		PSA2	No	3.933	0.398919	0.069894	12.2
LDLR	Yes	-0.4971	0.009851	0.003083	6.713	7.21	0.155	3.206	31.46		WISP-1	Yes	0.3038	0.004235	0.001332	12.99	12.69	0.08758	3.469	37.41		JAM-B	Yes	0.017408	11.21	10.81	0.4021	0.158	2.545	25.18	0.040512		FLRT3	Yes	-0.571	0.021769	0.007856	11.2	11.77	0.1944	2.938	21.01		CSF-1	No	-1.365	0.401483	0.070872	9.999
sRAGE	Yes	-0.4998	0.00559	0.001582	5.576	6.076	0.1419	3.523	26.3		Carbonic anhydrase I	Yes	0.2834	0.020968	0.00884	9.337	9.054	0.1011	2.802	29.73		JAM-C	Yes	0.000512	11.98	10.88	1.096	0.2738	4.002	24.36	0.002406		CRDL1	Yes	-0.5736	0.009314	0.002774	10.61	11.19	0.1697	3.38	21.4		IGF-I	No	0.8149	0.401483	0.070927	11.31
MICA	Yes	-0.5014	0.007661	0.002326	5.7	6.202	0.1523	3.292	33.93		Factor I	Yes	-0.1762	0.041852	0.020557	6.999	7.175	0.07257	2.428	34.54		kallikrein 12	Yes	5e-06	9.137	10.16	-1.021	0.1774	5.753	25.56	5.3e-05		sTie-1	Yes	-0.5738	0.013753	0.00448	5.89	6.464	0.1827	3.141	23.67		SPARCL1	No	-0.8991	0.405896	0.072003	10.83
CYTT	Yes	-0.5037	0.043389	0.018885	9.007	9.51	0.1991	2.53	22.46		TAFI	Yes	-0.1998	0.002179	0.000602	5.531	5.731	0.05406	3.697	44.04		kallikrein 14	Yes	0.013322	11.14	11.55	-0.4113	0.1532	2.686	22.58	0.033184		HNRPQ	Yes	-0.5739	0.016813	0.005658	9.821	10.39	0.1874	3.062	22.25		IL-17 RD	No	1.035	0.405896	0.072493	10.54
Angiogenin	Yes	-0.5084	0.000435	7.5e-05	8.861	9.37	0.1094	4.649	27.51		Apo E	Yes	-0.223	0.016833	0.006678	7.215	7.438	0.07637	2.92	29.23		Kallikrein 6	Yes	0.02207	9.702	9.249	0.4528	0.1843	2.458	22.68	0.04834		CDK8/cyclin C	Yes	-0.5864	0.000345	5.4e-05	8.907	9.493	0.1235	4.749	28.29		IMDH2	No	0.335	0.405896	0.072592	11.59
GPNMB	Yes	-0.5112	0.010271	0.003236	7.305	7.816	0.1612	3.172	33.48		OBCAM	Yes	-0.2263	0.031112	0.014119	9.797	10.02	0.08922	2.536	54.13		Kallikrein 7	Yes	<0.000001	8.707	10.42	-1.709	0.2388	7.157	25.31	3e-06		MMP-3	Yes	-0.5889	0.018574	0.006459	7.519	8.108	0.1991	2.958	26.33		Aurora kinase A	No	1.39	0.410314	0.074293	11.76
4-1BB	Yes	-0.5124	0.037377	0.015881	7.812	8.325	0.2004	2.557	29.95		Notch-3	Yes	-0.2409	0.033855	0.015469	13.85	14.1	0.09533	2.527	41.02		KEAP1	Yes	0.000196	9.95	8.262	1.688	0.3838	4.397	23.74	0.001033		Carbonic anhydrase 9	Yes	-0.5921	0.02307	0.008493	8.703	9.295	0.2099	2.821	29.47		Dynactin subunit 2	No	1.159	0.410314	0.074493	10.89
Coagulation Factor VII	Yes	-0.5257	0.002856	0.00071	7.693	8.219	0.1374	3.825	26.73		Fibronectin	Yes	-0.2438	0.000527	0.000115	5.458	5.702	0.05863	4.158	54.24		KI2L4	Yes	0.007134	10.47	9.265	1.204	0.4115	2.925	25.48	0.019859		MPIF-1	Yes	-0.5942	0.000777	0.000135	7.75	8.344	0.131	4.534	24.07		CD109	No	1.396	0.410314	0.074633	9.42
MPIF-1	Yes	-0.5353	0.001892	0.000443	7.809	8.344	0.1352	3.959	29.2		FSTL1	Yes	-0.275	0.034396	0.015753	16.99	17.26	0.1068	2.575	27.25		KI3L2	Yes	0.014468	8.058	7.329	0.7292	0.2773	2.63	24.8	0.035192		AN32B	Yes	-0.5981	0.016724	0.005596	7.502	8.1	0.1996	2.996	28.59		Luteinizing hormone	No	1.095	0.410314	0.075078	10.24
kallikrein 14	Yes	-0.5396	0.006306	0.001823	11.14	11.68	0.1533	3.519	23.2		SAA	Yes	-0.2944	0.026672	0.01187	6.252	6.546	0.1131	2.603	54.96		KIF23	Yes	0.002535	9.891	9.309	0.5821	0.174	3.346	25.63	0.009156		MMP-9	Yes	-0.601	0.010953	0.003409	7.348	7.948	0.189	3.18	30		Coagulation Factor XI	No	-0.7994	0.410314	0.075209	6.666
IL-6 sRa	Yes	-0.541	0.000595	0.000109	6.63	7.171	0.1226	4.412	31.99		Factor H	Yes	-0.3008	0.009857	0.003597	6.755	7.056	0.09731	3.091	40.6		Kininogen, HMW	Yes	0.005663	8.119	7.521	0.5984	0.1977	3.027	25.02	0.016819		SOST	Yes	-0.604	0.026447	0.010009	9.621	10.22	0.2192	2.756	29.04		IL-23	No	-0.7629	0.410314	0.076125	7.705
MMP-3	Yes	-0.5424	0.030014	0.011726	7.565	8.108	0.2011	2.698	27.84		aldolase A	Yes	-0.3137	0.011401	0.004221	17.38	17.69	0.1019	3.079	32.22		KPCI	Yes	0.00036	9.095	10.22	-1.129	0.2709	4.167	23.43	0.001767		STAB2	Yes	-0.6108	0.003254	0.000787	8.282	8.893	0.1568	3.896	21.79		CHK1	No	-1.31	0.410314	0.076247	7.842
ERK-1	Yes	-0.5479	0.041787	0.018101	12.29	12.84	0.2206	2.484	33.98		TARC	Yes	-0.3261	0.007119	0.002453	6.176	6.502	0.1022	3.19	50.1		KREM2	Yes	0.000135	11.16	9.924	1.235	0.2758	4.479	25.79	0.000753		IL-5	Yes	-0.6198	0.022676	0.00827	7.2	7.819	0.2166	2.861	25.72		sICAM-2	No	0.4711	0.410314	0.077146	10.5
Notch 1	Yes	-0.5499	0.004428	0.001193	11.36	11.91	0.1542	3.566	31.23		PIGR	Yes	-0.3263	0.022864	0.009909	8.71	9.037	0.1187	2.75	30.58		Lactoferrin	Yes	0.000169	10.23	11.77	-1.539	0.3195	4.817	16.69	0.000911		RBP	Yes	-0.6211	2.3e-05	1e-06	8.059	8.68	0.1009	6.155	26.95		Caspase-10	No	0.9301	0.410314	0.07749	12.69
AURKB	Yes	-0.552	0.027946	0.010629	8.019	8.571	0.2037	2.71	32.66		Trypsin	Yes	-0.3314	0.026672	0.011873	6.298	6.629	0.1261	2.629	42.58		LAG-1	Yes	<0.000001	9.774	7.939	1.835	0.239	7.678	24.12	2e-06		PKC-D	Yes	-0.624	0.002215	0.000497	12.15	12.77	0.151	4.133	20.4		BCAR3	No	-1.085	0.410314	0.077655	9.504
FGF-5	Yes	-0.5547	0.044038	0.019213	9.062	9.617	0.2256	2.459	33.91		IGF-I sR	Yes	-0.3421	0.014132	0.005398	10.9	11.25	0.1154	2.964	35.45		Lamin-B1	Yes	0.004521	8.946	8.36	0.586	0.1885	3.108	25.97	0.014209		IL-8	Yes	-0.6311	0.001176	0.000227	7.692	8.323	0.142	4.445	20.85		CLM6	No	0.9213	0.410314	0.077923	9.509
IL-5	Yes	-0.5558	0.024644	0.009143	7.263	7.819	0.2007	2.769	33.01		FCG3B	Yes	-0.352	0.049862	0.025931	5.713	6.065	0.152	2.316	38.77		LBP	Yes	0.0071	5.781	5.308	0.4723	0.1591	2.969	21.93	0.019859		FGF-5	Yes	-0.6359	0.027939	0.01069	8.981	9.617	0.2333	2.726	29.44		FN1.3	No	0.3478	0.410314	0.078113	15.09
FCG3B	Yes	-0.5606	0.033925	0.013817	5.713	6.274	0.2138	2.622	28.86		sRAGE	Yes	-0.3571	0.002804	0.000801	5.576	5.933	0.09959	3.586	46.62		LCK	Yes	0.006798	8.441	7.366	1.075	0.3624	2.966	23.62	0.01913		P-Cadherin	Yes	-0.6362	0.000263	3.5e-05	15.62	16.26	0.1311	4.853	29.99		CD40 ligand, soluble	No	1.572	0.410314	0.078453	8.72
FLRT2	Yes	-0.5661	0.002686	0.000662	13.32	13.89	0.1502	3.77	32.14		CDON	Yes	-0.3728	0.013296	0.005008	8.163	8.536	0.1203	3.099	23.34		Lectin, mannose-binding 2	Yes	5.4e-05	9.613	8.828	0.785	0.152	5.164	19.15	0.000353		IF4A3	Yes	-0.6371	0.035632	0.014628	8.392	9.029	0.2442	2.609	27.01		contactin-1	No	-0.6693	0.410314	0.078457	10.63
CDK8/cyclin C	Yes	-0.5698	0.002281	0.000548	8.924	9.493	0.1473	3.868	30		Cadherin-6	Yes	-0.3733	0.00277	0.000789	18.18	18.55	0.09778	3.818	25.02		LKHA4	Yes	<0.000001	14.63	8.98	5.652	0.6597	8.568	18.65	2e-06		kallikrein 14	Yes	-0.6387	0.005044	0.001346	11.04	11.68	0.1676	3.812	17.4		PFD5	No	1.416	0.410314	0.078629	11.18
ABL2	Yes	-0.5773	0.001603	0.000367	8.972	9.549	0.1438	4.015	29.94		AN32B	Yes	-0.3742	0.045286	0.022485	7.467	7.841	0.1572	2.38	37.7		LRRK2	Yes	6e-06	11.5	10.3	1.206	0.2009	6.001	20.68	6.5e-05		Discoidin domain receptor 2	Yes	-0.6505	0.040755	0.017026	9.931	10.58	0.2568	2.533	28.79		C7	No	0.3254	0.410314	0.079021	14.56
CTAP-III	Yes	-0.5774	0.010681	0.003376	5.611	6.189	0.1822	3.168	31.83		IL-17 sR	Yes	-0.3761	0.035956	0.01666	10.28	10.66	0.1488	2.528	31.66		LSAMP	Yes	<0.000001	9.122	10.9	-1.779	0.1636	10.88	25.14	<0.000001		DR6	Yes	-0.6541	0.002121	0.000472	14.92	15.58	0.1658	3.945	28.67		EGF	No	0.8773	0.410314	0.079049	8.641
HNRPQ	Yes	-0.5776	0.006987	0.002071	9.817	10.39	0.1713	3.373	29.91		ALCAM	Yes	-0.3769	0.006542	0.002233	15.15	15.53	0.1129	3.337	30.57		LTBP4	Yes	0.00079	13.87	13.28	0.5924	0.1558	3.803	25.77	0.003475		Trypsin 2	Yes	-0.655	0.036127	0.014906	6.934	7.589	0.2528	2.591	28.55		Apo L1	No	-0.5017	0.410314	0.079668	6.898
IL-8	Yes	-0.5819	0.000289	4.8e-05	7.741	8.323	0.1222	4.762	29.43		Coagulation Factor VII	Yes	-0.3788	0.003531	0.001092	7.693	8.072	0.1096	3.455	52.81		Luteinizing hormone	Yes	0.005445	9.798	9.166	0.6323	0.2068	3.057	23.82	0.016371		Lipocalin 2	Yes	-0.6566	0.021614	0.007756	5.74	6.396	0.2294	2.862	28.84		FLRT2	No	-0.6331	0.410314	0.079917	13.26
ROR1	Yes	-0.5845	0.00024	3.8e-05	7.178	7.763	0.1229	4.754	33.06		Heparin cofactor II	Yes	-0.3841	0.023149	0.010057	13.48	13.87	0.1368	2.807	22.78		LY86	Yes	0.001166	13.96	12.87	1.089	0.2887	3.773	20.34	0.004684		MRC2	Yes	-0.6567	0.003843	0.00097	13.13	13.78	0.1795	3.659	29.86		OPG	No	-1.13	0.410314	0.080133	10.02
HSP 27	Yes	-0.5888	0.019726	0.006973	9.244	9.833	0.2049	2.873	33.82		TECK	Yes	-0.3881	0.023298	0.010172	6.77	7.158	0.1439	2.697	40.36		Lymphotoxin a2/b1	Yes	0.0003	8.739	9.63	-0.8913	0.2137	4.17	25.96	0.001513		AURKB	Yes	-0.6646	0.006468	0.001819	7.906	8.571	0.1931	3.441	28.3		LYNB	No	1.702	0.410314	0.080295	10.93
WFKN1	Yes	-0.5901	0.010789	0.003432	6.948	7.538	0.1872	3.151	33.24		Cytidylate kinase	Yes	-0.3904	0.02909	0.013032	9.478	9.869	0.1463	2.669	25.59		LYN	Yes	1.8e-05	10.08	8.671	1.407	0.2585	5.442	22.16	0.000143		bFGF-R	Yes	-0.6817	0.001928	0.000417	12.37	13.05	0.1666	4.092	24.02		Angiotensinogen	No	-0.968	0.410314	0.080479	5.157
FLRT3	Yes	-0.5931	0.019726	0.006983	11.18	11.77	0.2024	2.93	25.88		IL-1 R AcP	Yes	-0.3962	0.0053	0.00173	17.68	18.07	0.1128	3.513	24.7		LYNB	Yes	4.7e-05	11.14	9.266	1.874	0.3781	4.957	23.9	0.000311		RAD51	Yes	-0.6848	0.016905	0.005716	8.94	9.625	0.222	3.085	20.55		Artemin	No	1.826	0.410314	0.080498	9.89
URB	Yes	-0.5997	0.011144	0.003557	11.01	11.61	0.1906	3.147	32		BTC	Yes	-0.4053	0.039725	0.018917	7.83	8.235	0.1664	2.436	44.47		M2-PK	Yes	<0.000001	9.405	14.04	-4.631	0.5776	8.017	20.04	3e-06		CCL28	Yes	-0.6876	0.024391	0.00903	8.695	9.383	0.2461	2.793	29.76		hnRNP A2/B1	No	0.9813	0.410314	0.080541	15.61
CRDL1	Yes	-0.603	0.001081	0.000223	10.58	11.19	0.1441	4.186	30.49		GDNF	Yes	-0.4073	0.047247	0.023975	8.084	8.492	0.1754	2.322	54.63		Macrophage mannose receptor	Yes	0.002653	14.33	13.91	0.4171	0.1251	3.334	25.18	0.009408		COX-2	Yes	-0.6881	0.049121	0.021537	8.399	9.087	0.2836	2.426	29.75		SMOC1	No	0.8064	0.413472	0.081466	13.3
IGFBP-7	Yes	-0.6059	0.005179	0.001449	7.171	7.777	0.1721	3.521	28.9		sICAM-5	Yes	-0.4226	0.041121	0.019946	8.31	8.732	0.1722	2.454	31.03		MAPK14	Yes	3e-06	12.52	11.34	1.181	0.1902	6.207	21.99	3.5e-05		amyloid precursor protein	Yes	-0.6952	0.000628	0.000106	7.202	7.897	0.1557	4.464	29.95		PSME1	No	1.123	0.413472	0.08213	14.26
Cadherin-5	Yes	-0.6155	0.000279	4.5e-05	15.5	16.11	0.1317	4.675	33.94		FGF-5	Yes	-0.4262	0.049228	0.025391	9.062	9.488	0.1805	2.361	28.07		MASP3	Yes	0.014081	10.61	11.15	-0.5331	0.2014	2.647	24.13	0.034687		Contactin-4	Yes	-0.702	4.7e-05	4e-06	10.03	10.74	0.1211	5.797	27.11		CHST6	No	-0.8383	0.413472	0.082586	7.222
MMP-9	Yes	-0.6197	0.004492	0.001229	7.329	7.948	0.1743	3.556	31.13		MPIF-1	Yes	-0.4307	0.006827	0.002338	7.809	8.24	0.1278	3.37	26.2		MATK	Yes	0.001	9.112	10.08	-0.9647	0.2603	3.707	25.99	0.004192		BCAR3	Yes	-0.709	0.011152	0.003483	9.879	10.59	0.2098	3.379	17.37		HTRA2	No	0.9173	0.413472	0.082744	11.17
Lipocalin 2	Yes	-0.627	0.034861	0.014342	5.769	6.396	0.2425	2.586	32.78		EphB6	Yes	-0.44	0.007182	0.002496	14.24	14.68	0.1319	3.335	26.89		Mcl-1	Yes	3e-06	10.26	9.194	1.065	0.1768	6.021	25.47	3e-05		CRP	Yes	-0.7165	0.048406	0.021099	8.266	8.983	0.285	2.514	18.99		PSA6	No	0.6843	0.413472	0.082936	10.26
AN32B	Yes	-0.6333	0.004841	0.001339	7.467	8.1	0.1811	3.497	33.75		4-1BB	Yes	-0.4474	0.041121	0.020021	7.812	8.26	0.1785	2.507	22.15		Mesothelin	Yes	0.015209	9.022	8.373	0.6486	0.2494	2.6	25.81	0.036356		TFF3	Yes	-0.7182	0.046943	0.020145	5.782	6.5	0.2926	2.454	29.99		PF-4	No	1.089	0.413472	0.082965	8.089
Contactin-4	Yes	-0.6397	0.000303	5e-05	10.1	10.74	0.1375	4.651	33.36		CTAP-III	Yes	-0.4619	0.021513	0.009152	5.611	6.073	0.1644	2.811	26.67		METAP1	Yes	0.001268	9.386	8.344	1.042	0.2802	3.719	21.02	0.005011		TBP	Yes	-0.7187	0.003864	0.000979	7.815	8.534	0.1958	3.67	28.8		Galectin-7	No	0.5779	0.415587	0.083691	9.782
PKC-D	Yes	-0.6401	0.000435	7.5e-05	12.13	12.77	0.1377	4.647	27.57		MSP	Yes	-0.4708	0.000118	1.9e-05	5.403	5.874	0.08778	5.363	22.84		MICA	Yes	0.005946	5.7	7.043	-1.343	0.3804	3.53	9.444	0.017339		IGFBP-7	Yes	-0.7349	0.000312	4.7e-05	7.042	7.777	0.1509	4.87	26.06		B7-H2	No	0.8676	0.416636	0.084217	11.08
bFGF-R	Yes	-0.6444	0.002413	0.000588	12.41	13.05	0.1605	4.015	21.85		Ephrin-A5	Yes	-0.4714	0.014213	0.005451	11.67	12.15	0.1571	3.002	29.23		Midkine	Yes	0.00256	10.51	12.85	-2.337	0.6853	3.41	21.6	0.009178		SET	Yes	-0.7443	0.000132	1.5e-05	9.01	9.755	0.14	5.315	25.91		ALT	No	0.9586	0.416636	0.084509	13.89
cGMP-stimulated PDE	Yes	-0.6451	0.001838	0.000429	9.944	10.59	0.1553	4.153	21.6		CD244	Yes	-0.4721	0.042857	0.021142	6.6	7.072	0.1989	2.373	54.99		MIF	Yes	0.007139	11.36	12.19	-0.8276	0.2522	3.281	11.22	0.019859		IL22RA1	Yes	-0.7494	0.044669	0.018892	9.154	9.903	0.2952	2.539	21.54		PRKACA	No	1.212	0.422217	0.086467	11.92
STAB2	Yes	-0.6495	0.001183	0.000259	8.243	8.893	0.1551	4.187	27.67		GRB2-related adapter protein 2	Yes	-0.4731	0.019688	0.008174	7.461	7.934	0.1713	2.762	46.8		MIP-3b	Yes	0.010412	8.601	7.712	0.8886	0.3103	2.864	17.77	0.026892		TNF-b	Yes	-0.7567	0.003727	0.000921	9.906	10.66	0.192	3.942	18.42		Prolactin Receptor	No	0.7503	0.422217	0.08655	10.69
CCL28	Yes	-0.6674	0.028561	0.011011	8.715	9.383	0.2476	2.696	32.68		AURKB	Yes	-0.4752	0.02909	0.013043	8.019	8.494	0.1783	2.665	26		MMEL2	Yes	0.020579	8.414	9.423	-1.009	0.3684	2.739	10.17	0.045706		HSP 27	Yes	-0.7594	0.001311	0.00026	9.073	9.833	0.1824	4.164	28.68		SEPR	No	-1.425	0.422217	0.086807	10.78
Carbonic Anhydrase IV	Yes	-0.6709	0.023165	0.008522	8.128	8.799	0.2399	2.797	33.17		EPHB2	Yes	-0.4762	0.016342	0.006435	8.646	9.122	0.1603	2.97	25.32		MMP-13	Yes	0.004957	11.49	12.8	-1.309	0.4262	3.071	25.96	0.015089		Carbonic Anhydrase IV	Yes	-0.7616	0.001617	0.000338	8.037	8.799	0.1871	4.07	28.6		Semaphorin-6A	No	-0.3587	0.422217	0.087279	12.44
SET	Yes	-0.6721	0.001124	0.000239	9.083	9.755	0.1602	4.195	28.7		Angiogenin	Yes	-0.4773	0.000541	0.000121	8.861	9.338	0.1053	4.531	25.48		MMP-3	Yes	0.004799	7.565	8.279	-0.7135	0.213	3.35	13.93	0.014842		HMG-1	Yes	-0.7621	0.017761	0.006097	11.14	11.9	0.2546	2.993	25.28		GV	No	1.126	0.422217	0.087306	8.682
HXK1	Yes	-0.6732	0.030338	0.011916	9.592	10.27	0.2501	2.691	27.76		HNRPQ	Yes	-0.479	0.016288	0.006397	9.817	10.3	0.1623	2.951	27.62		MMP-8	Yes	0.005664	9.06	8.559	0.5008	0.1629	3.075	21.38	0.016819		CDK2/cyclin A	Yes	-0.7748	0.002764	0.000649	7.528	8.303	0.2028	3.82	29.08		SE6L2	No	1.153	0.422217	0.088078	10.5
SOST	Yes	-0.6753	0.006978	0.002054	9.55	10.22	0.2021	3.341	33.67		IGFBP-7	Yes	-0.4791	0.015334	0.005956	7.171	7.65	0.1584	3.025	23.39		Moesin	Yes	0.006009	10.3	9.094	1.204	0.4013	3	25.2	0.017366		HDAC8	Yes	-0.781	0.008732	0.002574	9.524	10.3	0.2329	3.353	24.73		TNFSF15	No	0.5884	0.422217	0.088179	10.83
CDK2/cyclin A	Yes	-0.6771	0.01774	0.005993	7.626	8.303	0.231	2.932	33.99		IL-6 sRa	Yes	-0.4889	6.7e-05	9e-06	6.63	7.119	0.09419	5.19	34.77		MP2K4	Yes	0.000776	12.67	14.48	-1.806	0.4566	3.954	20.12	0.003429		Neurotrophin-3	Yes	-0.7834	4.6e-05	3e-06	6.607	7.39	0.1371	5.713	29.43		TLR4:MD-2 complex	No	-0.8296	0.422217	0.088205	8.097
P-Cadherin	Yes	-0.6826	4.4e-05	5e-06	15.58	16.26	0.1245	5.483	32.32		LDLR	Yes	-0.496	0.003374	0.001029	6.713	7.209	0.1424	3.482	50.96		MPIF-1	Yes	0.004199	7.809	8.281	-0.4719	0.1498	3.151	24.92	0.01355		Adrenomedullin	Yes	-0.7876	0.000192	2.3e-05	16.58	17.37	0.1522	5.174	25.15		Peroxiredoxin-5	No	1.196	0.422217	0.088403	8.319
COX-2	Yes	-0.6901	0.048881	0.022289	8.397	9.087	0.2882	2.395	34		Collectin Kidney 1	Yes	-0.4995	0.045772	0.022825	10.8	11.3	0.2023	2.469	19.75		MRC2	Yes	6e-05	13.08	13.66	-0.575	0.1203	4.781	25.99	0.000385		C6	Yes	-0.7897	0.000263	3.6e-05	7.969	8.758	0.1618	4.881	28.9		Nectin-like protein 2	No	-0.7209	0.424884	0.08927	9.808
IL22RA1	Yes	-0.6914	0.03327	0.013481	9.212	9.903	0.2631	2.628	29.59		JAG1	Yes	-0.5045	0.000364	7.4e-05	10.69	11.19	0.1105	4.567	30.87		MSP	Yes	1e-05	5.403	5.921	-0.5171	0.09394	5.505	25.25	9.1e-05		RAC3	Yes	-0.795	0.020291	0.007197	10.41	11.21	0.2655	2.994	19.92		ADAMTS-5	No	0.3638	0.425181	0.089792	7.823
Neurotrophin-3	Yes	-0.6928	0.0034	0.000863	6.698	7.39	0.188	3.685	31.19		HSP 27	Yes	-0.5078	0.014296	0.005507	9.244	9.751	0.171	2.97	33.14		MUC1	Yes	0.017348	9.607	9.133	0.4746	0.1863	2.547	25.14	0.040469		NCAM-L1	Yes	-0.8086	2.5e-05	2e-06	6	6.808	0.1248	6.48	21.9		Apoptosis regulator Bcl-W	No	-0.5428	0.425181	0.089951	9.089
CSF-1	Yes	-0.6974	0.011284	0.003617	10.67	11.36	0.2205	3.163	29.33		CYTT	Yes	-0.5118	0.03318	0.015125	9.007	9.519	0.1926	2.657	20.02		Myokinase, human	Yes	0.000417	9.649	13.18	-3.529	0.8524	4.14	22.34	0.001998		ART	Yes	-0.8087	0.030407	0.01198	8.103	8.912	0.2922	2.767	19.75		IL-2 sRg	No	1.168	0.426808	0.090605	12.49
MRC2	Yes	-0.7022	0.001089	0.000228	13.08	13.78	0.1678	4.184	30.13		CDK8/cyclin C	Yes	-0.5137	0.00606	0.002035	8.924	9.437	0.155	3.314	37.88		Myostatin	Yes	1.2e-05	11.12	12.81	-1.694	0.3141	5.394	25.9	0.000103		GDF-11/8	Yes	-0.8233	0.025353	0.009517	11.9	12.73	0.2814	2.926	16.8		C8	No	-0.9906	0.432567	0.092143	9.071
RANTES	Yes	-0.7277	0.007083	0.002114	6.759	7.487	0.2155	3.376	28.9		Soggy-1	Yes	-0.5142	0.000141	2.4e-05	9.816	10.33	0.1021	5.036	28.55		NACA	Yes	0.015893	11.1	11.85	-0.7497	0.2905	2.581	25.82	0.037619		Lymphotoxin a2/b1	Yes	-0.8278	0.00377	0.00094	8.749	9.576	0.2142	3.864	20.37		EphA5	No	-0.6621	0.437217	0.093451	9.875
FCG2B	Yes	-0.7332	0.032116	0.01288	7.205	7.938	0.279	2.628	33.46		MASP3	Yes	-0.5146	0.031112	0.014149	10.61	11.13	0.1936	2.659	22.62		NCAM-120	Yes	<0.000001	10.25	15.85	-5.598	0.6459	8.666	18.38	2e-06		EphB4	Yes	-0.8393	6.9e-05	6e-06	9.658	10.5	0.1322	6.349	17.83		DHH	No	0.9181	0.441129	0.094608	10.08
Osteocalcin	Yes	-0.7337	0.007661	0.002325	12.59	13.32	0.213	3.445	21.87		SLAF5	Yes	-0.5194	0.019414	0.008005	8.95	9.469	0.1828	2.841	29.94		NCAM-L1	Yes	<0.000001	6.071	6.881	-0.8101	0.1107	7.315	25.93	2e-06		XEDAR	Yes	-0.841	0.0001	1e-05	8.941	9.782	0.1515	5.55	24.13		CAD15	No	-1.263	0.442531	0.09523	9.745
Discoidin domain receptor 2	Yes	-0.7367	0.011284	0.003625	9.844	10.58	0.2356	3.127	33.76		Carbonic Anhydrase IV	Yes	-0.5238	0.034997	0.016103	8.128	8.651	0.2026	2.586	24.38		NCC27	Yes	0.002238	10.89	10.24	0.6566	0.19	3.456	22.11	0.008209		carbonic anhydrase II	Yes	-0.8441	0.04711	0.020275	7.562	8.406	0.3409	2.476	25.42		gp130, soluble	No	2.121	0.442728	0.095595	9.196
NCAM-L1	Yes	-0.7373	0.000127	1.7e-05	6.071	6.808	0.1457	5.06	31.42		GPNMB	Yes	-0.5504	0.003611	0.001121	7.305	7.855	0.1564	3.518	38.98		NCK1	Yes	0.000848	10.33	8.961	1.367	0.3555	3.846	22.52	0.003696		GFAP	Yes	-0.849	0.004353	0.001121	8.672	9.521	0.2354	3.607	29.72		FSTL1	No	-0.4735	0.444979	0.096404	16.67
XEDAR	Yes	-0.7577	0.000102	1.4e-05	9.025	9.782	0.1467	5.166	30.69		FUT5	Yes	-0.5534	0.045792	0.022884	6.786	7.34	0.2364	2.341	54.83		NDP kinase B	Yes	5.4e-05	14.86	13.42	1.44	0.2897	4.971	22.32	0.000354		NACA	Yes	-0.8517	0.015037	0.00496	11.15	12	0.2765	3.081	25.07		TNF sR-II	No	0.8533	0.445953	0.096939	12.12
SMAD3	Yes	-0.7608	0.019224	0.006754	10.57	11.33	0.2542	2.993	21.79		HDAC8	Yes	-0.5554	0.002136	0.000588	9.46	10.01	0.1517	3.66	52.35		Nectin-like protein 1	Yes	0.01484	10.37	11.01	-0.6385	0.235	2.717	16.67	0.035737		Carbonic Anhydrase X	Yes	-0.8631	0.000154	1.8e-05	8.47	9.333	0.1695	5.092	29.98		FGF-6	No	0.8056	0.450079	0.098163	9.114
DR6	Yes	-0.7696	0.000151	2.2e-05	14.81	15.58	0.1564	4.92	33.99		Protein disulfide-isomerase	Yes	-0.5638	0.019466	0.008061	6.117	6.681	0.2039	2.765	47.96		Nectin-like protein 2	Yes	3.3e-05	9.554	10.5	-0.9448	0.1835	5.149	22.76	0.000244		ACTH	Yes	-0.8641	0.025008	0.009336	8.58	9.445	0.3108	2.78	29.69		IL-1 R AcP	No	-0.5432	0.453039	0.100361	17.41
GFRa-3	Yes	-0.7806	0.035904	0.014958	9.337	10.12	0.3045	2.564	33.97		ABL2	Yes	-0.5698	0.000976	0.000237	8.972	9.542	0.1337	4.263	25.86		NEGR1	Yes	<0.000001	10.74	11.97	-1.227	0.1379	8.902	25.93	<0.000001		Activin A	Yes	-0.8681	0.004902	0.001293	12.3	13.17	0.2421	3.586	27.29		40S ribosomal protein SA	No	0.7958	0.453039	0.100655	12.72
KPCI	Yes	-0.7807	0.009699	0.003015	9.095	9.876	0.2429	3.215	31.47		kallikrein 14	Yes	-0.5702	0.005891	0.001948	11.14	11.71	0.1693	3.368	32.78		Neurotrophin-3	Yes	0.009256	6.698	7.279	-0.5815	0.2057	2.828	24.23	0.024465		IGFBP-5	Yes	-0.8721	0.003109	0.000743	12.2	13.07	0.228	3.825	25.84		TBK1	No	0.8168	0.453039	0.100774	9.028
BCAR3	Yes	-0.7881	0.001693	0.000389	9.8	10.59	0.1903	4.141	23.25		TBP	Yes	-0.5856	0.041121	0.019992	7.957	8.543	0.2355	2.487	24.76		NG36	Yes	0.00358	9.683	8.675	1.008	0.3082	3.272	21.36	0.011944		Aminoacylase-1	Yes	-0.8722	0.01049	0.003214	11.55	12.42	0.2602	3.352	19.74		Coactosin-like protein	No	0.6912	0.453039	0.101013	11.84
b-ECGF	Yes	-0.7972	0.021752	0.007867	6.788	7.586	0.2792	2.855	28.99		TrkB	Yes	-0.5886	0.00794	0.002821	9.943	10.53	0.185	3.181	40.27		NID2	Yes	1.1e-05	13.04	12.16	0.8772	0.1608	5.456	25.28	9.8e-05		VEGF sR3	Yes	-0.8722	0.000224	2.9e-05	8.467	9.339	0.1692	5.154	23.7		TGF-b R II	No	-0.6414	0.453039	0.101349	9.067
GDF-11/8	Yes	-0.8101	0.012025	0.003913	11.92	12.73	0.252	3.215	22.49		FLRT2	Yes	-0.59	0.000627	0.000143	13.32	13.91	0.1311	4.499	24.44		Nidogen	Yes	<0.000001	14.33	12.93	1.404	0.1933	7.265	25.38	3e-06		CPNE1	Yes	-0.8741	0.01874	0.00655	9.375	10.25	0.2981	2.932	28.65		C1QBP	No	1.03	0.453039	0.101467	13.06
Aminoacylase-1	Yes	-0.818	0.004117	0.001075	11.6	12.42	0.2241	3.65	27.76		SOST	Yes	-0.5906	0.003234	0.000969	9.55	10.14	0.1617	3.653	30.39		NKp44	Yes	0.017689	7.097	6.476	0.6206	0.2404	2.581	20.32	0.040992		KPCI	Yes	-0.878	0.000788	0.00014	8.998	9.876	0.2009	4.369	29.67		MP2K3	No	0.8774	0.453039	0.101587	10.22
KIRR3	Yes	-0.8214	0.020041	0.007124	7.984	8.805	0.2839	2.893	29.31		VEGF-D	Yes	-0.5958	0.003377	0.001034	9.882	10.48	0.1617	3.685	26.49		Noggin	Yes	0.006482	12.63	15.55	-2.924	0.9418	3.104	16.89	0.018432		Lactoferrin	Yes	-0.8874	0.003328	0.000809	10.37	11.26	0.2331	3.807	25.07		M2-PK	No	-4.138	0.453039	0.101599	9.739
C6	Yes	-0.8279	5e-05	6e-06	7.93	8.758	0.1543	5.365	33.99		MICA	Yes	-0.598	0.001998	0.000541	5.7	6.298	0.1621	3.69	51.62		Nogo Receptor	Yes	0.00336	11.57	10.97	0.6013	0.1849	3.251	24.27	0.011332		CAD15	Yes	-0.8891	0.001527	0.000313	10.12	11.01	0.2181	4.077	29.75		TSP2	No	-1.451	0.453039	0.102066	13.94
EphB4	Yes	-0.8286	4e-06	1e-07	9.668	10.5	0.1175	7.051	24.22		IL-8	Yes	-0.6026	0.000126	2.1e-05	7.741	8.344	0.1194	5.047	29.69		Notch 1	Yes	3.9e-05	11.36	11.98	-0.619	0.1239	4.995	24.78	0.000273		Gelsolin	Yes	-0.891	0.000294	4.3e-05	13.05	13.94	0.1664	5.356	18.08		PKC-D	No	-0.7005	0.453039	0.102165	12.07
RAC3	Yes	-0.8328	0.007262	0.002182	10.37	11.21	0.2456	3.391	26.66		DAPK2	Yes	-0.6106	0.039851	0.019019	9.668	10.28	0.2524	2.419	53.08		NSF1C	Yes	0.000946	10.25	9.079	1.173	0.3025	3.877	19.9	0.003998		SPARCL1	Yes	-0.8953	0.004269	0.001095	10.84	11.73	0.23	3.893	17.72		DLC8	No	1.584	0.453039	0.102432	8.753
FCN1	Yes	-0.8337	0.048031	0.021701	9.352	10.19	0.3465	2.406	33.95		HMG-1	Yes	-0.6201	0.048996	0.025114	11.3	11.92	0.2601	2.385	24.68		NUDC3	Yes	0.004731	7.653	6.622	1.03	0.3222	3.198	19.04	0.014774		Endostatin	Yes	-0.9004	0.000743	0.000127	13.75	14.66	0.1928	4.67	21.3		TWEAKR	No	1.316	0.460552	0.104466	9.004
GFAP	Yes	-0.8365	0.001966	0.000465	8.684	9.521	0.2148	3.894	32.39		MIF	Yes	-0.6201	0.003234	0.000969	11.36	11.98	0.1778	3.487	55		NXPH1	Yes	4.6e-05	10.59	11.65	-1.062	0.2175	4.88	25.91	0.00031		JAK2	Yes	-0.9054	0.000762	0.000132	16.19	17.09	0.2016	4.492	25.69		FCAR	No	-0.5141	0.470118	0.106977	7.145
Lymphotoxin a2/b1	Yes	-0.8377	0.001429	0.000318	8.739	9.576	0.2029	4.128	26.81		bFGF-R	Yes	-0.6218	1e-06	1e-07	12.41	13.03	0.09862	6.305	53.08		OPG	Yes	6.9e-05	10.16	11.33	-1.171	0.247	4.741	25.57	0.000432		EphA5	Yes	-0.9082	8.1e-05	8e-06	9.628	10.54	0.1609	5.646	24.53		TIMP-3	No	-1.39	0.471902	0.107966	13.76
VEGF sR3	Yes	-0.8402	7.6e-05	1e-05	8.499	9.339	0.1591	5.282	30.9		STAB2	Yes	-0.624	0.001089	0.000268	8.243	8.867	0.1458	4.281	23.54		Osteocalcin	Yes	0.005842	12.59	13.23	-0.6394	0.2068	3.092	19.6	0.017138		DKK3	Yes	-0.9125	0.004136	0.001057	8.063	8.975	0.2509	3.638	29.08		CTAP-III	No	-0.6112	0.471902	0.108069	5.578
EDA	Yes	-0.8411	0.000309	5.2e-05	8.688	9.529	0.1807	4.654	32.78		MMP-9	Yes	-0.6291	0.000391	8.1e-05	7.329	7.958	0.1453	4.331	45.34		p27Kip1	Yes	<0.000001	10.75	9.637	1.117	0.1662	6.72	24.75	9e-06		FLRT1	Yes	-0.9174	0.007429	0.002136	11.19	12.11	0.2643	3.471	22.34		Myokinase, human	No	-3.325	0.474543	0.109019	9.467
HDAC8	Yes	-0.8451	0.004117	0.001079	9.46	10.3	0.2267	3.727	23.42		Apo D	Yes	-0.6317	0.000632	0.000145	9.236	9.868	0.142	4.449	25.93		PA2G4	Yes	0.001515	9.635	11.2	-1.568	0.4391	3.571	24.44	0.005819		KIRR3	Yes	-0.918	0.006496	0.001834	7.887	8.805	0.2619	3.505	23.81		Alpha enolase	No	-3.341	0.475064	0.109484	12.93
HSP 40	Yes	-0.8483	0.046982	0.020936	8.16	9.009	0.3441	2.466	24.85		NACA	Yes	-0.6335	0.043233	0.021373	11.1	11.73	0.2586	2.45	25.87		PAFAH beta subunit	Yes	8e-06	12.05	10.63	1.419	0.2549	5.567	25.51	7.7e-05		HSP 40	Yes	-0.9194	0.030214	0.011872	8.089	9.009	0.3365	2.732	22.99		IgD	No	0.6156	0.475775	0.110282	7.211
sFRP-3	Yes	-0.8545	0.02874	0.011139	8.857	9.711	0.3142	2.72	27.71		WFKN1	Yes	-0.6355	0.000605	0.000137	6.948	7.584	0.1457	4.361	30.39		PBEF	Yes	0.001248	9.432	8.275	1.157	0.3077	3.761	19.77	0.004953		RANTES	Yes	-0.9243	0.000302	4.5e-05	6.563	7.487	0.189	4.89	26.06		IL-1 sRII	No	-0.5292	0.475775	0.110542	8.57
IGFBP-5	Yes	-0.8548	0.001496	0.000339	12.22	13.07	0.2138	3.998	32.89		C6	Yes	-0.641	0.000141	2.4e-05	7.93	8.571	0.1289	4.972	30.59		P-Cadherin	Yes	1.5e-05	15.58	16.3	-0.7268	0.1258	5.779	18.82	0.000124		MATK	Yes	-0.9342	0.008732	0.002569	9.107	10.04	0.27	3.46	19.35		Dtk	No	2.987	0.475775	0.110959	11.04
EphA5	Yes	-0.8564	2.3e-05	2e-06	9.68	10.54	0.1488	5.754	32.06		URB	Yes	-0.6412	0.002817	0.000808	11.01	11.65	0.1686	3.803	25.29		PDE5A	Yes	3.6e-05	11.12	12.67	-1.554	0.3114	4.992	25.64	0.000259		ANP	Yes	-0.938	0.007501	0.002164	8.995	9.933	0.2613	3.589	17.57		SIRT2	No	-0.792	0.475775	0.111031	11.34
PCSK7	Yes	-0.8587	0.017988	0.006114	9.008	9.867	0.2923	2.938	31.68		Contactin-4	Yes	-0.6429	1.5e-05	2e-06	10.1	10.74	0.1088	5.909	31.29		PDGF-BB	Yes	0.003939	11.2	13.66	-2.461	0.711	3.461	13.68	0.012883		Osteocalcin	Yes	-0.9392	0.000221	2.9e-05	12.39	13.32	0.1717	5.468	18.94		6-Phosphogluconate dehydrogenase	No	-6.071	0.475798	0.111774	8.088
C4	Yes	-0.8601	0.026436	0.009917	9.046	9.907	0.303	2.839	20.71		ROR1	Yes	-0.6457	3e-06	1e-07	7.178	7.824	0.1032	6.257	38.69		PDK1	Yes	0.000108	10.69	9.692	0.9973	0.2147	4.645	23.45	0.00064		FCG2B	Yes	-0.9419	0.004544	0.001184	6.996	7.938	0.2623	3.591	29.38		NCK1	No	1.427	0.475798	0.111955	10.79
Gelsolin	Yes	-0.8637	2e-05	2e-06	13.08	13.94	0.1403	6.156	25.41		WIF-1	Yes	-0.6489	0.036755	0.017109	10.88	11.53	0.2564	2.531	28.82		PDXK	Yes	<0.000001	10.5	8.561	1.934	0.2918	6.63	25.66	9e-06		EDA	Yes	-0.9479	2.9e-05	2e-06	8.582	9.529	0.1605	5.905	29.58		SARP-2	No	-1.605	0.475798	0.11211	8.988
ART	Yes	-0.8643	0.022059	0.008001	8.048	8.912	0.2937	2.942	20.19		b-ECGF	Yes	-0.6512	0.040581	0.019575	6.788	7.439	0.2609	2.496	24.87		Periostin	Yes	0.002258	8.51	9.473	-0.9639	0.2748	3.508	19.68	0.008249		OPG	Yes	-0.9542	0.00446	0.001153	10.2	11.15	0.2538	3.759	21.01		EFNB1	No	1.154	0.475798	0.112421	13.42
DKK3	Yes	-0.8777	0.004117	0.001084	8.098	8.975	0.2422	3.623	29.44		CRDL1	Yes	-0.6581	0.000191	3.5e-05	10.58	11.24	0.1307	5.036	24.6		Peroxiredoxin-6	Yes	0.000199	11.12	9.426	1.697	0.3774	4.496	21	0.001039		TrkC	Yes	-0.9748	0.000797	0.000143	12.33	13.31	0.2209	4.413	27.4		HPG-	No	0.6841	0.483731	0.115059	12.37
a2-Macroglobulin	Yes	-0.8816	0.030858	0.012216	7.344	8.226	0.3327	2.65	33.32		GFAP	Yes	-0.6582	0.002105	0.000572	8.684	9.343	0.1755	3.75	39.13		PFD5	Yes	1.2e-05	11.61	9.898	1.71	0.3068	5.573	22.85	0.000102		TRAIL R2	Yes	-0.9922	0.001683	0.000355	8.11	9.103	0.2278	4.355	18.64		IgG	No	0.8398	0.483731	0.115302	13.42
TNF-b	Yes	-0.8928	0.000285	4.7e-05	9.77	10.66	0.1807	4.941	24.31		PKC-D	Yes	-0.6651	0.000177	3.1e-05	12.13	12.8	0.1284	5.179	22.73		PGCB	Yes	0.019195	10.78	9.966	0.8172	0.3144	2.599	16.25	0.043215		FUT5	Yes	-0.9953	0.035749	0.014713	6.815	7.81	0.3774	2.637	23.02		STAT3	No	0.6761	0.483731	0.11535	12.14
SPARCL1	Yes	-0.8961	0.000668	0.000126	10.84	11.73	0.1971	4.545	24.53		CHST6	Yes	-0.6702	0.007182	0.002498	7.345	8.015	0.2102	3.188	48.93		PGM1	Yes	0.000112	9.324	8.527	0.7967	0.1685	4.727	21.18	0.000649		TAK1-TAB1	Yes	-1.002	8.7e-05	9e-06	11.83	12.83	0.1755	5.711	22.58		Endothelin-converting enzyme 1	No	0.2458	0.48723	0.116539	11.18
ANP	Yes	-0.8973	0.00667	0.001956	9.035	9.933	0.2564	3.5	22.69		KIRR3	Yes	-0.6722	0.019001	0.007686	7.984	8.656	0.2422	2.775	51.31		PGP9.5	Yes	<0.000001	12.45	10.3	2.146	0.2047	10.48	21.46	<0.000001		HXK1	Yes	-1.018	0.000756	0.00013	9.248	10.27	0.2241	4.542	24.28		Apo D	No	-0.7042	0.488887	0.117475	8.97
NACA	Yes	-0.9018	0.009997	0.003139	11.1	12	0.2812	3.207	30.51		CDK2/cyclin A	Yes	-0.6762	0.004968	0.0016	7.626	8.302	0.1962	3.446	32.3		PH	Yes	0.016509	10.39	9.771	0.6161	0.2399	2.568	25.33	0.038791		C8	Yes	-1.019	0.000285	4e-05	9.043	10.06	0.2073	4.916	26.5		Ubiquitin	No	1.123	0.488887	0.117646	14.28
Angiopoietin-1	Yes	-0.9219	0.041659	0.017959	9.574	10.5	0.3683	2.503	30.11		Lipocalin 2	Yes	-0.6818	0.019767	0.008228	5.769	6.451	0.2484	2.745	53.24		PHI	Yes	0.018443	13.98	13.24	0.7417	0.2945	2.518	25.42	0.041938		PCSK7	Yes	-1.022	0.002367	0.000538	8.845	9.867	0.2621	3.899	28.46		TrATPase	No	0.962	0.48962	0.118178	10.11
MATK	Yes	-0.9292	0.00275	0.000681	9.112	10.04	0.2416	3.846	26.46		cGMP-stimulated PDE	Yes	-0.6839	0.001546	0.000395	9.944	10.63	0.1723	3.969	31.18		phosphoglycerate kinase 1	Yes	1.1e-05	12.76	11.14	1.621	0.2889	5.611	22.63	9.8e-05		b-ECGF	Yes	-1.023	0.000355	5.6e-05	6.562	7.586	0.2168	4.719	28.91		PolyUbiquitin K63	No	1.111	0.49301	0.119552	13.08
Activin A	Yes	-0.9293	0.001085	0.000225	12.24	13.17	0.2251	4.129	33.83		RANTES	Yes	-0.6901	0.007749	0.002728	6.759	7.449	0.2105	3.279	28.78		Phosphoglycerate mutase 1	Yes	0.020387	13.38	11.2	2.179	0.8817	2.472	25.76	0.045523		IL-20 Ra	Yes	-1.037	0.006906	0.001978	7.511	8.549	0.3037	3.415	27.8		IFN-lambda 1	No	0.7185	0.49301	0.119713	8.494
JAK2	Yes	-0.9409	0.000127	1.8e-05	16.15	17.09	0.1875	5.019	32.92		SMAD3	Yes	-0.6917	0.026144	0.011554	10.57	11.26	0.2492	2.775	20.35		PIANP	Yes	0.001345	9.504	10.56	-1.06	0.2922	3.628	23.96	0.005292		ROBO2	Yes	-1.037	2e-06	<0.000001	13.22	14.26	0.1419	7.307	29.1		a1-Antichymotrypsin	No	0.8076	0.494439	0.12042	7.233
RGMB	Yes	-0.9445	0.036997	0.015681	8.264	9.209	0.3708	2.547	33.18		IL-1 sRII	Yes	-0.6927	0.011438	0.004247	8.674	9.366	0.227	3.052	36.16		PIGR	Yes	0.007219	8.71	9.105	-0.3947	0.1347	2.93	24.53	0.019996		Nectin-like protein 2	Yes	-1.043	8.1e-05	8e-06	9.486	10.53	0.1907	5.472	28.09		Mcl-1	No	0.6004	0.496415	0.121363	9.824
Carbonic Anhydrase X	Yes	-0.9523	2.6e-05	3e-06	8.381	9.333	0.1678	5.677	32.99		Cadherin-5	Yes	-0.6956	8e-06	1e-07	15.5	16.19	0.1096	6.347	27.59		PIK3CA/PIK3R1	Yes	0.000889	8.675	9.859	-1.185	0.3157	3.752	26	0.003807		FGF-10	Yes	-1.058	0.000271	3.7e-05	7.849	8.907	0.2096	5.048	23.9		Cathepsin S	No	1.212	0.496415	0.121623	7.786
Adrenomedullin	Yes	-0.9597	1.1e-05	1e-07	16.41	17.37	0.1559	6.158	30.43		FLRT3	Yes	-0.6961	0.004598	0.001461	11.18	11.87	0.1912	3.64	21.81		PIM1	Yes	0.007803	9.611	9.016	0.5953	0.2035	2.926	22.13	0.021338		PIANP	Yes	-1.068	0.013531	0.00438	9.679	10.75	0.3267	3.269	17.53		DLRB1	No	-1.485	0.497406	0.12248	9.439
CAD15	Yes	-0.9678	0.000776	0.00015	10.04	11.01	0.2263	4.277	33.4		sFRP-3	Yes	-0.7048	0.044914	0.022253	8.857	9.561	0.2852	2.471	20.72		PKB a/b/g	Yes	1.7e-05	10.65	12.28	-1.629	0.2966	5.491	21.55	0.000141		CNTFR alpha	Yes	-1.073	0.000302	4.4e-05	11.51	12.58	0.2238	4.794	29.15		IL-19	No	-1.269	0.497406	0.122589	9.619
Endostatin	Yes	-0.9684	6.7e-05	8e-06	13.69	14.66	0.1785	5.425	28.45		Neurotrophin-3	Yes	-0.7092	0.001185	0.000298	6.698	7.407	0.169	4.196	25.05		PKB beta	Yes	<0.000001	10.64	12.8	-2.161	0.3309	6.531	25.83	1e-05		ATPO	Yes	-1.086	0.021659	0.007794	9.358	10.44	0.3796	2.86	28.87		FCRL3	No	0.6129	0.497461	0.122964	9.291
Nectin-like protein 2	Yes	-0.9755	4.4e-05	5e-06	9.554	10.53	0.1792	5.444	33.97		Nectin-like protein 1	Yes	-0.7128	0.000666	0.000153	10.37	11.08	0.1681	4.241	35.26		PKC-D	Yes	0.001227	12.13	12.73	-0.5954	0.1624	3.666	23.87	0.004888		sFRP-3	Yes	-1.087	0.002634	0.000607	8.625	9.711	0.2766	3.929	24.63		EDAR	No	-1.116	0.503443	0.124947	11.19
TrkC	Yes	-0.9842	0.000534	9.4e-05	12.33	13.31	0.2147	4.584	26.89		Marapsin	Yes	-0.7202	0.023285	0.010141	10.2	10.92	0.2586	2.785	24.63		PKC-G	Yes	0.007229	8.321	7.408	0.9138	0.3064	2.982	20.51	0.019996		ERBB1	Yes	-1.089	1e-06	<0.000001	14.26	15.35	0.1437	7.58	29.46		IGFBP-4	No	-1.335	0.503443	0.125175	12.17
OPG	Yes	-0.9912	0.000804	0.000156	10.16	11.15	0.2278	4.351	28.74		MRC2	Yes	-0.7205	9e-06	1e-07	13.08	13.8	0.1219	5.912	36.27		PKC-Z	Yes	0.007086	10.52	9.633	0.8893	0.2966	2.999	20.03	0.019859		EFNB2	Yes	-1.103	2.4e-05	1e-06	11.4	12.51	0.1678	6.575	21.5		LRRT1	No	-0.4588	0.505187	0.126248	5.637
BARK1	Yes	-1.006	0.047671	0.021441	10.17	11.18	0.4103	2.451	25.41		SLIK5	Yes	-0.7262	0.00606	0.002036	11.35	12.08	0.2107	3.446	24.79		PlGF	Yes	0.000113	9.333	8.233	1.101	0.2421	4.547	25.84	0.000649		IL-22BP	Yes	-1.107	0.00017	2e-05	8.276	9.383	0.2191	5.052	29.96		Myostatin	No	-1.084	0.505187	0.126343	11.24
ROBO2	Yes	-1.011	1e-07	1e-07	13.25	14.26	0.1279	7.91	33.19		XEDAR	Yes	-0.7322	8.1e-05	1.2e-05	9.025	9.757	0.1381	5.303	28.35		PLPP	Yes	0.006287	12.42	11.58	0.8418	0.2802	3.004	23.22	0.018062		transcription factor MLR1, isoform CRA_b	Yes	-1.113	0.022146	0.008038	6.734	7.847	0.3721	2.992	17.42		phosphoglycerate kinase 1	No	1.248	0.508219	0.128009	12.56
C8	Yes	-1.013	8.3e-05	1.1e-05	9.049	10.06	0.1956	5.179	33.25		BMP10	Yes	-0.7345	0.017908	0.007148	9.401	10.14	0.2496	2.943	23.78		PLXB2	Yes	<0.000001	14.06	12.5	1.563	0.2149	7.274	25.99	2e-06		CD27	Yes	-1.115	0.001374	0.000277	13.71	14.83	0.2708	4.117	29.99		Angiopoietin-1	No	-0.9547	0.508219	0.12945	9.541
FLRT1	Yes	-1.021	0.001081	0.000222	11.09	12.11	0.2432	4.198	29.87		PCSK7	Yes	-0.7357	0.019367	0.007958	9.008	9.744	0.2528	2.91	22.64		PolyUbiquitin K63	Yes	2.7e-05	13.82	12.06	1.757	0.3331	5.274	22.07	0.000204		DRAK2	Yes	-1.119	0.001734	0.000369	10.44	11.56	0.2536	4.413	17.22		Renin	No	1.987	0.508219	0.129686	9.5
FUT5	Yes	-1.024	0.028489	0.010876	6.786	7.81	0.3672	2.789	21.4		Osteocalcin	Yes	-0.7379	0.005926	0.001966	12.59	13.33	0.2069	3.567	19.71		PPIB	Yes	1.3e-05	10.41	12.24	-1.825	0.3401	5.365	25.96	0.00011		MIF	Yes	-1.12	0.000121	1.3e-05	11.37	12.49	0.2032	5.512	23.19		LCMT1	No	0.5177	0.508219	0.129737	11.91
Lactoferrin	Yes	-1.033	0.000488	8.5e-05	10.23	11.26	0.229	4.513	31.28		Lymphotoxin a2/b1	Yes	-0.7415	0.002685	0.000762	8.739	9.48	0.1903	3.897	22.27		PPID	Yes	0.005489	10.9	12.27	-1.37	0.4478	3.059	23.4	0.016451		ZAP70	Yes	-1.124	0.001481	0.000302	10.36	11.48	0.2463	4.563	16.38		Endocan	No	0.8898	0.508219	0.129797	9.886
TAK1-TAB1	Yes	-1.035	3e-06	1e-07	11.79	12.83	0.1535	6.743	31.27		P-Cadherin	Yes	-0.751	1e-07	1e-07	15.58	16.33	0.09606	7.818	33.85		PRKACA	Yes	2.6e-05	12.1	10.62	1.477	0.2861	5.162	24.45	0.000201		ST4S6	Yes	-1.13	2e-06	<0.000001	12.28	13.41	0.1463	7.724	24.64		IL-1 sR9	No	0.8721	0.508219	0.130391	10.28
IL-22BP	Yes	-1.04	0.00012	1.6e-05	8.342	9.383	0.2054	5.063	32.24		Notch 1	Yes	-0.7553	3e-06	1e-07	11.36	12.12	0.1224	6.172	40.75		prostatic binding protein	Yes	0.000171	12.62	15.36	-2.745	0.5967	4.6	20.12	0.000914		RGMB	Yes	-1.141	0.006413	0.00179	8.068	9.209	0.3295	3.462	27.14		CK2-A1:B	No	-2.615	0.508219	0.131215	10.2
CNTFR alpha	Yes	-1.05	0.000206	3.2e-05	11.53	12.58	0.2134	4.921	28.92		ERK-1	Yes	-0.76	0.001124	0.000278	12.29	13.05	0.186	4.085	31.79		Protease nexin I	Yes	0.004902	9.702	8.318	1.384	0.4491	3.081	25.49	0.015054		a2-Macroglobulin	Yes	-1.16	0.001368	0.000273	7.065	8.226	0.2684	4.322	22.07		IL-12 RB2	No	1.099	0.508219	0.131448	10.46
CD27	Yes	-1.071	0.000842	0.000167	13.75	14.83	0.2506	4.271	31.49		Carbonic Anhydrase X	Yes	-0.7659	2e-05	2e-06	8.381	9.147	0.1356	5.648	35.37		Protein C	Yes	0.000731	8.256	7.576	0.6798	0.1733	3.923	21.95	0.003261		CK-MB	Yes	-1.165	0.039749	0.016565	12.57	13.74	0.4588	2.54	29.69		FGF-8B	No	1.665	0.508219	0.131968	10.61
IL-20 Ra	Yes	-1.071	0.003755	0.000965	7.477	8.549	0.2877	3.723	25.86		CSF-1	Yes	-0.7678	0.00282	0.000812	10.67	11.43	0.1977	3.883	21.82		PSA1	Yes	<0.000001	12.67	8.48	4.191	0.559	7.497	23.04	3e-06		CHK1	Yes	-1.168	0.002078	0.000458	7.983	9.151	0.294	3.974	27.67		COLEC12	No	-0.6352	0.508219	0.132421	6.863
FCGR1	Yes	-1.072	0.035227	0.014562	7.319	8.391	0.4094	2.617	26.09		Aminoacylase-1	Yes	-0.7792	0.003816	0.001192	11.6	12.38	0.2126	3.666	24.47		PSA2	Yes	<0.000001	11.92	8.022	3.898	0.525	7.424	18.65	9e-06		CD226	Yes	-1.195	0.002091	0.000463	9.299	10.49	0.3001	3.98	27.15		DKK3	No	-0.7474	0.508219	0.132655	8.228
CK-MB	Yes	-1.09	0.039537	0.016881	12.65	13.74	0.4334	2.515	33.35		EphB4	Yes	-0.7799	8e-06	1e-07	9.668	10.45	0.1125	6.933	21.02		PSA6	Yes	9.7e-05	10.22	9.258	0.9608	0.1967	4.884	19.43	0.000587		Galectin-3	Yes	-1.216	0.000199	2.4e-05	9.257	10.47	0.2402	5.061	27.54		CAMK1D	No	1.107	0.508219	0.133284	10.47
MMP-13	Yes	-1.09	0.02874	0.011133	11.49	12.58	0.4008	2.719	27.91		KPCI	Yes	-0.784	0.005116	0.001659	9.095	9.879	0.2259	3.471	28.74		PSME1	Yes	0.002981	14.31	13.45	0.8602	0.2545	3.38	19.98	0.010417		HGFA	Yes	-1.216	0.017154	0.005818	13.96	15.17	0.3808	3.192	15.6		CK2-A2:B	No	0.906	0.508219	0.133329	9.292
TRAIL R2	Yes	-1.099	0.000176	2.6e-05	8.004	9.103	0.2132	5.153	24.7		bFGF	Yes	-0.7965	0.024266	0.010673	10.25	11.04	0.2918	2.73	28.95		PTP-1B	Yes	0.008334	11.05	10.43	0.6155	0.2151	2.861	25.36	0.022412		Myostatin	Yes	-1.236	0.008464	0.002468	11.09	12.32	0.3622	3.412	22.28		YES	No	1.105	0.508219	0.133428	10.5
FGF-10	Yes	-1.114	4.3e-05	4e-06	7.793	8.907	0.2003	5.563	30.75		b-Endorphin	Yes	-0.7974	0.007182	0.002483	7.868	8.665	0.2512	3.175	53.67		PTP-1C	Yes	<0.000001	12.36	9.571	2.785	0.3411	8.166	25.35	<0.000001		kallikrein 12	Yes	-1.245	7.2e-05	6e-06	9.12	10.37	0.2225	5.597	26.96		Kallikrein 11	No	-0.5205	0.508219	0.134179	7.605
ERBB1	Yes	-1.117	1e-07	1e-07	14.23	15.35	0.1382	8.08	30.13		NCAM-L1	Yes	-0.8099	1e-07	1e-07	6.071	6.881	0.1107	7.317	35.87		PUR8	Yes	7e-06	11.78	10.23	1.552	0.2726	5.691	24.51	6.8e-05		NEGR1	Yes	-1.256	2e-06	<0.000001	10.77	12.02	0.1524	8.242	22.22		VEGF sR3	No	-0.72	0.508219	0.134226	8.619
ATPO	Yes	-1.118	0.012523	0.004101	9.325	10.44	0.3571	3.132	27.47		C4	Yes	-0.8165	0.029166	0.013108	9.046	9.863	0.2998	2.723	19.96		RAC1	Yes	<0.000001	13.73	11.89	1.839	0.2002	9.186	25.03	<0.000001		DERM	Yes	-1.259	0.000109	1.1e-05	12.4	13.66	0.2204	5.713	21		Fas ligand, soluble	No	1.989	0.508219	0.134428	10.96
DRAK2	Yes	-1.119	0.000504	8.8e-05	10.44	11.56	0.2355	4.753	22.77		IL22RA1	Yes	-0.824	0.00606	0.00203	9.212	10.04	0.2356	3.497	22.07		RAC3	Yes	0.000261	10.37	11.41	-1.041	0.2445	4.256	24.7	0.001339		Calpastatin	Yes	-1.266	<0.000001	<0.000001	12.49	13.76	0.1287	9.836	29.51		Galectin-4	No	1.253	0.508219	0.134562	9.951
Aflatoxin B1 aldehyde reductase	Yes	-1.12	0.001129	0.000241	7.293	8.413	0.2551	4.392	21.58		MMEL2	Yes	-0.8419	0.003229	0.000957	8.414	9.256	0.241	3.493	54.26		RAN	Yes	0.009418	10.68	12.11	-1.434	0.4926	2.911	17.74	0.024777		BOC	Yes	-1.288	3.5e-05	2e-06	8.815	10.1	0.1943	6.632	19.02		LY9	No	1.359	0.508219	0.134759	7.135
Esterase D	Yes	-1.122	0.021752	0.007826	11.22	12.34	0.385	2.914	22.97		EDA	Yes	-0.8486	8.8e-05	1.3e-05	8.688	9.537	0.1597	5.313	27.22		resistin	Yes	0.015363	9.009	8.22	0.7895	0.3037	2.599	25.31	0.036633		EDAR	Yes	-1.288	0.002862	0.000675	11.02	12.3	0.3142	4.101	17.95		PDE5A	No	-2.017	0.508219	0.135049	10.89
MIF	Yes	-1.128	9.4e-05	1.3e-05	11.36	12.49	0.2086	5.407	25.34		IGFBP-2	Yes	-0.849	0.008999	0.003245	12.43	13.28	0.271	3.133	39.65		RGMA	Yes	<0.000001	12.13	13.8	-1.662	0.1816	9.152	18.55	<0.000001		PPID	Yes	-1.291	0.028503	0.010935	10.94	12.23	0.4537	2.845	17.56		AMGO2	No	-0.3483	0.508219	0.135517	7.312
IGFBP-4	Yes	-1.13	0.04599	0.020446	12.38	13.51	0.4459	2.534	18.63		CHK1	Yes	-0.8507	0.000987	0.000241	7.953	8.804	0.2118	4.017	41.69		RNase H1	Yes	0.007423	6.984	6.397	0.5869	0.1929	3.042	16.84	0.020416		hnRNP A/B	Yes	-1.298	0.01607	0.005351	11.81	13.11	0.4046	3.209	16.34		H31	No	2.369	0.508219	0.135567	13.37
CD226	Yes	-1.143	0.001155	0.000249	9.351	10.49	0.2791	4.095	33.77		Activin A	Yes	-0.8528	0.000561	0.000126	12.24	13.09	0.1932	4.415	29.31		ROBO2	Yes	<0.000001	13.25	14.3	-1.053	0.1117	9.425	24.83	<0.000001		UNC5H4	Yes	-1.312	1.5e-05	<0.000001	10.91	12.23	0.2052	6.391	27.31		IF4G2	No	0.8009	0.508219	0.135599	10.08
hnRNP A/B	Yes	-1.146	0.017962	0.006087	11.97	13.11	0.3767	3.042	21.47		DR6	Yes	-0.8571	3e-06	1e-07	14.81	15.66	0.1274	6.726	28.15		ROR1	Yes	0.004185	7.178	7.915	-0.7367	0.2054	3.586	11.15	0.01355		bFGF	Yes	-1.321	0.003989	0.001015	10.1	11.42	0.3625	3.645	29.66		K-ras	No	-0.6067	0.508679	0.136092	9.083
EFNB2	Yes	-1.148	1e-07	1e-07	11.36	12.51	0.1461	7.855	30.05		GFRa-3	Yes	-0.8577	0.004753	0.001516	9.337	10.19	0.243	3.53	26.93		RPS6KA3	Yes	0.007709	8.857	8.236	0.6211	0.2139	2.903	24.45	0.021142		TSP4	Yes	-1.322	8.7e-05	9e-06	7.65	8.973	0.238	5.557	25.11		CATC	No	2.263	0.514678	0.138071	10.02
TSP2	Yes	-1.153	0.035358	0.014694	14.23	15.39	0.4338	2.657	21.18		DKK3	Yes	-0.8688	8.1e-05	1.1e-05	8.098	8.966	0.1704	5.099	35.66		RS3A	Yes	0.00424	10.37	9.238	1.135	0.3613	3.142	25.31	0.013637		CNTN2	Yes	-1.324	7.5e-05	7e-06	8.742	10.07	0.2426	5.456	29.83		Trefoil factor 2	No	-0.8971	0.522259	0.140778	14.17
PIK3CA/PIK3R1	Yes	-1.166	0.005391	0.001514	8.675	9.841	0.3371	3.458	33.1		BCAR3	Yes	-0.8698	0.000541	0.000121	9.8	10.67	0.1865	4.664	21.85		RSPO3	Yes	0.014601	10.25	9.482	0.7714	0.2948	2.617	25.94	0.035426		SCF sR	Yes	-1.328	0.000324	5e-05	9.022	10.35	0.2518	5.275	18.13		annexin VI	No	0.632	0.522259	0.140864	9.548
TNR4	Yes	-1.174	0.034861	0.014343	9.075	10.25	0.4544	2.584	33.35		TNF-b	Yes	-0.8729	0.000274	5.4e-05	9.77	10.64	0.1747	4.996	21.93		RUXF	Yes	0.00666	10	9.472	0.5287	0.1792	2.95	25.85	0.018852		Stress-induced-phosphoprotein 1	Yes	-1.329	0.012504	0.004008	11.7	13.03	0.4052	3.279	18.7		SH21A	No	-1.698	0.522787	0.141386	10.19
HGFA	Yes	-1.175	0.004108	0.001064	14	15.17	0.3101	3.789	21.15		ATPO	Yes	-0.8751	0.003263	0.000981	9.325	10.2	0.2465	3.55	41.09		S100A4	Yes	0.001109	14.27	13.44	0.8312	0.2265	3.671	25.75	0.00455		NXPH1	Yes	-1.346	4e-06	<0.000001	10.55	11.9	0.1944	6.923	29.92		Kininogen, HMW	No	0.7418	0.522907	0.142595	8.385
bFGF	Yes	-1.177	0.007899	0.002407	10.25	11.42	0.359	3.28	33.95		ANP	Yes	-0.876	0.006512	0.002216	9.035	9.911	0.2525	3.469	21.69		S100A6	Yes	0.000205	11.57	10.57	1.008	0.2334	4.318	25.89	0.001065		RAN	Yes	-1.352	0.012216	0.003891	10.7	12.05	0.4319	3.13	29.85		PDK1	No	0.6324	0.522907	0.142701	10.85
CHK1	Yes	-1.198	0.001384	0.000307	7.953	9.151	0.2919	4.105	28.57		IL-20 Ra	Yes	-0.8774	0.000276	5.4e-05	7.477	8.355	0.1974	4.445	46.36		SARP-2	Yes	0.000365	9.08	10.76	-1.681	0.408	4.121	24.93	0.001777		contactin-1	Yes	-1.365	5e-06	<0.000001	9.93	11.3	0.1902	7.174	24.96		RS3A	No	2.037	0.522907	0.142736	11.72
ST4S6	Yes	-1.201	1e-07	1e-07	12.21	13.41	0.1335	8.995	32.45		VEGF sR3	Yes	-0.8805	2e-05	2e-06	8.499	9.379	0.1416	6.219	23.64		SCF sR	Yes	4e-05	9.05	10.3	-1.253	0.2533	4.948	25.63	0.00028		Aflatoxin B1 aldehyde reductase	Yes	-1.374	4.2e-05	3e-06	7.039	8.413	0.2079	6.61	18.44		LYN	No	1.056	0.522907	0.142939	10.24
Myostatin	Yes	-1.204	0.002866	0.000716	11.12	12.32	0.3202	3.76	30.69		Survivin	Yes	-0.8895	0.022524	0.009713	7.111	8	0.3319	2.68	54.59		SE6L2	Yes	0.005884	10.27	9.548	0.7268	0.2358	3.082	19.98	0.01721		ISLR2	Yes	-1.386	3e-06	<0.000001	13.17	14.55	0.1914	7.242	27.52		CD59	No	1.791	0.526701	0.144385	10.05
Galectin-3	Yes	-1.206	5e-05	6e-06	9.267	10.47	0.2248	5.363	33.86		CCL28	Yes	-0.9025	0.000282	5.6e-05	8.715	9.618	0.1972	4.577	35.41		SECTM1	Yes	0.001616	10.41	9.944	0.4635	0.1281	3.619	20.92	0.006135		PIK3CA/PIK3R1	Yes	-1.402	0.000921	0.00017	8.438	9.841	0.3244	4.323	28.51		Aminoacylase-1	No	-0.6146	0.526701	0.144841	11.81
contactin-1	Yes	-1.218	3e-06	1e-07	10.08	11.3	0.1829	6.66	31.64		SET	Yes	-0.9052	2.8e-05	3e-06	9.083	9.988	0.1592	5.685	30.16		SEM5A	Yes	0.000167	11.04	9.825	1.21	0.2634	4.593	20.47	0.000903		CgA	Yes	-1.42	0.033943	0.013862	12.01	13.43	0.5189	2.737	17.34		Cadherin-12	No	0.864	0.526701	0.145125	10.6
ZAP70	Yes	-1.222	0.000135	1.9e-05	10.26	11.48	0.2242	5.448	21.7		Discoidin domain receptor 2	Yes	-0.919	0.000189	3.4e-05	9.844	10.76	0.1886	4.873	29.64		SEPR	Yes	2e-06	10.44	12.19	-1.749	0.2814	6.215	23.83	2.6e-05		IGFBP-6	Yes	-1.435	0.00022	2.8e-05	9.035	10.47	0.2709	5.297	21.39		GX	No	-0.4712	0.527728	0.145792	8.22
kallikrein 12	Yes	-1.228	1.1e-05	1e-07	9.137	10.37	0.2045	6.005	33.81		MATK	Yes	-0.9301	0.001752	0.000461	9.112	10.04	0.2252	4.131	21.36		SET	Yes	0.000218	9.083	9.785	-0.7022	0.1635	4.294	25.94	0.00112		PPIB	Yes	-1.443	0.006468	0.001813	10.55	11.99	0.4161	3.467	26.45		RAP	No	2.505	0.528004	0.146252	11.17
TIMP-3	Yes	-1.239	0.044556	0.019578	13.91	15.15	0.5055	2.452	33.57		GDF-11/8	Yes	-0.9305	0.003455	0.001065	11.92	12.85	0.2429	3.83	19.76		SH21A	Yes	4.4e-05	10.25	11.82	-1.573	0.3035	5.184	20.19	0.000299		PKB a/b/g	Yes	-1.453	0.002071	0.00045	10.77	12.23	0.336	4.324	17.19		ER	No	0.4257	0.532184	0.147797	8.954
PIANP	Yes	-1.243	0.001114	0.000234	9.504	10.75	0.2874	4.324	23.86		CD226	Yes	-0.9309	0.001699	0.000445	9.351	10.28	0.231	4.03	25.48		SHC1	Yes	0.005745	12.81	12.18	0.6259	0.2079	3.01	25.97	0.01701		GFRa-2	Yes	-1.466	<0.000001	<0.000001	11.68	13.15	0.1628	9.008	20.18		RBM39	No	0.6025	0.535587	0.149131	8.927
Calpastatin	Yes	-1.246	1e-07	1e-07	12.51	13.76	0.1227	10.16	33.72		CAD15	Yes	-0.9324	9.4e-05	1.4e-05	10.04	10.97	0.1839	5.071	33.67		SHP-2	Yes	<0.000001	14.94	12.47	2.47	0.2964	8.333	24.28	<0.000001		SARP-2	Yes	-1.488	0.012504	0.003997	9.105	10.59	0.4431	3.359	15.99		NAGK	No	0.9265	0.535946	0.149654	9.14
EDAR	Yes	-1.252	0.000656	0.000122	11.05	12.3	0.2749	4.554	24.63		IGFBP-5	Yes	-0.9347	0.000177	3.1e-05	12.22	13.15	0.1866	5.008	26.45		sICAM-1	Yes	2e-06	11.17	9.259	1.913	0.2798	6.838	18.92	2.1e-05		Cystatin M	Yes	-1.488	1.9e-05	<0.000001	14.85	16.34	0.203	7.328	17.65		3HAO	No	0.6412	0.535946	0.150231	10.32
DERM	Yes	-1.286	3e-06	1e-07	12.38	13.66	0.1903	6.76	29.56		Periostin	Yes	-0.9425	0.000949	0.000228	8.51	9.452	0.2334	4.037	41.34		sICAM-2	Yes	0.001204	10.6	9.953	0.6482	0.1764	3.674	23.83	0.004817		DLRB1	Yes	-1.534	0.000647	0.00011	9.39	10.92	0.3347	4.583	25.02		EPHB2	No	-0.7593	0.535946	0.150624	8.341
NEGR1	Yes	-1.287	1e-07	1e-07	10.74	12.02	0.1351	9.526	30.55		MMP-13	Yes	-0.9497	0.038464	0.018193	11.49	12.44	0.3737	2.541	23.18		sICAM-3	Yes	0.002224	9.271	8.043	1.228	0.3548	3.461	21.97	0.008187		MP2K4	Yes	-1.535	0.02912	0.011322	12.86	14.4	0.5316	2.888	14.92		p27Kip1	No	0.5414	0.535946	0.150789	10.32
SCF sR	Yes	-1.301	4e-05	4e-06	9.05	10.35	0.2215	5.873	24.84		FLRT1	Yes	-0.96	0.000976	0.000237	11.09	12.05	0.2237	4.292	24.79		SIG14	Yes	<0.000001	8.207	10.57	-2.366	0.2775	8.526	25.18	<0.000001		TrkA	Yes	-1.548	0.005014	0.001332	10.9	12.45	0.4316	3.585	26.59		Kallikrein 7	No	-1.35	0.536743	0.151404	9.032
NXPH1	Yes	-1.302	2.1e-05	2e-06	10.59	11.9	0.2252	5.782	32.89		TLR4:MD-2 complex	Yes	-0.9661	0.000175	3.1e-05	8.361	9.327	0.2061	4.688	40.91		SLIK5	Yes	0.00359	11.35	12.06	-0.7126	0.2221	3.208	25.44	0.011944		DSC2	Yes	-1.561	<0.000001	<0.000001	10.37	11.93	0.152	10.27	18.74		DC-SIGNR	No	1.426	0.536947	0.151852	16.5
BOC	Yes	-1.303	1e-07	1e-07	8.8	10.1	0.1653	7.882	26.85		Gelsolin	Yes	-0.9772	3e-06	1e-07	13.08	14.05	0.134	7.293	22.15		sLRP1	Yes	0.01254	10.6	10.19	0.4108	0.1529	2.687	25.33	0.031533		Ephrin-A3	Yes	-1.579	<0.000001	<0.000001	9.406	10.99	0.1737	9.094	26.47		NUDC3	No	2.043	0.539648	0.153008	9.283
CNTN2	Yes	-1.305	1.6e-05	1e-06	8.761	10.07	0.2198	5.938	31.71		C8	Yes	-0.9774	3.7e-05	5e-06	9.049	10.03	0.1759	5.555	30.54		SMAD3	Yes	0.01135	10.57	11.29	-0.7202	0.262	2.749	23.27	0.029147		RGMA	Yes	-1.593	<0.000001	<0.000001	12.07	13.66	0.1439	11.07	30		HCE000342	No	-0.05054	0.543286	0.154435	16.13
PPID	Yes	-1.323	0.018203	0.006244	10.9	12.23	0.4393	3.012	22.81		Adrenomedullin	Yes	-0.9781	5e-06	1e-07	16.41	17.39	0.1385	7.062	22.71		SMOC1	Yes	4.9e-05	13.73	12.6	1.133	0.2331	4.859	26	0.000321		Esterase D	Yes	-1.594	4.7e-05	4e-06	10.74	12.34	0.264	6.038	23.28		BMP-1	No	0.6859	0.544181	0.155085	12.89
ISLR2	Yes	-1.372	1e-07	1e-07	13.18	14.55	0.1721	7.97	34		Aflatoxin B1 aldehyde reductase	Yes	-1.003	0.002435	0.000683	7.293	8.296	0.2506	4.002	20.3		SNP25	Yes	0.006492	10.08	9.324	0.7593	0.2511	3.024	20.86	0.018432		SH21A	Yes	-1.626	0.000788	0.000138	10.26	11.89	0.343	4.741	19.24		C3a	No	-0.3717	0.546827	0.1564	5.593
RAN	Yes	-1.374	0.009659	0.002993	10.68	12.05	0.4295	3.199	33.85		Esterase D	Yes	-1.011	0.030153	0.013584	11.22	12.23	0.3758	2.691	21.23		Soggy-1	Yes	0.000365	9.816	10.22	-0.406	0.09732	4.172	23.05	0.001777		H6ST1	Yes	-1.631	1e-05	<0.000001	13.07	14.7	0.2122	7.686	17.96		Nectin-like protein 1	No	-0.4379	0.546827	0.157	10.34
TSP4	Yes	-1.385	3e-06	1e-07	7.588	8.973	0.2101	6.594	33.37		TRAIL R2	Yes	-1.014	0.000296	5.9e-05	8.004	9.018	0.2007	5.052	20.21		Sorting nexin 4	Yes	4.1e-05	13.42	12.31	1.11	0.2078	5.34	18.54	0.000281		PA2G4	Yes	-1.661	0.003412	0.000838	9.557	11.22	0.4176	3.979	18.54		PDGF-AA	No	0.7385	0.546827	0.157031	10.15
CSK	Yes	-1.412	0.019093	0.006647	10.75	12.16	0.4726	2.987	22.72		EphA5	Yes	-1.016	1e-07	1e-07	9.68	10.7	0.1354	7.5	28.01		SPARCL1	Yes	3.8e-05	10.84	11.95	-1.113	0.2242	4.966	25.78	0.000268		IL-19	Yes	-1.663	2.3e-05	1e-06	9.225	10.89	0.2363	7.039	18.06		CD226	No	-0.9485	0.546937	0.157759	9.545
UNC5H4	Yes	-1.432	1e-07	1e-07	10.79	12.23	0.1877	7.627	33.94		JAK2	Yes	-1.022	1.2e-05	1e-06	16.15	17.17	0.1605	6.37	24.76		SREC-II	Yes	0.018067	7.866	7.216	0.6505	0.2573	2.528	25.28	0.041448		Corticotropin-lipotropin	Yes	-1.707	0.000611	0.000102	9.685	11.39	0.3813	4.477	29.98		b-NGF	No	-0.4457	0.546937	0.157858	10.05
GFRa-2	Yes	-1.461	1e-07	1e-07	11.69	13.15	0.1411	10.36	28.31		Endostatin	Yes	-1.028	2.1e-05	2e-06	13.69	14.71	0.1658	6.2	23.54		ST4S6	Yes	<0.000001	12.21	13.5	-1.283	0.1226	10.46	25.51	<0.000001		PDE5A	Yes	-1.729	5e-05	4e-06	11.18	12.91	0.2939	5.883	24.86		MCP-3	No	-0.8664	0.549892	0.159111	11.52
IGFBP-6	Yes	-1.468	6e-06	1e-07	9.001	10.47	0.2296	6.394	30.51		CK-MB	Yes	-1.032	0.016833	0.006683	12.65	13.68	0.3585	2.88	35.73		STAB2	Yes	0.001118	8.243	8.956	-0.7129	0.1908	3.736	22.41	0.004569		Kallikrein 7	Yes	-1.761	4e-06	<0.000001	8.62	10.38	0.2236	7.876	20.53		NID2	No	0.47	0.55082	0.15978	12.68
SARP-2	Yes	-1.513	0.002649	0.000648	9.08	10.59	0.3796	3.985	21.51		NXPH1	Yes	-1.035	0.000109	1.7e-05	10.59	11.63	0.2004	5.163	28.25		Stanniocalcin-1	Yes	0.005769	13.18	12.6	0.5791	0.1891	3.063	21.66	0.01702		IL-1b	Yes	-1.781	0.003099	0.000737	10.12	11.9	0.4576	3.891	23		B7-2	No	2.066	0.552249	0.160596	10.05
Cystatin M	Yes	-1.519	1e-07	1e-07	14.82	16.34	0.1878	8.088	23.44		SPARCL1	Yes	-1.037	0.000111	1.8e-05	10.84	11.87	0.1893	5.476	21.63		STAT3	Yes	2e-06	12.54	11.42	1.123	0.1836	6.12	25.92	2.3e-05		PKB beta	Yes	-1.793	0.000146	1.7e-05	10.74	12.54	0.3175	5.646	19.75		STAB2	No	-0.7949	0.553155	0.161262	8.098
DLRB1	Yes	-1.524	0.00021	3.3e-05	9.4	10.92	0.3157	4.827	32.11		TAK1-TAB1	Yes	-1.066	1e-07	1e-07	11.79	12.86	0.1355	7.869	23.6		suPAR	Yes	0.013334	9.475	8.782	0.6926	0.2604	2.66	25.48	0.033184		Antithrombin III	Yes	-1.829	0.044597	0.018783	15.32	17.14	0.6902	2.65	14.29		OCAD1	No	1.546	0.554705	0.162117	10.41
RGMA	Yes	-1.531	1e-07	1e-07	12.13	13.66	0.1558	9.822	33.97		Galectin-3	Yes	-1.071	3.7e-05	5e-06	9.267	10.34	0.1866	5.737	26.41		TAFI	Yes	0.01789	5.531	5.706	-0.1747	0.0668	2.615	17.39	0.041139		SEPR	Yes	-1.848	0.000128	1.4e-05	10.35	12.2	0.3108	5.945	17.54		FSTL3	No	-0.4645	0.567314	0.166732	13.85
CgA	Yes	-1.564	0.006522	0.001903	11.86	13.43	0.4481	3.491	23.79		TSP2	Yes	-1.072	0.041635	0.020398	14.23	15.31	0.4251	2.522	19.67		TAK1-TAB1	Yes	<0.000001	11.79	12.91	-1.116	0.1583	7.046	25.62	4e-06		WFKN2	Yes	-1.935	1.9e-05	<0.000001	12.18	14.11	0.3155	6.134	29.99		DRAK2	No	-1.119	0.567314	0.167342	10.44
PKB a/b/g	Yes	-1.577	0.000177	2.6e-05	10.65	12.23	0.3016	5.228	23.09		PIANP	Yes	-1.075	0.002833	0.000818	9.504	10.58	0.2737	3.928	20.22		TCCR	Yes	0.020905	8.998	8.12	0.8782	0.3521	2.494	21.3	0.046312		LSAMP	Yes	-1.948	<0.000001	<0.000001	9.096	11.04	0.2096	9.291	29.98		GRB2-related adapter protein 2	No	-0.3728	0.567314	0.167885	7.398
PPIB	Yes	-1.579	0.000828	0.000163	10.41	11.99	0.3725	4.24	33.85		CNTFR alpha	Yes	-1.079	1e-07	1e-07	11.53	12.61	0.1507	7.159	37.91		TECK	Yes	0.008547	6.77	7.471	-0.7009	0.2276	3.079	13.37	0.022858		GAPDH, liver	Yes	-1.987	0.001459	0.000296	8.687	10.67	0.4348	4.57	16.42		Survivin	No	-0.6822	0.567314	0.167951	7.247
IL-19	Yes	-1.58	5e-06	1e-07	9.308	10.89	0.2258	6.998	23.62		hnRNP A/B	Yes	-1.091	0.019104	0.007753	11.97	13.06	0.3682	2.963	19.78		Testican-1	Yes	<0.000001	12.5	11.12	1.381	0.1719	8.033	20.29	2e-06		GSK-3 alpha/beta	Yes	-2.006	0.000983	0.000184	9.799	11.81	0.4263	4.707	17.68		Apo A-I	No	1.186	0.567314	0.168725	7.849
PA2G4	Yes	-1.583	0.004117	0.001083	9.635	11.22	0.425	3.725	23.47		kallikrein 12	Yes	-1.094	8e-06	1e-07	9.137	10.23	0.1702	6.431	26.25		TGF-b R III	Yes	0.003238	9.839	9.247	0.592	0.1808	3.274	23.73	0.010962		HMGN1	Yes	-2.084	<0.000001	<0.000001	7.968	10.05	0.2549	8.174	29.1		IGF-II receptor	No	-0.2753	0.567314	0.168753	16.65
GAPDH, liver	Yes	-1.63	0.013728	0.004538	9.044	10.67	0.5107	3.192	20.19		DRAK2	Yes	-1.095	0.000484	0.000104	10.44	11.53	0.2282	4.797	20.46		TIG2	Yes	2e-06	14.72	13.65	1.068	0.1721	6.207	25.77	2e-05		ANGL4	Yes	-2.144	0.000324	5e-05	10.94	13.08	0.3998	5.364	17.14		MATK	No	-0.9104	0.567314	0.168892	9.131
SH21A	Yes	-1.641	0.000204	3.1e-05	10.25	11.89	0.3247	5.054	25.34		ROBO2	Yes	-1.096	1e-07	1e-07	13.25	14.34	0.1004	10.92	31.46		TLR2	Yes	<0.000001	10.05	9.011	1.038	0.1278	8.12	24.98	<0.000001		Thrombospondin-1	Yes	-2.193	0.000788	0.000139	13.67	15.86	0.5011	4.377	29.44		STK16	No	-0.6	0.567314	0.169135	13.78
DSC2	Yes	-1.646	1e-07	1e-07	10.29	11.93	0.1373	11.98	25.38		PPID	Yes	-1.098	0.038097	0.017938	10.9	12	0.4272	2.57	20.78		TLR4:MD-2 complex	Yes	0.001129	8.361	9.452	-1.091	0.2766	3.945	16.24	0.004576		SIG14	Yes	-2.29	6e-06	<0.000001	8.284	10.57	0.3059	7.486	21.09		GIIE	No	1.799	0.567314	0.169514	9.169
Ephrin-A3	Yes	-1.661	1e-07	1e-07	9.325	10.99	0.1625	10.22	33.35		RAC3	Yes	-1.115	0.000473	0.000101	10.37	11.49	0.2464	4.524	28.14		TNF sR-II	Yes	<0.000001	12.89	11.31	1.584	0.2336	6.778	25.86	6e-06		AMPM2	Yes	-2.324	5.3e-05	4e-06	11.01	13.33	0.3719	6.249	19.87		Enterokinase	No	-0.2019	0.567999	0.170131	6.912
TrkA	Yes	-1.661	0.000689	0.000131	10.79	12.45	0.385	4.313	33.92		MMP-2	Yes	-1.124	0.049546	0.025608	9.772	10.9	0.4872	2.307	46.22		TNF-b	Yes	3.2e-05	9.77	10.75	-0.9801	0.1949	5.03	25.86	0.000236		CK2-A1:B	Yes	-2.379	1.9e-05	<0.000001	10.44	12.82	0.3746	6.352	26.3		RS7	No	1.09	0.572851	0.172001	10.97
Kallikrein 7	Yes	-1.675	2e-06	1e-07	8.707	10.38	0.2314	7.237	25.47		DLRB1	Yes	-1.129	0.002136	0.000586	9.4	10.53	0.2943	3.837	30.45		TNFSF15	Yes	0.000398	10.98	10.1	0.879	0.2156	4.077	25.35	0.001917		FTCD	Yes	-2.609	0.000494	8.1e-05	8.914	11.52	0.5536	4.713	24.69		SHPS1	No	-0.7133	0.573682	0.172747	9.428
H6ST1	Yes	-1.685	1e-07	1e-07	13.01	14.7	0.1877	8.977	24.5		FGF-10	Yes	-1.13	1.9e-05	2e-06	7.793	8.923	0.1954	5.781	31.92		TRAIL R2	Yes	0.000105	8.004	8.98	-0.9758	0.2072	4.709	22.17	0.000631		Midkine	Yes	-2.624	0.017334	0.005915	10.48	13.1	0.821	3.196	15.24		TAFI	No	-0.2512	0.573682	0.173085	5.469
MP2K4	Yes	-1.724	0.004253	0.001141	12.67	14.4	0.4532	3.804	19.64		ERBB1	Yes	-1.148	1e-07	1e-07	14.23	15.38	0.0987	11.63	34.63		Transgelin-2	Yes	<0.000001	14.89	12.94	1.949	0.2197	8.869	25.93	<0.000001		prostatic binding protein	Yes	-2.641	0.004863	0.001277	12.55	15.19	0.6702	3.941	15.2		RAC1	No	1.089	0.574425	0.173727	13.07
Corticotropin-lipotropin	Yes	-1.75	0.000268	4.3e-05	9.642	11.39	0.3708	4.719	32.53		OPG	Yes	-1.151	9.2e-05	1.4e-05	10.16	11.31	0.2092	5.503	22.99		TrkA	Yes	1e-05	10.79	12.61	-1.826	0.3334	5.477	25.73	9.1e-05		Alpha enolase	Yes	-2.643	0.011815	0.003726	13.63	16.27	0.7723	3.422	15.17		ACE2	No	1.028	0.575294	0.174513	9.706
SEPR	Yes	-1.759	1.8e-05	2e-06	10.44	12.2	0.277	6.35	23.72		FCGR1	Yes	-1.155	0.000492	0.000106	7.319	8.475	0.2701	4.277	42.27		TrkC	Yes	0.000177	12.33	13.36	-1.034	0.2082	4.966	14.78	0.000935		PDGF-BB	Yes	-3.019	2e-05	1e-06	11.23	14.25	0.4867	6.202	27.83		IGFBP-5	No	-0.7901	0.575294	0.175098	12.28
PDE5A	Yes	-1.79	3.6e-05	4e-06	11.12	12.91	0.3145	5.691	29.18		ZAP70	Yes	-1.159	0.000191	3.5e-05	10.26	11.42	0.2206	5.254	20.53		Tropomyosin 4	Yes	<0.000001	16.21	14.31	1.908	0.27	7.065	19.89	1.2e-05		WNK3	Yes	-3.053	0.000147	1.7e-05	9.009	12.06	0.4904	6.226	14.87		ALK-1	No	1.106	0.575294	0.175244	10.5
Antithrombin III	Yes	-1.812	0.012537	0.004129	15.33	17.14	0.5543	3.269	18.59		IGFBP-4	Yes	-1.16	0.037437	0.017466	12.38	13.54	0.4441	2.612	18.33		Troponin I	Yes	0.001424	9.662	8.02	1.642	0.4565	3.596	24.4	0.005581		Myokinase, human	Yes	-3.095	0.003412	0.00084	9.697	12.79	0.8119	3.812	24.15		Carbonic anhydrase XIII	No	1.435	0.575436	0.175706	10.22
GSK-3 alpha/beta	Yes	-1.88	0.001081	0.000222	9.925	11.81	0.4284	4.389	22.59		CD27	Yes	-1.173	5e-06	1e-07	13.75	14.93	0.1902	6.167	35.51		TSP2	Yes	0.00484	14.23	15.6	-1.367	0.4344	3.148	21.07	0.014922		Noggin	Yes	-3.871	0.000286	4.1e-05	12.56	16.43	0.7787	4.972	24.87		HHLA2	No	1.035	0.575828	0.176244	11.4
PKB beta	Yes	-1.898	1.2e-05	1e-07	10.64	12.54	0.2988	6.353	26.12		CSK	Yes	-1.182	0.037674	0.017658	10.75	11.93	0.4577	2.582	20.37		TSP4	Yes	<0.000001	7.588	8.884	-1.296	0.1713	7.57	21.63	3e-06		M2-PK	Yes	-4.561	2e-05	1e-06	9.316	13.88	0.5869	7.772	15.18		Moesin	No	1.125	0.576668	0.17692	10.37
IL-1b	Yes	-1.902	0.000255	4e-05	10	11.9	0.3996	4.761	31.78		Lactoferrin	Yes	-1.185	4.4e-05	6e-06	10.23	11.41	0.2126	5.572	28.21		TWEAKR	Yes	0.00064	9.287	7.74	1.547	0.3964	3.901	24.94	0.00291		NCAM-120	Yes	-5.778	1.9e-05	1e-06	10.13	15.91	0.7165	8.063	14.43		Soggy-1	No	-0.4212	0.578336	0.177853	9.844
LSAMP	Yes	-1.922	1e-07	1e-07	9.122	11.04	0.1979	9.714	32.29		Nectin-like protein 2	Yes	-1.2	1e-07	1e-07	9.554	10.75	0.1591	7.543	34.47		TXD12	Yes	0.003418	11	10.17	0.8299	0.2475	3.354	18.58	0.011489		6-Phosphogluconate dehydrogenase	Yes	-5.789	0.000126	1.4e-05	8.37	14.16	0.9009	6.426	14.45		EP15R	No	0.7537	0.580098	0.178816	8.606
HMGN1	Yes	-1.982	2e-06	1e-07	8.07	10.05	0.2912	6.806	31.88		SCF sR	Yes	-1.2	9.4e-05	1.4e-05	9.05	10.25	0.2306	5.205	29.21		UB2G2	Yes	0.002028	12.19	11.59	0.5999	0.1745	3.437	25.47	0.00758		17-beta-HSD 1	No	0.04367	0.674399	0.842432	8.267	8.224	0.2174	0.2008	25.33		BMP-6	No	1.256	0.581705	0.179749	11.67
WFKN2	Yes	-1.995	3e-06	1e-07	12.12	14.11	0.2976	6.702	31.56		EFNB2	Yes	-1.21	1e-07	1e-07	11.36	12.57	0.134	9.034	24.79		UB2L3	Yes	0.004927	11.31	10.65	0.6622	0.2154	3.074	25.89	0.015054		3HIDH	No	0.2767	0.417542	0.396364	8.889	8.612	0.3186	0.8687	18.17		GIB	No	0.4123	0.581705	0.180157	8.746
Thrombospondin-1	Yes	-2.15	0.000552	9.9e-05	13.71	15.86	0.4788	4.49	29.75		Calpastatin	Yes	-1.211	1e-07	1e-07	12.51	13.72	0.1019	11.88	33.64		Ubiquitin	Yes	0.000875	14.03	13.19	0.8322	0.2157	3.857	21.63	0.003781		4-1BB	No	-0.5295	0.064679	0.030388	7.795	8.325	0.2285	2.317	21.54		PEDF	No	-0.3408	0.582795	0.180919	17.84
ANGL4	Yes	-2.221	1.6e-05	1e-06	10.86	13.08	0.3459	6.42	23.42		NEGR1	Yes	-1.215	1e-07	1e-07	10.74	11.95	0.1231	9.872	25.09		UBP25	Yes	0.014973	9.332	8.679	0.6526	0.2499	2.611	25.23	0.03588		4-1BB ligand	No	0.2234	0.538329	0.576076	7.776	7.552	0.3912	0.571	15.75		ULBP-2	No	1.494	0.59144	0.184032	9.695
AMPM2	Yes	-2.262	3.4e-05	3e-06	11.07	13.33	0.3805	5.945	24.92		ST4S6	Yes	-1.22	1e-07	1e-07	12.21	13.43	0.1162	10.5	24.91		ULBP-1	Yes	0.001459	8.761	8.12	0.6408	0.1798	3.564	25.7	0.005671		6Ckine	No	-0.4682	0.101665	0.054667	11.6	12.06	0.2341	2	29.7		CDC37	No	0.645	0.591503	0.185632	8.485
SIG14	Yes	-2.367	1e-07	1e-07	8.207	10.57	0.2816	8.406	28.31		PIK3CA/PIK3R1	Yes	-1.244	0.000876	0.000209	8.675	9.919	0.2863	4.346	24.61		ULBP-2	Yes	0.004764	8.838	7.913	0.925	0.2939	3.147	21.54	0.014829		a1-Antitrypsin	No	-0.2499	0.410142	0.387218	7.542	7.792	0.2848	0.8775	29.94		AMPM2	No	-2.03	0.591503	0.186003	11.3
CK2-A1:B	Yes	-2.429	1.5e-05	1e-06	10.39	12.82	0.4031	6.026	30.41		FCN1	Yes	-1.25	0.002243	0.000622	9.352	10.6	0.3403	3.672	46.37		ULBP-3	Yes	0.000275	9.324	8.672	0.6523	0.1522	4.286	23.07	0.001392		a2-Antiplasmin	No	0.005967	0.715078	0.957505	6.181	6.175	0.111	0.05377	27.79		Lumican	No	1.16	0.591503	0.186527	7.728
FTCD	Yes	-2.569	9.5e-05	1.3e-05	8.954	11.52	0.5004	5.134	32.66		IL-22BP	Yes	-1.252	1e-07	1e-07	8.342	9.594	0.1733	7.222	42.62		UNC5H4	Yes	<0.000001	10.79	12.25	-1.461	0.2077	7.033	20.35	1.1e-05		ACE2	No	0.09243	0.639602	0.775155	8.77	8.678	0.3199	0.2889	23.87		C4	No	-0.6376	0.591503	0.186609	9.269
prostatic binding protein	Yes	-2.575	0.001452	0.000327	12.62	15.19	0.5948	4.33	19.97		CNTN2	Yes	-1.265	1e-07	1e-07	8.761	10.03	0.1642	7.702	33.16		URB	Yes	0.002105	11.01	11.69	-0.6802	0.1984	3.429	25.07	0.007807		Activated Protein C	No	-0.05672	0.659721	0.816592	8.254	8.311	0.2416	0.2347	21.81		YKL-40	No	1.255	0.591503	0.186746	8.931
Midkine	Yes	-2.591	0.003738	0.000957	10.51	13.1	0.6721	3.855	20.42		HGFA	Yes	-1.265	0.001854	0.000492	14	15.26	0.3032	4.174	19.47		VEGF sR3	Yes	1e-06	8.499	9.419	-0.9208	0.1455	6.328	24.12	2e-05		Activin AB	No	-0.3361	0.302097	0.23949	9.514	9.85	0.2793	1.203	26.69		Protease nexin I	No	1.427	0.591503	0.187832	10.18
Alpha enolase	Yes	-2.79	0.002208	0.000526	13.48	16.27	0.6764	4.125	19.97		TSP4	Yes	-1.273	2e-06	1e-07	7.588	8.86	0.1774	7.177	25.13		VEGF121	Yes	0.00321	9.687	8.573	1.114	0.3416	3.262	24.84	0.010962		Activin RIB	No	0.1185	0.620906	0.739014	7.106	6.987	0.3524	0.3363	29.29		Nidogen	No	0.5565	0.591503	0.188124	13.61
WNK3	Yes	-2.915	5.9e-05	7e-06	9.147	12.06	0.479	6.087	19.17		contactin-1	Yes	-1.294	1e-07	1e-07	10.08	11.37	0.161	8.04	24.04		VEGF-C	Yes	0.011659	10.62	10.09	0.5353	0.1913	2.798	18.52	0.029703		ADAM12	No	0.3261	0.49702	0.512413	8.372	8.046	0.4902	0.6654	23.04		Fibrinogen g-chain dimer	No	0.243	0.591503	0.188264	16.51
PDGF-BB	Yes	-3.052	4e-06	1e-07	11.2	14.25	0.4711	6.479	33.66		DERM	Yes	-1.311	2e-06	1e-07	12.38	13.69	0.1728	7.589	23.22		VEGF-D	Yes	0.013439	9.882	10.31	-0.4312	0.1618	2.666	24.34	0.03336		ADAMTS-4	No	-0.01524	0.715078	0.958431	6.397	6.413	0.289	0.05274	21.39		BMPER	No	-0.2715	0.591503	0.188684	7.481
Myokinase, human	Yes	-3.143	0.00096	0.000194	9.649	12.79	0.7463	4.212	31.84		TrkC	Yes	-1.352	1e-07	1e-07	12.33	13.68	0.1687	8.014	51.91		WFKN1	Yes	0.001993	6.948	7.478	-0.5296	0.1541	3.437	25.94	0.007478		Adiponectin	No	0.06312	0.552709	0.606406	5.521	5.458	0.1207	0.5229	21.35		IL-6 sRa	No	-0.4781	0.591503	0.189126	6.693
Noggin	Yes	-3.803	5.1e-05	6e-06	12.63	16.43	0.7067	5.381	32.73		EDAR	Yes	-1.381	0.000177	3.1e-05	11.05	12.43	0.2622	5.267	21.17		WFKN2	Yes	3e-06	12.12	13.97	-1.85	0.2856	6.477	19.44	3.5e-05		Afamin	No	-0.1707	0.473907	0.478293	8.295	8.465	0.2362	0.7225	20.08		MAPK14	No	0.8791	0.591503	0.189712	12.35
M2-PK	Yes	-4.472	3e-06	1e-07	9.405	13.88	0.5735	7.798	19.58		Cystatin M	Yes	-1.422	2e-06	1e-07	14.82	16.24	0.1849	7.687	22.48		WISP-3	Yes	0.004465	9.77	8.96	0.8101	0.2557	3.168	21.97	0.014172		AFP	No	0.3381	0.151496	0.091197	9.906	9.568	0.1935	1.747	29.1		HMGN1	No	-1.599	0.591503	0.189816	8.453
NCAM-120	Yes	-5.655	1e-06	1e-07	10.25	15.91	0.6485	8.72	18.67		BOC	Yes	-1.427	1e-07	1e-07	8.8	10.23	0.1603	8.902	25.23		WNK3	Yes	6e-06	9.147	12.1	-2.956	0.4796	6.164	19.23	6.3e-05		Aggrecan	No	0.977	0.138256	0.080919	10.25	9.274	0.5407	1.807	29.7		PLPP	No	0.9293	0.591503	0.190041	12.58
6-Phosphogluconate dehydrogenase	Yes	-5.849	2.5e-05	2e-06	8.311	14.16	0.874	6.692	18.61		PA2G4	Yes	-1.46	0.005546	0.001816	9.635	11.09	0.4071	3.586	20.28		WNT7A	Yes	7.1e-05	9.58	8.215	1.366	0.2883	4.736	25.45	0.00044		AGR2	No	0.04619	0.684761	0.882839	9.024	8.978	0.3094	0.1493	20.14		FN1.4	No	1.256	0.591503	0.190072	10.76
17-beta-HSD 1	No	0.178	0.403129	0.382679	8.401	8.224	0.2011	0.8849	32.75		ISLR2	Yes	-1.467	1e-07	1e-07	13.18	14.65	0.1404	10.45	27.85		XEDAR	Yes	0.000218	9.025	9.653	-0.6283	0.1464	4.292	26	0.00112		AIF1	No	0.1036	0.547441	0.597229	11.86	11.76	0.1929	0.5369	20.17		MICA	No	-0.6651	0.592123	0.190702	5.537
3HIDH	No	0.3607	0.264312	0.201154	8.973	8.612	0.2748	1.313	25.2		GFRa-2	Yes	-1.468	1e-07	1e-07	11.69	13.16	0.1277	11.5	21.24		YES	Yes	<0.000001	10.64	9.427	1.213	0.1842	6.582	25.89	9e-06		AIP	No	0.2842	0.252019	0.181903	10.51	10.22	0.2075	1.37	27.4		RAC3	No	-0.9748	0.592772	0.191768	10.23
4-1BB ligand	No	0.167	0.547726	0.602246	7.719	7.552	0.3158	0.529	21.52		PPIB	Yes	-1.472	0.000313	6.3e-05	10.41	11.88	0.3108	4.735	26.81		ZAP70	Yes	3.7e-05	10.26	11.44	-1.182	0.2341	5.049	23.86	0.000268		Albumin	No	-0.1968	0.392442	0.361174	6.954	7.15	0.2101	0.9364	18.44		CAPG	No	1.206	0.592772	0.191773	10.63
6Ckine	No	-0.3078	0.282884	0.219576	11.76	12.06	0.246	1.251	33.56		TrkA	Yes	-1.485	0.000386	8e-05	10.79	12.27	0.3205	4.633	27.3		IL-13 Ra1	No	0.060103	9.382	8.34	1.042	0.5302	1.966	25.97	0.103903		ALCAM	No	-0.322	0.079711	0.039565	15.15	15.47	0.1495	2.154	29.49		Lymphotoxin a2/b1	No	-0.8748	0.593249	0.192786	8.702
a1-Antitrypsin	No	-0.3451	0.261252	0.196829	7.447	7.792	0.2618	1.318	31.7		UNC5H4	Yes	-1.49	1e-07	1e-07	10.79	12.28	0.1576	9.458	28.47		TNFSF18	No	0.869153	8.385	8.304	0.08113	0.4874	0.1665	24.57	0.681869		aldolase A	No	-0.1768	0.241562	0.169474	17.46	17.64	0.1254	1.41	28.32		GRN	No	0.681	0.593249	0.193556	13.95
a2-Antiplasmin	No	0.2151	0.398978	0.376258	6.39	6.175	0.2385	0.9016	23.89		IGFBP-6	Yes	-1.493	3e-06	1e-07	9.001	10.49	0.2059	7.253	23.59		Tropomyosin 1 alpha chain	No	0.182241	9.92	9.272	0.648	0.471	1.376	22.83	0.232993		ALK-1	No	0.4686	0.078777	0.038694	9.859	9.391	0.2125	2.205	21.01		Keratin 18	No	1.497	0.593249	0.19365	10.15
ABL1	No	-0.3121	0.339948	0.28853	7.177	7.489	0.2878	1.084	25.07		GAPDH, liver	Yes	-1.498	0.01927	0.007898	9.044	10.54	0.5064	2.958	19.59		tau	No	0.273693	7.823	7.243	0.5795	0.5179	1.119	25.36	0.310624		alpha-1-antichymotrypsin complex	No	-0.131	0.380077	0.343506	6.13	6.261	0.1361	0.9628	29.43		Angiostatin	No	0.6309	0.593249	0.193759	8.025
ACE2	No	0.2894	0.3845	0.352331	8.967	8.678	0.3064	0.9444	30.66		PDE5A	Yes	-1.504	0.000152	2.6e-05	11.12	12.62	0.2906	5.175	24.15		Osteopontin	No	0.421735	9.968	9.466	0.5015	0.6137	0.8171	24.49	0.428188		AMGO2	No	-0.3007	0.347619	0.293682	7.359	7.66	0.2806	1.072	25.94		TGF-b R III	No	0.868	0.593249	0.194084	10.28
ACTH	No	-0.6025	0.232052	0.163767	8.842	9.445	0.4224	1.426	31.04		Ephrin-A3	Yes	-1.515	1e-07	1e-07	9.325	10.84	0.1388	10.92	26.13		MMP-10	No	0.258193	9.569	8.678	0.8912	0.7664	1.163	20.62	0.297922		AMNLS	No	-0.2289	0.438111	0.425404	5.998	6.227	0.2809	0.8148	18.73		KEAP1	No	0.6796	0.594531	0.195011	9.187
Activated Protein C	No	0.04627	0.67429	0.844049	8.357	8.311	0.2331	0.1985	28.22		SARP-2	Yes	-1.561	0.001671	0.000434	9.08	10.64	0.3689	4.232	19.37		GPC5	No	0.180868	8.089	7.543	0.5463	0.3943	1.386	20.31	0.232535		AMPK a1b1g1	No	-0.2419	0.269076	0.201246	8.221	8.463	0.1845	1.311	25.96		CSK	No	-1.896	0.594531	0.195606	10.26
Activin AB	No	-0.3949	0.200197	0.133221	9.455	9.85	0.2567	1.539	33.7		PDGF-BB	Yes	-1.583	0.013714	0.00521	11.2	12.78	0.5426	2.916	52.16		GP1BA	No	0.142366	8.805	8.115	0.6905	0.4561	1.514	25.42	0.197174		AMPK a2b2g1	No	0.3072	0.297579	0.233558	9.653	9.346	0.2508	1.225	22.12		PGRP-S	No	-0.2953	0.594531	0.1958	5.983
Activin RIB	No	0.1681	0.562742	0.626921	7.155	6.987	0.3427	0.4905	33.98		RGMA	Yes	-1.584	1e-07	1e-07	12.13	13.72	0.1291	12.26	27.82		GDF-9	No	0.362628	9.543	9.127	0.4161	0.4463	0.9324	19.36	0.384901		Angiopoietin-1	No	-0.9132	0.05866	0.026811	9.582	10.5	0.392	2.329	29.81		Ephrin-A2	No	-0.3261	0.596287	0.196812	11.23
ADAM12	No	0.4956	0.389089	0.360077	8.541	8.046	0.5328	0.9301	28.77		Myostatin	Yes	-1.633	5.6e-05	8e-06	11.12	12.75	0.2912	5.608	25.17		Cathepsin H	No	0.784258	7.664	7.502	0.162	0.5857	0.2766	25.89	0.642635		Angiopoietin-2	No	-0.07756	0.41183	0.389238	5.334	5.411	0.08874	0.874	29.27		prostatic binding protein	No	-2.329	0.596843	0.197626	12.86
ADAMTS-4	No	-0.003564	0.730554	0.990274	6.409	6.413	0.289	0.01233	21.56		IL-19	Yes	-1.65	2e-06	1e-07	9.308	10.96	0.2238	7.374	23.24		PAPP-A	No	0.349843	7.048	6.533	0.5151	0.54	0.9538	23.57	0.374236		Angiopoietin-4	No	0.2432	0.386391	0.352009	7.958	7.715	0.2567	0.9476	26.17		HNRPQ	No	-0.5916	0.596843	0.197863	9.803
Adiponectin	No	0.0706	0.482333	0.503852	5.528	5.458	0.1043	0.6766	30.02		DSC2	Yes	-1.657	1e-07	1e-07	10.29	11.94	0.131	12.65	22.02		TRAIL R1	No	0.24843	9.785	9.192	0.5924	0.5005	1.184	23.45	0.289577		Angiostatin	No	0.3136	0.237494	0.165057	7.708	7.394	0.2184	1.436	22.02		FAM107B	No	-0.3985	0.59913	0.199193	8.197
Afamin	No	-0.1367	0.481595	0.501791	8.329	8.465	0.201	0.6803	28.55		CgA	Yes	-1.663	0.003026	0.000877	11.86	13.53	0.4253	3.909	19.89		LEG9	No	0.252663	9.489	8.977	0.5124	0.4374	1.171	24.6	0.292588		Angiotensinogen	No	-0.9016	0.149844	0.090026	5.223	6.125	0.5008	1.8	16.61		WNK3	No	-2.397	0.59913	0.199492	9.665
AFP	No	0.305	0.181469	0.116221	9.873	9.568	0.1892	1.612	34		IL-1b	Yes	-1.666	0.00037	7.6e-05	10	11.67	0.3485	4.78	23.57		PACAP-38	No	0.7028	7.036	7.204	-0.169	0.4373	0.3864	22.59	0.5984		ANGL3	No	-0.2717	0.3013	0.237725	8.763	9.034	0.2244	1.211	24.27		PSP	No	0.7725	0.602148	0.201532	6.876
Aggrecan	No	0.8114	0.183925	0.118557	10.09	9.274	0.5046	1.608	29.33		Kallikrein 7	Yes	-1.691	2e-06	1e-07	8.707	10.4	0.2183	7.745	21.21		IL-12 RB2	No	0.871262	10.27	10.37	-0.1018	0.6206	0.164	21.11	0.68297		ANK2	No	0.3489	0.403126	0.376352	8.719	8.37	0.3848	0.9069	18.17		annexin I	No	0.7441	0.602148	0.201541	10.41
AGR2	No	0.004117	0.730554	0.987342	8.982	8.978	0.2573	0.016	29.13		SEPR	Yes	-1.711	2.2e-05	2e-06	10.44	12.15	0.2648	6.461	20.39		CD109	No	0.040287	8.802	7.812	0.99	0.4552	2.175	22.79	0.076776		annexin II	No	0.03613	0.676768	0.847491	12.75	12.71	0.1862	0.194	29.97		M-CSF R	No	0.9261	0.602148	0.20181	6.244
AIF1	No	0.08078	0.570864	0.641294	11.84	11.76	0.1715	0.471	27.77		PKB a/b/g	Yes	-1.716	6.1e-05	8e-06	10.65	12.37	0.2911	5.895	20.48		B7-H1	No	0.067162	9.468	8.41	1.058	0.5531	1.914	25.08	0.11288		Annexin V	No	0.00239	0.726934	0.982195	9.217	9.214	0.1062	0.02251	29.26		Carbonic anhydrase III	No	-0.7868	0.604712	0.203109	8.803
AIP	No	0.3035	0.200197	0.133402	10.53	10.22	0.1974	1.538	33.65		H6ST1	Yes	-1.735	1e-07	1e-07	13.01	14.75	0.1802	9.629	21.59		ETHE1	No	0.103266	10.93	10.17	0.7588	0.4469	1.698	22.58	0.155478		Apo B	No	-0.3881	0.256466	0.18856	7.109	7.497	0.2874	1.351	25.84		Troponin I	No	1.656	0.606415	0.204122	9.555
Albumin	No	-0.1493	0.477608	0.495451	7.001	7.15	0.215	0.6943	20.06		MP2K4	Yes	-1.754	0.003224	0.000942	12.67	14.43	0.4472	3.922	18.67		ASGR1	No	0.772307	11.57	11.42	0.1443	0.4934	0.2925	25.39	0.635774		Apo D	No	-0.367	0.063969	0.029965	9.307	9.674	0.1581	2.322	21.89		Factor H	No	-0.4073	0.608461	0.205296	6.669
ALCAM	No	-0.3169	0.06669	0.031654	15.15	15.47	0.1413	2.242	33.63		GSK-3 alpha/beta	Yes	-1.807	0.001173	0.000294	9.925	11.73	0.4116	4.392	19.6		RAP	No	0.109434	8.976	8.311	0.6644	0.3968	1.674	20.24	0.162489		Apo E2	No	-0.009469	0.71352	0.951802	8.103	8.112	0.155	0.0611	23.29		Cytochrome c	No	0.8002	0.608461	0.205696	11.44
aldolase A	No	-0.264	0.067124	0.032207	17.38	17.64	0.1182	2.233	33.99		LSAMP	Yes	-1.815	1e-07	1e-07	9.122	10.94	0.1494	12.14	31.88		Sialoadhesin	No	0.687677	6.7	6.497	0.2033	0.4999	0.4067	25.18	0.591769		Apo E3	No	-0.02185	0.684761	0.880911	8.963	8.985	0.1442	0.1515	22.72		CD47	No	0.5369	0.611373	0.207125	9.469
alpha-1-antichymotrypsin complex	No	-0.2029	0.193731	0.126685	6.058	6.261	0.1296	1.566	33.78		HMGN1	Yes	-1.832	3e-06	1e-07	8.07	9.902	0.2613	7.012	26.3		MIP-1a	No	0.377276	9.093	8.61	0.4829	0.5375	0.8984	25.77	0.394855		Apo E4	No	-0.2913	0.291333	0.225626	6.787	7.079	0.2338	1.246	22.5		IL-16	No	0.443	0.611401	0.207993	10.81
AMGO2	No	-0.3108	0.274637	0.210614	7.349	7.66	0.2435	1.276	33.92		SH21A	Yes	-1.845	4.2e-05	5e-06	10.25	12.09	0.3082	5.987	21.56		IL-27	No	0.035979	9.699	8.588	1.11	0.502	2.212	25.98	0.070083		Apo L1	No	-0.0813	0.61321	0.723512	7.319	7.4	0.2258	0.36	16.08		CYTD	No	-0.4276	0.611401	0.208023	6.882
AMNLS	No	-0.09477	0.641639	0.765196	6.132	6.227	0.3141	0.3018	26.51		Antithrombin III	Yes	-1.853	0.00946	0.003432	15.33	17.19	0.5512	3.362	18.19		STX1a	No	0.164145	7.823	7.253	0.5702	0.3956	1.441	21.08	0.217385		Apoptosis regulator Bcl-W	No	0.1151	0.619572	0.73559	9.747	9.632	0.3361	0.3424	20.23		SMAD3	No	-1.001	0.61489	0.209657	10.33
AMPK a1b1g1	No	-0.0896	0.556707	0.614429	8.373	8.463	0.1762	0.5086	32.65		Corticotropin-lipotropin	Yes	-1.993	2e-06	1e-07	9.642	11.63	0.3149	6.327	42.1		NRX1B	No	0.939176	8.475	8.446	0.02964	0.3841	0.07718	22.14	0.710112		AREG	No	-0.2441	0.543099	0.586876	11.27	11.52	0.4422	0.5519	20.9		Macrophage scavenger receptor	No	1.6	0.618337	0.211282	9.197
AMPK a2b2g1	No	0.3007	0.257192	0.191904	9.646	9.346	0.2253	1.335	30.15		CK2-A1:B	Yes	-2.011	8.3e-05	1.2e-05	10.39	12.4	0.3769	5.335	27.2		Dtk	No	0.367075	8.291	7.865	0.4258	0.463	0.9197	23.46	0.387108		ARGI1	No	0.6569	0.151496	0.091331	9.814	9.157	0.3765	1.745	29.86		Granzyme H	No	0.7679	0.621569	0.212838	8.182
amyloid precursor protein	No	-0.4087	0.181994	0.116935	7.488	7.897	0.2523	1.62	26.76		WFKN2	Yes	-2.058	1e-07	1e-07	12.12	14.18	0.2304	8.933	37.19		CLC1B	No	0.059321	6.893	6.156	0.737	0.3715	1.984	23	0.103103		ARI3A	No	0.2456	0.377661	0.340541	9.517	9.271	0.2534	0.9691	28.9		MMP-7	No	0.8624	0.624073	0.214806	8.189
Angiopoietin-2	No	0.1354	0.525151	0.565451	5.547	5.411	0.2317	0.5842	20.55		ANGL4	Yes	-2.107	2.6e-05	3e-06	10.86	12.97	0.3349	6.292	21.06		Leptin	No	0.038024	10.64	9.526	1.115	0.4957	2.25	16.93	0.073623		ARMEL	No	0.07714	0.677367	0.853144	8.585	8.508	0.4112	0.1876	19.34		Tpo	No	-0.6807	0.624073	0.214925	5.781
Angiopoietin-4	No	0.1251	0.541099	0.592717	7.84	7.715	0.2316	0.5401	33.66		Noggin	Yes	-2.129	0.014213	0.00546	12.63	14.76	0.7261	2.932	41.51		CATC	No	0.025785	9.332	7.881	1.451	0.5848	2.481	14.64	0.054623		ARP19	No	-0.1152	0.519152	0.545431	8.117	8.233	0.1875	0.6143	21.7		PDE11	No	-0.4304	0.624073	0.215225	9.881
Angiostatin	No	0.3804	0.117148	0.065361	7.774	7.394	0.1988	1.913	29.72		PKB beta	Yes	-2.173	2e-06	1e-07	10.64	12.81	0.285	7.627	22.88		MMP-14	No	0.023478	10.03	8.869	1.162	0.4825	2.407	26	0.050847		ARSB	No	-0.003069	0.728888	0.98587	9.272	9.275	0.1718	0.01786	28.97		TCPTP	No	1.57	0.624073	0.21551	9.245
Angiotensinogen	No	-0.9156	0.143522	0.085225	5.209	6.125	0.5001	1.831	16.51		FTCD	Yes	-2.188	0.000191	3.6e-05	8.954	11.14	0.4432	4.938	27.08		Troponin I, skeletal, fast twitch	No	0.087321	13.33	12.22	1.109	0.6223	1.781	24.34	0.136789		Artemin	No	0.5776	0.256561	0.188896	8.641	8.064	0.4275	1.351	24.63		CD83	No	1.498	0.625717	0.216533	9.372
ANGL3	No	-0.184	0.467475	0.479127	8.85	9.034	0.2564	0.7176	27.28		Midkine	Yes	-2.189	0.009987	0.003655	10.51	12.7	0.6626	3.305	19.37		pTEN	No	0.433114	9.369	9.069	0.3006	0.3775	0.7964	25.63	0.43498		ARTS1	No	-0.1516	0.551807	0.603966	7.077	7.229	0.2879	0.5266	21.09		3HIDH	No	0.6755	0.628738	0.218036	9.288
ANK2	No	0.3642	0.323492	0.269535	8.735	8.37	0.3227	1.129	25.65		AMPM2	Yes	-2.249	2.9e-05	3e-06	11.07	13.32	0.3613	6.225	21.12		MAPK5	No	0.045066	10.09	9.294	0.7971	0.3718	2.144	19.19	0.083901		ASAH2	No	0.05168	0.678196	0.856292	8.247	8.196	0.2823	0.1831	23.65		HEMK2	No	1.311	0.632903	0.21994	11.94
annexin II	No	0.1159	0.528838	0.571065	12.83	12.71	0.2027	0.5721	33.85		SIG14	Yes	-2.277	1e-07	1e-07	8.207	10.48	0.2552	8.921	21.32		FABPL	No	0.208871	8.956	8.454	0.5021	0.3879	1.294	22.17	0.256609		ASAHL	No	-0.04661	0.684761	0.883366	7.123	7.17	0.3145	0.1482	25.07		BARK1	No	-1.837	0.635592	0.221648	9.34
Annexin V	No	-0.06188	0.52635	0.567288	9.153	9.214	0.1071	0.5777	33.92		Alpha enolase	Yes	-2.392	0.00619	0.002087	13.48	15.87	0.6781	3.528	20.21		CATZ	No	0.158194	8.405	7.833	0.5722	0.3919	1.46	22.28	0.212594		ASGR1	No	0.6306	0.291333	0.225643	11.71	11.08	0.502	1.256	17.49		HCG	No	0.8556	0.635592	0.222225	9.56
Apo B	No	-0.3503	0.295233	0.231304	7.147	7.497	0.2858	1.225	26.26		prostatic binding protein	Yes	-2.443	0.001979	0.000532	12.62	15.06	0.5876	4.157	19.07		RXFP1	No	0.917224	8.596	8.638	-0.04235	0.4022	0.1053	19.36	0.700288		a-Synuclein	No	0.1061	0.678196	0.856037	12.53	12.42	0.5789	0.1832	25.88		UNC5H3	No	1.237	0.635592	0.222904	8.36
Apo E2	No	-0.07614	0.535942	0.580958	8.036	8.112	0.1365	0.5577	31.88		WNK3	Yes	-2.957	4.7e-05	6e-06	9.147	12.1	0.475	6.227	18.56		gp130, soluble	No	0.142991	7.882	7.12	0.7624	0.5014	1.52	21.49	0.197756		ATP synthase beta chain	No	-0.115	0.551807	0.604274	9.85	9.965	0.2189	0.5253	23.61		ULBP-3	No	0.6459	0.635592	0.223689	9.565
Apo E3	No	0.04859	0.623266	0.729873	9.034	8.985	0.1394	0.3486	29.22		Myokinase, human	Yes	-3.025	0.000523	0.000114	9.649	12.67	0.6639	4.557	25.42		BAFF	No	0.130246	9.422	8.796	0.6255	0.3982	1.571	22.41	0.185701		ATS1	No	0.2306	0.385197	0.350125	7.784	7.553	0.2422	0.9522	24.9		HAI-1	No	1.122	0.635592	0.223929	8.83
Apo E4	No	-0.1164	0.561273	0.622377	6.962	7.079	0.2338	0.4979	28.24		NCAM-120	Yes	-4.046	0.000109	1.7e-05	10.25	14.3	0.8324	4.861	41.43		tPA	No	0.226357	8.779	8.284	0.4942	0.3987	1.24	25.56	0.272557		ATS13	No	-0.7392	0.174465	0.109183	5.729	6.468	0.4422	1.671	21.41		PPIE	No	-0.6719	0.635592	0.224931	8.7
Apo L1	No	-0.1698	0.39994	0.378408	7.23	7.4	0.1889	0.8991	21.86		M2-PK	Yes	-4.359	4e-06	1e-07	9.405	13.76	0.574	7.594	19.67		PEX5	No	0.892357	8.719	8.645	0.07367	0.5391	0.1367	25.73	0.692616		ATS15	No	0.6948	0.203504	0.134681	9.027	8.332	0.4504	1.543	26.61		sCD163	No	-0.5845	0.635592	0.225114	7.885
Apoptosis regulator Bcl-W	No	-0.02342	0.70885	0.935877	9.609	9.632	0.2886	0.08116	28.57		6-Phosphogluconate dehydrogenase	Yes	-5.701	2.7e-05	3e-06	8.311	14.01	0.8785	6.49	19		4-1BB ligand	No	0.938213	7.719	7.689	0.02971	0.3796	0.07828	25.53	0.710112		Aurora kinase A	No	0.161	0.600692	0.700047	10.53	10.37	0.4138	0.3891	29.32		IDS	No	-0.3767	0.635592	0.225456	10.79
AREG	No	-0.1389	0.63942	0.757975	11.38	11.52	0.445	0.3121	21.48		IL-13 Ra1	No	1.069	0.057149	0.030699	9.382	8.313	0.4607	2.321	20.46		Chitotriosidase-1	No	0.482801	8.434	8.176	0.2582	0.3613	0.7147	20.6	0.464612		Azurocidin	No	0.1088	0.404239	0.378301	8.058	7.95	0.1215	0.8956	27.36		GOT1	No	1.103	0.635592	0.225833	15.28
ARGI1	No	0.6424	0.13307	0.076812	9.8	9.157	0.3516	1.827	32.65		TNFSF18	No	0.3364	0.428145	0.458154	8.385	8.049	0.4443	0.7571	19.23		CLM6	No	0.028388	9.282	8.454	0.8282	0.3544	2.337	23.35	0.05923		b2-Microglobulin	No	0.04055	0.486942	0.493463	5.114	5.073	0.05849	0.6933	29.98		Gastrin-releasing peptide	No	0.6113	0.635592	0.226227	8.337
ARI3A	No	0.3341	0.248589	0.181621	9.605	9.271	0.245	1.364	34		Tropomyosin 1 alpha chain	No	0.3396	0.430285	0.463986	9.92	9.581	0.4552	0.7459	20.97		MEPE	No	0.07149	7.08	6.411	0.6693	0.3559	1.881	25.49	0.117904		B7	No	0.1209	0.581556	0.658502	8.477	8.356	0.2694	0.4488	19.55		NXPH1	No	-1.137	0.635592	0.226592	10.76
ARMEL	No	0.09871	0.646075	0.775108	8.607	8.508	0.3422	0.2885	27.81		tau	No	0.5459	0.285385	0.257442	7.823	7.277	0.4686	1.165	20.55		ARP19	No	0.274556	8.391	8.046	0.3457	0.307	1.126	18.65	0.311238		B7-2	No	0.253	0.498611	0.515617	8.239	7.986	0.3842	0.6585	28.03		sICAM-3	No	1.638	0.635592	0.227669	9.859
ARP19	No	0.1586	0.561273	0.622125	8.391	8.233	0.317	0.5002	21.03		Osteopontin	No	0.6086	0.265933	0.229081	9.968	9.359	0.492	1.237	22.15		Thrombin	No	0.215877	8.414	7.955	0.459	0.3602	1.274	21.93	0.263213		B7-H1	No	0.9157	0.255594	0.186069	9.719	8.803	0.6696	1.368	20.78		GP1BA	No	2.426	0.635592	0.227786	10.79
ARSB	No	-0.03442	0.674078	0.840316	9.241	9.275	0.1694	0.2032	30.29		MMP-10	No	1.131	0.08768	0.052636	9.569	8.438	0.554	2.042	23.36		PCSK9	No	0.455698	6.054	5.783	0.2704	0.3568	0.7578	24.77	0.44676		BAD	No	0.585	0.092142	0.047831	13.24	12.65	0.2817	2.077	25.97		Caspase-3	No	0.917	0.635592	0.228026	8.956
Artemin	No	0.8404	0.091079	0.047571	8.904	8.064	0.4076	2.062	31.51		GPC5	No	0.384	0.346698	0.339464	8.089	7.705	0.3924	0.9785	20.11		KLRF1	No	0.448431	8.288	8.032	0.2553	0.3307	0.7718	21.97	0.443891		BAFF	No	0.2357	0.494626	0.507899	9.129	8.893	0.3497	0.6741	20.25		LCK	No	1.494	0.635592	0.228125	9.195
ARTS1	No	-0.1029	0.589051	0.673566	7.126	7.229	0.2419	0.4254	30.29		GP1BA	No	0.4844	0.28873	0.26191	8.805	8.321	0.4208	1.151	22.33		Growth hormone receptor	No	0.080969	7.623	7	0.6225	0.3402	1.83	21.78	0.129137		BAFF Receptor	No	-0.2861	0.085623	0.043269	10.1	10.39	0.1356	2.111	29.96		GREM1	No	-0.5195	0.635592	0.228268	8.071
ASAH2	No	0.2256	0.464015	0.472214	8.421	8.196	0.3095	0.7289	27.53		GDF-9	No	0.1196	0.617472	0.79951	9.543	9.424	0.4654	0.257	22.78		GOT1	No	0.025208	15.26	14.46	0.7937	0.3308	2.399	22.31	0.053751		BARK1	No	-0.784	0.110917	0.061362	10.39	11.18	0.3961	1.979	20.49		UB2L3	No	0.6945	0.637389	0.229679	11.39
ASAHL	No	0.0523	0.684843	0.869016	7.222	7.17	0.314	0.1666	25.58		Cathepsin H	No	0.304	0.479046	0.540817	7.664	7.36	0.4885	0.6223	19.84		GDF-11	No	0.159624	9.427	8.957	0.4699	0.3223	1.458	20.99	0.213147		BCAM	No	-0.02157	0.717877	0.963553	8.457	8.479	0.468	0.0461	28.75		TMA	No	0.7625	0.637389	0.230408	10.8
ASGR1	No	0.4838	0.319921	0.264239	11.57	11.08	0.4234	1.143	24.36		PAPP-A	No	0.3066	0.492989	0.564471	7.048	6.741	0.5242	0.5849	22.45		GITR	No	0.078439	10.76	10.19	0.5663	0.3091	1.832	25.98	0.126351		Bcl-2	No	0.2056	0.362933	0.31701	9.856	9.65	0.2016	1.02	26.55		IFN10	No	0.7401	0.637389	0.230951	8.697
a-Synuclein	No	0.1948	0.613056	0.712833	12.61	12.42	0.5248	0.3712	33.45		TRAIL R1	No	0.4723	0.34636	0.338762	9.785	9.312	0.4829	0.9781	21.76		MCP-2	No	0.266508	6.858	7.331	-0.4737	0.4167	1.137	24.84	0.304612		BCL2-like 1 protein	No	-0.3975	0.068947	0.03301	7.612	8.01	0.1756	2.263	23.85		Leptin	No	1.927	0.637389	0.231036	11.33
ATP synthase beta chain	No	-0.05177	0.652727	0.792783	9.913	9.965	0.1954	0.2649	31.93		LEG9	No	0.3803	0.365289	0.364203	9.489	9.109	0.4102	0.927	21.53		SOD3	No	0.070949	8.336	7.78	0.556	0.2946	1.887	24.67	0.117612		BCMA	No	-0.5007	0.108124	0.059594	7.272	7.773	0.255	1.964	27.98		granzyme A	No	0.9989	0.637389	0.231996	7.919
ATS1	No	0.1282	0.525151	0.565425	7.681	7.553	0.2207	0.5807	32.68		PACAP-38	No	-0.3301	0.423862	0.448221	7.036	7.366	0.4274	0.7725	21.52		FGFR4	No	0.049602	12.36	11.4	0.9537	0.4598	2.074	22.68	0.089925		BDNF	No	-0.2319	0.448677	0.441695	8.542	8.774	0.2944	0.7877	17		GDNF	No	-0.6391	0.637389	0.232192	8.034
ATS13	No	-0.5543	0.323806	0.270323	5.914	6.468	0.4932	1.124	28.79		IL-12 RB2	No	0.2654	0.494944	0.569142	10.27	10	0.4598	0.5772	24.2		CSK21	No	0.629166	7.71	7.88	-0.1692	0.3459	0.4892	23.93	0.55676		b-Endorphin	No	-0.883	0.113651	0.063568	7.938	8.821	0.4489	1.967	19.53		MMP-14	No	2.192	0.637389	0.232469	11.46
ATS15	No	0.541	0.255963	0.190033	8.873	8.332	0.4046	1.337	33.87		CD109	No	0.8687	0.099693	0.06336	8.802	7.933	0.4438	1.957	21.61		MICB	No	0.044301	7.532	6.684	0.8486	0.3979	2.133	22.11	0.082795		BGH3	No	-0.2532	0.362902	0.315224	15.95	16.2	0.2448	1.034	17.38		Galectin-2	No	-0.6919	0.637389	0.232914	8.385
Aurora kinase A	No	0.4196	0.349041	0.300968	10.79	10.37	0.3995	1.05	33.95		B7-H1	No	0.6713	0.256242	0.215527	9.468	8.797	0.5278	1.272	24.17		H2B2E	No	0.023832	14.3	13.33	0.9667	0.4024	2.402	25.68	0.051392		BGN	No	0.01623	0.721346	0.968956	11.52	11.5	0.4108	0.03952	16.4		WNT7A	No	1.024	0.637389	0.233321	9.157
Azurocidin	No	0.2995	0.234487	0.166428	8.249	7.95	0.2096	1.429	23.07		ETHE1	No	0.4725	0.317442	0.297779	10.93	10.45	0.4435	1.066	22.77		LRP1B	No	0.218273	9.501	9.136	0.3649	0.2887	1.264	24.15	0.265464		BID	No	0.4873	0.292518	0.227511	9.748	9.261	0.3955	1.232	29.96		PK3CG	No	0.9979	0.637389	0.234257	9.772
b2-Microglobulin	No	0.0203	0.62378	0.731767	5.093	5.073	0.05874	0.3456	33.71		ASGR1	No	0.3068	0.427116	0.456139	11.57	11.26	0.404	0.7593	20.92		EGFRvIII	No	0.902661	8.568	8.522	0.0456	0.3692	0.1235	25.98	0.695753		BLC	No	-0.4002	0.116569	0.065574	6.227	6.627	0.209	1.915	28.53		CPNE1	No	1.633	0.637389	0.23464	11.88
B7	No	0.4298	0.281234	0.218004	8.786	8.356	0.339	1.268	22.19		RAP	No	0.477	0.274451	0.24053	8.976	8.499	0.3943	1.21	19.91		SCGF-beta	No	0.225774	8.841	8.485	0.3562	0.2863	1.244	23.44	0.272194		BMP RII	No	-0.1844	0.403126	0.376426	8.691	8.876	0.2054	0.8979	29.8		IL-27	No	1.14	0.637389	0.234712	9.729
B7-2	No	0.6347	0.219431	0.153041	8.621	7.986	0.4333	1.465	31.01		Sialoadhesin	No	0.5106	0.259749	0.220275	6.7	6.189	0.4039	1.264	20.63		Artemin	No	0.133498	8.904	8.307	0.5977	0.3857	1.55	25.63	0.189501		BMP10	No	-0.3923	0.302097	0.239378	9.524	9.917	0.3246	1.209	22.41		SUMO3	No	0.5478	0.637389	0.234937	12.16
B7-H1	No	0.6653	0.31376	0.255362	9.468	8.803	0.5735	1.16	29.43		c-Myc	No	0.5083	0.308901	0.288218	8.824	8.316	0.4677	1.087	23.45		PARC	No	0.035661	7.144	6.533	0.6112	0.2702	2.262	18.97	0.069604		BMP-7	No	0.4053	0.23706	0.163997	8.865	8.459	0.2838	1.428	28.86		4EBP2	No	0.7911	0.63753	0.235453	7.411
BAD	No	0.5981	0.06677	0.031847	13.25	12.65	0.2668	2.242	32.81		MIP-1a	No	0.4813	0.345841	0.337885	9.093	8.612	0.4918	0.9787	23.09		DSCAM	No	0.100291	9.542	8.914	0.6274	0.3674	1.708	24.62	0.152182		BMPER	No	0.009989	0.715078	0.959057	7.762	7.752	0.1929	0.05179	28.3		CNDP1	No	1.344	0.637966	0.236078	8.667
BAFF	No	0.529	0.264312	0.201326	9.422	8.893	0.4025	1.314	23.69		IL-27	No	0.9921	0.06445	0.035449	9.699	8.706	0.4449	2.23	23.83		IgE	No	0.056818	6.759	6.093	0.6658	0.3282	2.029	18.86	0.100374		BMPR1A	No	0.3775	0.194405	0.126032	9.982	9.605	0.238	1.586	23.6		RAN	No	-1.457	0.641431	0.237889	10.59
BAFF Receptor	No	-0.01756	0.713298	0.947818	10.37	10.39	0.2654	0.06615	23.39		STX1a	No	0.5275	0.234343	0.191587	7.823	7.295	0.3905	1.351	20.36		HPLN1	No	0.182671	10.13	9.336	0.7949	0.5688	1.397	14.97	0.232995		BMX	No	-0.3516	0.246671	0.175536	7.352	7.704	0.2512	1.4	22.06		HPLN1	No	0.981	0.641431	0.238723	9.876
BCAM	No	-0.002433	0.732278	0.995646	8.476	8.479	0.4418	0.005506	27.4		NRX1B	No	0.05932	0.653773	0.873096	8.475	8.416	0.3664	0.1619	19.03		Cripto	No	0.164442	8.184	7.593	0.5917	0.4135	1.431	25.82	0.217482		b-NGF	No	-0.03367	0.698696	0.91541	10.46	10.49	0.313	0.1076	20.04		Hat1	No	-0.5066	0.641431	0.238759	7.336
Bcl-2	No	0.2783	0.248454	0.181265	9.929	9.65	0.2036	1.367	32.02		Dtk	No	0.1703	0.570881	0.704973	8.291	8.12	0.4439	0.3838	21.27		LPPL	No	0.449592	9.072	8.802	0.2698	0.3514	0.7679	25.46	0.444587		BNP-32	No	-0.4967	0.060965	0.028001	8.244	8.741	0.2139	2.322	26.99		SOD	No	-0.7994	0.641508	0.239254	9.634
BCL2-like 1 protein	No	-0.3678	0.051723	0.023799	7.642	8.01	0.1551	2.372	32.39		CLC1B	No	0.6763	0.104346	0.0674	6.893	6.217	0.3486	1.94	18.9		IL-4	No	0.132097	8.877	8.388	0.4897	0.3121	1.569	20.3	0.188063		Bone proteoglycan II	No	-0.1993	0.530055	0.560722	10.82	11.02	0.3381	0.5895	25.45		IGFBP-3	No	1.123	0.644839	0.241326	8.619
BCMA	No	-0.4953	0.087661	0.044423	7.277	7.773	0.2373	2.087	33.99		MMP-14	No	0.6606	0.20203	0.157504	10.03	9.37	0.4553	1.451	28.95		IL-10	No	0.8291	6.911	6.833	0.07727	0.3541	0.2182	24.13	0.662801		BPI	No	-0.4265	0.088562	0.045515	9.427	9.853	0.1998	2.134	19.81		Topoisomerase I	No	1.369	0.644839	0.242115	9.623
BDNF	No	-0.3049	0.318483	0.262061	8.469	8.774	0.2651	1.15	22.75		Troponin I, skeletal, fast twitch	No	0.8863	0.139348	0.097714	13.33	12.44	0.5155	1.719	25.42		OLR1	No	0.995535	7.615	7.613	0.002368	0.4191	0.00565	25.84	0.732911		BRF-1	No	-0.3915	0.179695	0.113277	10.01	10.4	0.2368	1.653	20.93		Cathepsin D	No	0.8913	0.644839	0.242225	12.54
b-Endorphin	No	-0.9527	0.08828	0.045138	7.868	8.821	0.444	2.146	18.82		pTEN	No	0.09197	0.617243	0.79723	9.369	9.277	0.3541	0.2597	24.54		TSLP R	No	0.03258	10.72	10.11	0.6105	0.2689	2.27	23.7	0.064898		BSP	No	0.3906	0.052911	0.023472	8.672	8.282	0.1636	2.388	29.89		KI3L2	No	0.5496	0.644839	0.242371	8.117
BGH3	No	-0.3101	0.203244	0.135643	15.89	16.2	0.2009	1.543	24.53		MAPK5	No	0.4342	0.290722	0.264746	10.09	9.657	0.3788	1.146	20.66		Met	No	0.893138	6.898	6.848	0.04989	0.3676	0.1357	25	0.692616		BSSP4	No	-0.37	0.368374	0.326072	7.197	7.567	0.3684	1.004	22.11		IL-18 Rb	No	1.226	0.649153	0.244465	9
BGN	No	-0.06569	0.675629	0.84832	11.44	11.5	0.3395	0.1935	22.58		FABPL	No	0.4564	0.271308	0.236324	8.956	8.5	0.3737	1.221	19.82		SRCN1	No	0.144205	10.27	9.815	0.4555	0.3013	1.511	23.17	0.198867		BST1	No	0.08601	0.658173	0.813315	7.037	6.951	0.3609	0.2383	28.96		PUR8	No	0.5824	0.651491	0.245902	11.39
BID	No	0.6628	0.19703	0.13018	9.924	9.261	0.4274	1.551	34		CATZ	No	0.2427	0.47754	0.538162	8.405	8.163	0.3881	0.6253	22.18		Sonic Hedgehog	No	0.423837	9.238	8.878	0.3598	0.4422	0.8136	24.06	0.429202		BTC	No	-0.3291	0.197492	0.128659	7.933	8.262	0.2103	1.564	28.73		Protein disulfide isomerase A3	No	-0.5849	0.651491	0.246293	8.892
BLC	No	-0.2451	0.406766	0.387336	6.382	6.627	0.2797	0.8763	32.44		TCCR	No	0.5291	0.19307	0.148341	8.998	8.469	0.3531	1.498	21.93		Troponin T	No	0.59309	10.98	10.7	0.2751	0.5078	0.5418	23.28	0.531123		C1QR1	No	0.01448	0.724037	0.97528	8.593	8.579	0.4628	0.03128	26.18		VEGF	No	-0.5044	0.657443	0.249191	12.08
BMP RII	No	-0.2015	0.368377	0.330602	8.674	8.876	0.2042	0.9871	33.89		RXFP1	No	-0.181	0.545374	0.657677	8.596	8.777	0.4022	0.45	19.42		PSP	No	0.446961	6.509	6.208	0.3013	0.3898	0.7731	24.18	0.443688		C1r	No	-0.2336	0.22272	0.151543	5.349	5.582	0.1581	1.478	25.65		XEDAR	No	-0.445	0.657443	0.250614	9.337
BMP10	No	-0.5159	0.13307	0.076796	9.401	9.917	0.2819	1.83	31.24		BAFF	No	0.6139	0.166883	0.123935	9.422	8.808	0.3821	1.607	19.8		B7	No	0.446991	8.786	8.468	0.318	0.4116	0.7726	25.12	0.443688		C2	No	0.07051	0.510712	0.533923	6.001	5.93	0.1118	0.6305	25.72		C5	No	0.5979	0.657443	0.250683	6.925
BMP-7	No	0.4139	0.193831	0.126951	8.873	8.459	0.2646	1.565	33.88		tPA	No	0.5221	0.199965	0.155136	8.779	8.257	0.3531	1.479	19.53		CSRP3	No	0.098399	9.403	8.771	0.6317	0.3684	1.715	25.82	0.150252		C3	No	0.2115	0.489898	0.500511	9.312	9.1	0.31	0.6823	28.79		DAPK2	No	-0.2991	0.657443	0.251067	9.431
BMPER	No	-0.04927	0.646075	0.778481	7.703	7.752	0.1738	0.2836	33.83		PEX5	No	-0.2731	0.506197	0.585011	8.719	8.992	0.4931	0.5539	22.87		H2A3	No	0.033944	11.03	10.35	0.6769	0.3023	2.239	25.91	0.066656		C34 gp41 HIV Fragment	No	0.488	0.307447	0.24639	8.904	8.416	0.4116	1.186	26.12		IgE	No	1.791	0.657443	0.251477	8.436
BMPR1A	No	0.2559	0.334787	0.282415	9.861	9.605	0.2338	1.095	29.82		4-1BB ligand	No	0.1088	0.584275	0.729139	7.719	7.61	0.31	0.3511	20.17		ARMEL	No	0.180187	8.607	8.142	0.4653	0.3375	1.379	24.97	0.231967		C3a	No	-0.2058	0.246583	0.174767	5.759	5.965	0.1467	1.402	21.99		WISP-3	No	1.317	0.657443	0.2522	10.66
BMX	No	-0.2815	0.349041	0.301906	7.423	7.704	0.2673	1.053	26.54		Chitotriosidase-1	No	0.04503	0.668908	0.904046	8.434	8.389	0.3693	0.1219	22.62		IL-1F7	No	0.887798	10.24	10.29	-0.05397	0.3785	0.1426	24.28	0.690898		C3adesArg	No	0.08572	0.454897	0.451111	9.098	9.012	0.1122	0.7637	29.57		PGM1	No	0.4626	0.657443	0.252257	9.431
b-NGF	No	-0.1204	0.577128	0.653713	10.37	10.49	0.2656	0.4534	28.55		CLM6	No	0.6913	0.090269	0.054963	9.282	8.591	0.3403	2.031	21.21		CK2-A2:B	No	0.089121	9.233	8.654	0.579	0.3207	1.806	16.64	0.139241		C3b	No	-0.4578	0.217242	0.146019	5.208	5.666	0.3055	1.498	26.1		PIM1	No	0.795	0.657443	0.253077	10.02
BNP-32	No	-0.461	0.118268	0.066552	8.28	8.741	0.243	1.897	33.32		MEPE	No	0.6406	0.093367	0.057749	7.08	6.44	0.3182	2.013	20		NR1D1	No	0.914151	8.684	8.641	0.04295	0.3939	0.109	22.2	0.699044		C4	No	-0.9195	0.054753	0.024573	8.987	9.907	0.3691	2.491	15.4		Trypsin 2	No	0.8397	0.657443	0.253249	8.429
Bone proteoglycan II	No	-0.2894	0.373495	0.335969	10.73	11.02	0.2964	0.9761	33.65		ARP19	No	0.2363	0.426048	0.454087	8.391	8.155	0.3092	0.7641	19.18		IF4A3	No	0.910189	8.721	8.762	-0.04139	0.3633	0.1139	25.23	0.698774		C4b	No	-0.09305	0.579238	0.64809	5.43	5.523	0.2017	0.4614	27.71		Activin AB	No	-0.6157	0.657443	0.253322	9.234
BPI	No	-0.3702	0.158442	0.097071	9.483	9.853	0.2145	1.726	24.17		Thrombin	No	0.5857	0.146807	0.104594	8.414	7.828	0.3434	1.706	18.73		IL-18 Rb	No	0.29616	8.293	7.963	0.3304	0.3099	1.066	25.92	0.329934		C5	No	-0.1308	0.387721	0.354023	6.196	6.327	0.1389	0.9414	30		GA733-1 protein	No	0.7593	0.658272	0.254564	9.098
BRF-1	No	-0.306	0.306376	0.245114	10.09	10.4	0.2571	1.19	25.12		PCSK9	No	0.3896	0.274564	0.240923	6.054	5.664	0.3217	1.211	18.82		MK11	No	0.031165	9.236	8.606	0.6302	0.275	2.292	23.6	0.06312		C5a	No	-0.3179	0.345042	0.289721	6.905	7.223	0.2947	1.079	28.45		MBL	No	0.6736	0.658272	0.256011	10.07
BSP	No	0.473	0.063309	0.029786	8.755	8.282	0.208	2.274	32.08		KLRF1	No	0.1499	0.54376	0.654024	8.288	8.138	0.3299	0.4543	22.35		ILT-2	No	0.061241	8.423	7.706	0.7177	0.3662	1.96	25	0.105305		C5b, 6 Complex	No	-0.1351	0.374935	0.335278	5.769	5.905	0.1379	0.9793	30		MMP-1	No	0.7785	0.658272	0.256173	8.592
BSSP4	No	-0.3879	0.347121	0.298215	7.179	7.567	0.3639	1.066	21.47		Growth hormone receptor	No	0.5681	0.146807	0.104577	7.623	7.055	0.3349	1.696	21.02		Topoisomerase I	No	0.948231	8.277	8.251	0.02602	0.3963	0.06565	22.6	0.712719		C7	No	-0.0963	0.454801	0.450545	14.14	14.24	0.1259	0.7647	29.37		MSP	No	-0.4678	0.658272	0.256413	5.418
BST1	No	0.1721	0.563638	0.62942	7.123	6.951	0.3535	0.487	33.98		ATS15	No	0.6672	0.088221	0.053244	8.873	8.205	0.3286	2.03	24.62		Peroxiredoxin-5	No	0.18321	7.538	7.14	0.3981	0.2903	1.371	23.54	0.233183		C9	No	-0.1176	0.44196	0.431426	6.322	6.44	0.1469	0.8002	24.11		PBEF	No	0.6762	0.658272	0.256518	9.359
BTC	No	-0.4315	0.091079	0.047482	7.83	8.262	0.2088	2.066	30.21		GDF-11	No	0.3235	0.332164	0.316362	9.427	9.103	0.3145	1.029	19.36		Macrophage scavenger receptor	No	0.414073	7.968	7.706	0.2617	0.3151	0.8306	24.9	0.422853		Cadherin E	No	-0.3043	0.292518	0.228073	8.092	8.396	0.246	1.237	24.1		complement factor H-related 5	No	1.295	0.658272	0.256966	9.03
C1QR1	No	0.0654	0.687973	0.874091	8.644	8.579	0.4096	0.1597	33.85		GITR	No	0.4487	0.166403	0.123222	10.76	10.31	0.281	1.597	24.4		GIIE	No	0.183299	7.523	7.105	0.4184	0.3045	1.374	21.95	0.233183		Cadherin-12	No	0.3264	0.140827	0.083152	10.06	9.738	0.1799	1.814	22.18		RNF43	No	-0.815	0.658272	0.256992	10.61
C1r	No	-0.2301	0.217897	0.149488	5.352	5.582	0.1558	1.477	31.75		MCP-2	No	-0.01591	0.692508	0.962619	6.858	6.874	0.3356	0.04742	21.44		SP-D	No	0.574405	15.15	14.92	0.2245	0.3943	0.5695	23.7	0.521435		Cadherin-2	No	-0.1248	0.652718	0.800208	10.66	10.78	0.4883	0.2555	27.42		ROBO3	No	-0.4643	0.659554	0.258407	7.534
C2	No	0.1073	0.35667	0.314921	6.037	5.93	0.1051	1.021	32.75		SOD3	No	0.4888	0.127063	0.087638	8.336	7.847	0.2726	1.793	20.58		PCNA	No	0.964786	7.837	7.817	0.02053	0.4599	0.04465	22.29	0.719217		Cadherin-6	No	-0.2323	0.085623	0.043401	18.28	18.51	0.1094	2.123	26.17		B7	No	1.588	0.659554	0.258735	9.944
C3	No	0.1886	0.492338	0.518895	9.289	9.1	0.2885	0.6537	26.61		CSK21	No	-0.03029	0.674951	0.92738	7.71	7.741	0.3284	0.09223	21.24		EphA1	No	0.137697	9.062	8.584	0.4782	0.3121	1.532	25.61	0.193756		Calcineurin B a	No	-0.03207	0.698038	0.91094	11.37	11.41	0.2826	0.1135	17.25		gpIIbIIIa	No	-0.3619	0.659554	0.259053	9.385
C34 gp41 HIV Fragment	No	0.337	0.390316	0.361689	8.753	8.416	0.3644	0.9247	33.83		MICB	No	0.6436	0.077117	0.044727	7.532	6.889	0.3041	2.116	24.33		Persephin	No	0.497885	7.562	7.828	-0.2663	0.3872	0.6879	24.84	0.473945		calgranulin B	No	0.5197	0.054496	0.024401	9.896	9.376	0.2188	2.376	28.8		PAFAH	No	1.087	0.659554	0.260008	9.828
C3a	No	-0.2407	0.181302	0.115927	5.724	5.965	0.1472	1.635	22.42		LRP1B	No	0.3747	0.217243	0.175515	9.501	9.126	0.2665	1.406	19.44		FAK1	No	0.609655	7.003	6.821	0.1819	0.3519	0.5169	25.54	0.542969		calreticulin	No	-0.3215	0.125167	0.071576	9.701	10.02	0.1708	1.882	24.83		4-1BB	No	-0.4482	0.659554	0.260561	7.876
C3adesArg	No	0.02951	0.652667	0.790146	9.041	9.012	0.1099	0.2684	31.24		EGFRvIII	No	0.1635	0.525163	0.618169	8.568	8.404	0.3232	0.5059	21.2		UFM1	No	0.032118	12.4	11.84	0.5613	0.2478	2.265	25.83	0.064243		CAMK1D	No	0.03522	0.67893	0.860034	9.397	9.362	0.1974	0.1784	22.4		Histone H1.2	No	-0.9567	0.659554	0.260787	8.994
C3b	No	-0.3602	0.334309	0.281665	5.305	5.666	0.3287	1.096	30.95		CD38	No	0.764	0.120631	0.081477	9.186	8.422	0.4215	1.812	26.02		complement factor H-related 5	No	0.106182	8.239	7.808	0.431	0.2568	1.678	24.11	0.158634		CAMK2A	No	-0.135	0.538329	0.574826	9.036	9.171	0.2381	0.5672	29.99		IL-18 BPa	No	-0.437	0.659554	0.26098	15.45
C4b	No	-0.1385	0.473007	0.488002	5.384	5.523	0.1971	0.7029	27.72		SCGF-beta	No	0.3614	0.234614	0.192561	8.841	8.48	0.2677	1.35	19.26		PYY	No	0.084817	10.86	10.23	0.633	0.3507	1.805	21.99	0.134169		CAMK2B	No	-0.08508	0.616893	0.729665	10.47	10.55	0.2432	0.3498	22.82		MED-1	No	-0.4552	0.659554	0.261455	14.01
C5	No	0.02261	0.693425	0.891181	6.35	6.327	0.164	0.1379	32.96		Artemin	No	0.8416	0.050107	0.026112	8.904	8.063	0.3534	2.381	22.52		UNC5H3	No	0.248177	7.658	7.2	0.4582	0.3878	1.181	26	0.289577		CAMK2D	No	-0.3548	0.288159	0.222034	11.97	12.32	0.284	1.249	27.82		GPVI	No	0.5792	0.659554	0.261808	7.498
C5a	No	-0.2058	0.464015	0.472076	7.017	7.223	0.2822	0.7291	27.71		PARC	No	0.4274	0.174066	0.1302	7.144	6.717	0.2702	1.582	18.97		MMP-12	No	0.375645	6.787	7.164	-0.3764	0.4169	0.9029	23.78	0.393574		CaMKK alpha	No	0.2392	0.401549	0.372462	9.761	9.522	0.2642	0.9054	29.98		HGF	No	0.6824	0.660685	0.262904	9.381
C5b, 6 Complex	No	0.07931	0.611118	0.70868	5.984	5.905	0.2101	0.3775	27.62		DSCAM	No	0.6146	0.086828	0.05166	9.542	8.927	0.2996	2.052	23.19		Fas ligand, soluble	No	0.149818	9.507	8.855	0.6524	0.4376	1.491	22.6	0.203993		Carbonic anhydrase 6	No	0.05414	0.669657	0.835124	5.839	5.785	0.2572	0.2105	23.57		SEM6B	No	-0.1879	0.660685	0.26371	10.5
C7	No	-0.007531	0.714055	0.952369	14.23	14.24	0.1251	0.06021	31.39		IgE	No	0.3346	0.344911	0.335868	6.759	6.424	0.34	0.9842	21.65		TSH	No	0.381107	6.854	6.61	0.2446	0.2741	0.8927	23.42	0.397575		Carbonic anhydrase I	No	0.05364	0.570579	0.633091	9.212	9.158	0.1112	0.4824	29.59		Fas, soluble	No	0.9497	0.660685	0.264014	8.109
C9	No	0.1102	0.589051	0.673934	6.55	6.44	0.2593	0.4251	28.46		Cripto	No	0.5303	0.189917	0.14483	8.184	7.654	0.3506	1.513	21.67		FGF-12	No	0.182428	6.191	5.733	0.4581	0.3344	1.37	26	0.232993		Carbonic anhydrase III	No	0.3548	0.395289	0.36502	9.945	9.59	0.3854	0.9206	28.47		Angiopoietin-4	No	-0.3179	0.660685	0.26462	7.397
Cadherin E	No	-0.4184	0.113982	0.062959	7.978	8.396	0.2173	1.925	32.6		CD83	No	0.7545	0.050889	0.026629	8.51	7.755	0.3199	2.358	24.59		ASAH2	No	0.114607	8.421	7.957	0.464	0.2815	1.648	20.46	0.168619		Carbonic anhydrase VII	No	-0.2247	0.373307	0.333141	7.201	7.426	0.2283	0.9845	28.58		MYPC1	No	-0.6796	0.660685	0.26487	9.156
Cadherin-2	No	0.0689	0.69103	0.88497	10.85	10.78	0.4726	0.1458	33.44		LPPL	No	0.2317	0.441784	0.480402	9.072	8.841	0.3228	0.7178	22.09		C34 gp41 HIV Fragment	No	0.082211	8.753	8.21	0.543	0.2992	1.815	23.63	0.130902		Cardiotrophin-1	No	-0.1565	0.24126	0.168898	7.826	7.982	0.1101	1.421	22.77		NADPH-P450 Oxidoreductase	No	0.83	0.660685	0.265321	12.01
Calcineurin B a	No	-0.02198	0.707324	0.930198	11.38	11.41	0.2483	0.08854	23.43		IL-4	No	0.5514	0.135841	0.094921	8.877	8.326	0.3155	1.748	21.33		TF	No	0.056078	11.29	10.75	0.5406	0.268	2.017	21.95	0.099294		Caspase-2	No	0.09746	0.590958	0.675746	7.963	7.866	0.2307	0.4224	29.99		ARI3A	No	0.6658	0.660685	0.265619	9.937
calgranulin B	No	0.4546	0.078583	0.038601	9.83	9.376	0.2096	2.169	28.4		IL-10	No	0.2434	0.440786	0.478285	6.911	6.667	0.3374	0.7214	21.91		FER	No	0.100059	6.247	5.482	0.7654	0.4437	1.725	19.85	0.152068		Caspase-3	No	0.09817	0.622436	0.743669	8.138	8.04	0.2968	0.3307	24.61		NACA	No	-1.09	0.662031	0.266947	10.91
calreticulin	No	-0.275	0.147602	0.088699	9.747	10.02	0.1567	1.755	32.5		OLR1	No	-0.0852	0.626628	0.821355	7.615	7.7	0.3735	0.2281	25.78		HINT1	No	0.326426	11.87	11.51	0.3563	0.3561	1.001	25.36	0.355871		Catalase	No	-0.5174	0.106772	0.058186	15.36	15.88	0.2577	2.008	20.28		GDF-11	No	1.562	0.662031	0.267545	10.64
CAMK1D	No	0.2608	0.307583	0.247354	9.622	9.362	0.2204	1.183	26.05		Met	No	0.2175	0.430285	0.465019	6.898	6.68	0.292	0.7449	19.88		IFNA7	No	0.297208	8.515	8.141	0.3736	0.3505	1.066	23.56	0.330721		CATE	No	0.3518	0.335644	0.278706	8.542	8.19	0.3185	1.105	28.18		IL-1Rrp2	No	0.6541	0.662031	0.267604	8.925
CAMK2A	No	0.00389	0.730554	0.988393	9.175	9.171	0.2654	0.01466	33.7		SRCN1	No	0.2864	0.343669	0.334096	10.27	9.984	0.2896	0.9886	21.02		a2-Antiplasmin	No	0.149623	6.39	6.045	0.3454	0.231	1.495	21.25	0.203993		Cathepsin A	No	-0.1747	0.564759	0.62313	7.299	7.473	0.3507	0.4981	22.94		Annexin V	No	-0.3029	0.662262	0.268179	8.912
CAMK2B	No	-0.09879	0.599804	0.690552	10.45	10.55	0.2456	0.4022	28.38		Sonic Hedgehog	No	0.651	0.176284	0.132425	9.238	8.587	0.4156	1.567	20.64		Gro-b/g	No	0.030265	10.62	9.416	1.201	0.4915	2.444	12.45	0.061554		Cathepsin G	No	0.5422	0.202694	0.133874	8.927	8.385	0.3498	1.55	24.64		CATZ	No	1.965	0.662419	0.269449	10.26
CAMK2D	No	-0.2693	0.377774	0.341473	12.05	12.32	0.2791	0.965	33.47		Troponin T	No	0.2744	0.459897	0.506611	10.98	10.71	0.4074	0.6736	25.58		Lumican	No	0.058774	7.067	6.458	0.6097	0.3073	1.984	24.08	0.102522		Cathepsin H	No	-0.312	0.16034	0.098653	7.08	7.392	0.1815	1.719	23.71		Caspase-2	No	1.039	0.662419	0.269743	8.905
CaMKK alpha	No	0.2635	0.345962	0.296862	9.786	9.522	0.2485	1.06	32.16		PSP	No	0.3674	0.286595	0.25884	6.509	6.142	0.3178	1.156	24.51		MSP R	No	0.240519	8.308	7.879	0.4293	0.3572	1.202	25.53	0.283959		Cathepsin S	No	-0.01385	0.711027	0.944801	6.56	6.574	0.1982	0.06989	26.57		SBDS	No	0.6126	0.662419	0.270214	11.21
Carbonic anhydrase 6	No	0.1769	0.46725	0.478411	5.962	5.785	0.2464	0.7177	30.33		B7	No	0.4145	0.262306	0.224273	8.786	8.372	0.3307	1.253	20.39		NEUREGULIN-1	No	0.481291	7.721	7.508	0.213	0.2981	0.7145	25.97	0.464081		Cathepsin V	No	-0.227	0.547157	0.594091	6.995	7.222	0.4214	0.5388	29.58		CKAP2	No	1.254	0.662419	0.270602	15.06
Carbonic anhydrase 9	No	-0.4449	0.117148	0.065209	8.85	9.295	0.2332	1.908	32.87		CSRP3	No	0.4842	0.192912	0.148012	9.403	8.918	0.3244	1.493	24.92		UBE2N	No	0.494964	13.46	13.27	0.1859	0.2686	0.6923	25.71	0.473025		CATZ	No	-0.3779	0.152147	0.092196	7.912	8.29	0.2169	1.742	28.77		IL-12	No	0.9457	0.662419	0.271023	8.445
Carbonic anhydrase I	No	0.1796	0.219431	0.153041	9.337	9.158	0.1229	1.462	33.97		ARMEL	No	0.2872	0.370515	0.371596	8.607	8.32	0.3149	0.9122	21.94		PDE7A	No	0.696396	8.457	8.654	-0.1973	0.4982	0.3959	19.79	0.596093		CBG	No	-0.2824	0.221561	0.150067	8.425	8.707	0.1888	1.496	20.43		Heparin cofactor II	No	-0.246	0.662419	0.271241	13.49
carbonic anhydrase II	No	-0.668	0.110435	0.060306	7.738	8.406	0.3401	1.964	25.95		PKC-G	No	0.632	0.093322	0.057621	8.321	7.689	0.3165	1.997	23.41		Epithelial cell kinase	No	0.316302	7.617	7.3	0.3175	0.3084	1.029	18.95	0.346393		CBPE	No	-0.5708	0.143657	0.085417	10.56	11.14	0.3144	1.816	18.8		AK1A1	No	0.5436	0.662419	0.271614	14.35
Carbonic anhydrase III	No	0.1144	0.641639	0.768012	9.704	9.59	0.3844	0.2977	30.02		IL-1F7	No	0.1658	0.537568	0.6414	10.24	10.07	0.3506	0.4729	19.92		MDM2	No	0.550719	7.419	7.135	0.2836	0.4646	0.6104	15.01	0.507583		CBX5	No	-0.1781	0.345042	0.289503	7.488	7.666	0.165	1.079	28.44		IL-9	No	1.414	0.662487	0.272123	8.064
Carbonic anhydrase VII	No	-0.2282	0.3845	0.352643	7.198	7.426	0.242	0.9429	32.61		NR1D1	No	-0.1664	0.555439	0.67461	8.684	8.851	0.3912	0.4254	22.3		IL-12	No	0.121529	8.044	7.479	0.5653	0.3519	1.607	23.48	0.176655		CD109	No	0.6136	0.348092	0.295539	8.637	8.024	0.5714	1.074	20.18		Spondin-1	No	-0.924	0.665158	0.273703	12.1
Cardiotrophin-1	No	-0.1103	0.520082	0.557299	7.872	7.982	0.1858	0.5935	29.92		IF4A3	No	-0.1119	0.590102	0.7426	8.721	8.833	0.3365	0.3326	22.06		Haptoglobin, Mixed Type	No	0.069347	8.258	7.82	0.4378	0.2305	1.899	24.51	0.11595		CD177	No	-0.5632	0.189362	0.120622	8.097	8.661	0.3525	1.598	29.88		KPCT	No	1.065	0.665787	0.27456	9.879
Caspase-2	No	0.2956	0.333376	0.280534	8.162	7.866	0.2695	1.097	33.31		IL-18 Rb	No	0.5587	0.078005	0.045547	8.293	7.735	0.2627	2.127	20.8		C9	No	0.125848	6.55	6.173	0.377	0.2368	1.592	21.66	0.181031		CD22	No	0.1266	0.565679	0.625634	8.709	8.582	0.2564	0.4935	27.11		IFN-g R1	No	0.2591	0.665787	0.274931	7.859
Caspase-3	No	0.2705	0.386728	0.355888	8.31	8.04	0.2887	0.9372	31.06		ILT-2	No	0.6609	0.078005	0.045501	8.423	7.762	0.315	2.098	26.69		Cadherin-2	No	0.318062	10.85	10.44	0.4091	0.4012	1.02	24.03	0.347535		CD244	No	-0.4991	0.190423	0.122426	6.551	7.051	0.3098	1.611	20.54		Epo	No	-0.6689	0.671373	0.277726	8.806
Catalase	No	-0.4255	0.123366	0.070188	15.45	15.88	0.2261	1.882	28.2		Topoisomerase I	No	0.04791	0.668267	0.902464	8.277	8.229	0.3863	0.124	21.33		ANK2	No	0.182264	8.735	8.319	0.4156	0.3009	1.381	20.32	0.232993		CD30	No	0.6016	0.265007	0.196758	9.144	8.542	0.4555	1.321	29.47		MMP-16	No	0.1899	0.672233	0.27857	8.164
CATE	No	0.248	0.409089	0.391728	8.438	8.19	0.2858	0.8676	33.84		Peroxiredoxin-5	No	0.4214	0.117754	0.079123	7.538	7.116	0.2296	1.835	23.63		PSMA	No	0.558464	7.896	7.501	0.3956	0.6646	0.5953	19.61	0.511978		CD30 Ligand	No	0.08615	0.619572	0.73595	9.377	9.291	0.2527	0.3409	25.38		C1q	No	0.2425	0.675769	0.280702	17.54
Cathepsin A	No	-0.08054	0.659594	0.807275	7.393	7.473	0.3273	0.2461	30.24		NKp44	No	0.5561	0.055299	0.029647	7.097	6.541	0.2368	2.348	19.3		Stress-induced-phosphoprotein 1	No	0.126062	12.35	13.06	-0.7045	0.4412	1.597	19.91	0.181069		CD38	No	0.4593	0.41334	0.391948	9.053	8.594	0.5277	0.8703	26.56		IL-1Ra	No	1.379	0.675769	0.281018	11.33
Cathepsin G	No	0.5565	0.158442	0.097369	8.941	8.385	0.3259	1.708	32.01		Macrophage scavenger receptor	No	0.2435	0.397817	0.410801	7.968	7.724	0.2901	0.8395	20.68		IFN-g	No	0.045422	9.143	8.63	0.5136	0.2416	2.126	21.19	0.084401		CD39	No	-0.01652	0.708746	0.939837	9.735	9.752	0.2164	0.07635	21.91		UCRP	No	0.331	0.682134	0.284254	8.165
Cathepsin H	No	0.2716	0.536577	0.582759	7.664	7.392	0.4861	0.5587	19.44		GIIE	No	0.3338	0.295697	0.273073	7.523	7.189	0.2963	1.127	20.3		Vitronectin	No	0.151793	12.71	12.17	0.5366	0.3625	1.48	24.13	0.205813		CD40 ligand, soluble	No	0.3338	0.113651	0.063299	7.482	7.148	0.1723	1.938	26.73		Myoglobin	No	-0.5924	0.682134	0.284697	9.307
Cathepsin S	No	0.2442	0.349285	0.305504	6.818	6.574	0.234	1.043	28.61		SP-D	No	0.3835	0.343669	0.334292	15.15	14.77	0.3893	0.9852	24.14		CD40 ligand, soluble	No	0.20095	7.743	7.459	0.2838	0.2158	1.315	23.86	0.24973		CD47	No	0.08879	0.594153	0.681972	9.021	8.932	0.2144	0.4142	27.51		UBC9	No	0.7808	0.682134	0.285319	12.55
Cathepsin V	No	-0.05457	0.694533	0.896322	7.167	7.222	0.4156	0.1313	33.96		PCNA	No	0.2382	0.454081	0.499028	7.837	7.599	0.3468	0.687	22.73		CKAP2	No	0.450646	13.96	13.75	0.2076	0.2706	0.7672	23.4	0.444697		CD48	No	-0.6006	0.15642	0.094947	7.688	8.289	0.3444	1.744	22.31		GDF-11/8	No	-0.7607	0.682134	0.286043	11.97
CATZ	No	0.1155	0.646075	0.778678	8.405	8.29	0.4065	0.284	25.45		EphA1	No	0.4245	0.161058	0.11823	9.062	8.637	0.2609	1.627	21.71		CNDP1	No	0.162895	7.594	7.269	0.3247	0.2235	1.453	18.65	0.216025		CD59	No	0.6227	0.189988	0.121413	8.882	8.259	0.387	1.609	22.68		MSP R	No	1.175	0.682134	0.28627	9.13
CBG	No	-0.25	0.276875	0.213478	8.457	8.707	0.1959	1.276	25.32		Persephin	No	0.1996	0.476495	0.535388	7.562	7.362	0.3172	0.6293	22.89		EG-VEGF	No	0.721449	6.691	6.839	-0.1481	0.4095	0.3616	20.13	0.612125		CD5L	No	0.2485	0.590801	0.674468	6.402	6.154	0.5851	0.4247	26.58		PTP-1B	No	0.9778	0.682134	0.287156	11.47
CBPE	No	-0.5671	0.08828	0.045109	10.57	11.14	0.2696	2.104	26.35		WISP-3	No	0.5761	0.069326	0.038873	9.77	9.194	0.2646	2.178	25.51		IL-2 sRa	No	0.534752	10.47	10.07	0.3968	0.6278	0.632	19.5	0.495928		CD63	No	0.008572	0.711027	0.944367	8.806	8.798	0.1217	0.07044	26.79		CBPE	No	-0.5531	0.682134	0.287358	10.58
CBX5	No	-0.01317	0.716831	0.960331	7.653	7.666	0.2622	0.05025	24.73		FAK1	No	0.3084	0.321567	0.302469	7.003	6.695	0.2919	1.057	21.36		TWEAK	No	0.451999	8.586	8.364	0.2221	0.2902	0.7652	22.77	0.444697		CD70	No	-0.1304	0.541498	0.582029	8.352	8.483	0.2343	0.5565	29.97		NovH	No	1.099	0.682134	0.287667	9.898
CD109	No	0.7783	0.189327	0.12302	8.802	8.024	0.4898	1.589	28.54		ACE2	No	0.6434	0.053233	0.028254	8.967	8.324	0.2757	2.334	24.17		AK1A1	No	0.024032	14.45	13.94	0.5109	0.21	2.433	20.89	0.051702		CD83	No	0.4059	0.322015	0.264725	8.28	7.874	0.3569	1.137	29.02		CK-BB	No	1.321	0.682134	0.288128	11.76
CD177	No	-0.5244	0.182785	0.117632	8.136	8.661	0.3254	1.612	29.62		complement factor H-related 5	No	0.4707	0.10345	0.066399	8.239	7.769	0.2434	1.934	21.42		MBL	No	0.029829	9.822	9.311	0.5109	0.2207	2.315	23.11	0.060855		CD97	No	-0.2228	0.302493	0.241482	9.69	9.913	0.1841	1.21	18.37		GRB2 adapter protein	No	0.5858	0.683655	0.289267	12.57
CD22	No	0.2751	0.379449	0.345257	8.857	8.582	0.287	0.9588	30.29		UNC5H3	No	0.4371	0.268901	0.232788	7.658	7.221	0.358	1.221	26.73		UBC9	No	0.047812	12.24	11.75	0.4838	0.2327	2.079	25.44	0.087665		CDC37	No	0.318	0.345265	0.290979	8.158	7.84	0.2959	1.075	29.99		CEBPB	No	0.4464	0.684176	0.289985	9.616
CD244	No	-0.4509	0.230426	0.162142	6.6	7.051	0.3112	1.449	20.98		MMP-12	No	-0.0645	0.640562	0.845179	6.787	6.852	0.3265	0.1976	22.14		Azurocidin	No	0.646766	8.249	8.143	0.1065	0.2297	0.4637	25.86	0.568658		CDK1/cyclin B	No	0.2174	0.295631	0.231112	7.71	7.493	0.1779	1.223	29.69		Integrin aVb5	No	0.5105	0.686758	0.29173	9.421
CD30	No	0.7439	0.140586	0.082608	9.286	8.542	0.4155	1.79	32.93		RSPO3	No	0.6232	0.058793	0.031772	10.25	9.63	0.2746	2.27	25.95		NAGK	No	0.407477	8.606	8.151	0.4555	0.5342	0.8527	14.75	0.418767		CDK5/p35	No	-0.2594	0.102949	0.05557	8.151	8.41	0.1286	2.017	22.81		LD78-beta	No	1.121	0.686758	0.292078	10.01
CD30 Ligand	No	0.2465	0.391509	0.365563	9.537	9.291	0.2683	0.9188	29.84		Protease nexin I	No	0.9411	0.051772	0.027202	9.702	8.761	0.4045	2.327	28.92		CD22	No	0.42656	8.857	8.627	0.2299	0.2845	0.8078	25.93	0.430607		CEBPB	No	0.3259	0.236943	0.163671	9.496	9.17	0.2233	1.46	16.03		Mesothelin	No	0.5177	0.691567	0.294626	9.077
CD38	No	0.592	0.302142	0.239847	9.186	8.594	0.4946	1.197	33.38		Fas ligand, soluble	No	0.5362	0.195848	0.151104	9.507	8.971	0.3642	1.472	30.94		SGTA	No	0.780514	9.461	9.345	0.1153	0.4081	0.2826	19.08	0.640352		CFC1	No	0.4018	0.140392	0.08275	10.87	10.47	0.2238	1.795	29.99		RS3	No	1.055	0.696468	0.297684	8.715
CD39	No	0.1762	0.481595	0.502083	9.928	9.752	0.2586	0.6813	24.56		TSH	No	0.2245	0.386881	0.39661	6.854	6.63	0.2591	0.8662	20.1		TFF1	No	0.048961	8.061	7.415	0.6459	0.3126	2.066	25.88	0.089264		Chitotriosidase-1	No	-0.3528	0.302493	0.240435	8.116	8.469	0.2944	1.198	29.14		IL-1F7	No	1.361	0.696468	0.29832	11.55
CD47	No	0.1831	0.415248	0.399778	9.115	8.932	0.2143	0.8547	28.74		SNP25	No	0.5168	0.090933	0.055757	10.08	9.566	0.2564	2.015	22.87		kallikrein 5	No	0.177241	6.855	6.311	0.5446	0.3926	1.387	25.97	0.229394		Chk2	No	-0.3244	0.450123	0.443583	7.443	7.768	0.4164	0.7789	24.26		VCAM-1	No	0.6685	0.696468	0.298393	9.984
CD48	No	-0.6634	0.065221	0.030889	7.625	8.289	0.2936	2.26	31.54		FGF-12	No	0.1594	0.509961	0.591614	6.191	6.031	0.2928	0.5445	21.87		PF-4	No	0.607084	7.543	7.385	0.1582	0.3015	0.5249	15.51	0.541177		CHL1	No	-0.211	0.311525	0.253846	7.754	7.965	0.1813	1.164	29.35		TSLP R	No	1.004	0.696468	0.29874	11.08
CD59	No	0.8686	0.066958	0.032058	9.128	8.259	0.3854	2.254	28.53		ASAH2	No	0.3366	0.280861	0.251257	8.421	8.085	0.2856	1.179	21.8		FGF9	No	0.905472	7.286	7.321	-0.03443	0.2871	0.1199	25.37	0.697365		CHST2	No	-0.3498	0.240303	0.16798	7.624	7.974	0.247	1.416	27.65		Karyopherin-a2	No	-0.6247	0.69658	0.299716	9.565
CD5L	No	0.3266	0.524609	0.563236	6.48	6.154	0.5573	0.5861	24.33		GM-CSF	No	0.4813	0.083469	0.049483	8.311	7.83	0.2308	2.086	20.85		Lymphotactin	No	0.064765	7.785	7.291	0.4936	0.2541	1.942	22.41	0.109805		CHST6	No	-0.6831	0.137368	0.080115	7.378	8.061	0.3738	1.827	23.95		Thrombin	No	0.8543	0.69658	0.2998	8.628
CD63	No	0.03985	0.646075	0.778147	8.838	8.798	0.1401	0.2843	29.35		C34 gp41 HIV Fragment	No	0.3476	0.284194	0.255759	8.753	8.405	0.2988	1.163	25.06		ACTH	No	0.233088	8.842	9.585	-0.7433	0.6003	1.238	16.37	0.277215		Chymase	No	-0.2667	0.348181	0.29697	7.912	8.179	0.2505	1.065	25.57		ERBB3	No	0.7337	0.698295	0.30121	8.777
CD70	No	-0.0703	0.641639	0.766045	8.412	8.483	0.2343	0.3	33.2		TF	No	0.5764	0.06683	0.036973	11.29	10.71	0.2572	2.242	19.22		MO2R1	No	0.04255	8.685	8.081	0.6045	0.2827	2.138	24.72	0.080141		cIAP-2	No	-0.319	0.310977	0.253078	7.173	7.492	0.2737	1.166	29.73		MDM2	No	1.047	0.698295	0.301554	7.89
CD83	No	0.6358	0.16502	0.102266	8.51	7.874	0.3784	1.68	33.19		FER	No	0.5149	0.175193	0.131231	6.247	5.733	0.3313	1.554	28.44		Thyroxine-Binding Globulin	No	0.35856	8.264	7.897	0.3668	0.3874	0.9468	15.2	0.381872		c-Jun	No	-0.1107	0.609511	0.716346	9.47	9.58	0.3005	0.3683	20.98		BAFF	No	1.629	0.699115	0.302416	10.52
CD97	No	-0.1369	0.42546	0.414019	9.776	9.913	0.1648	0.8307	24.96		HINT1	No	0.5665	0.101706	0.064974	11.87	11.3	0.2907	1.948	20.8		ALK-1	No	0.040186	9.994	9.479	0.5143	0.2381	2.16	26	0.076734		CKAP2	No	-0.1479	0.425938	0.408014	13.66	13.81	0.1757	0.842	24.18		DEAD-box protein 19B	No	0.5822	0.699828	0.303262	10.52
CDC37	No	0.3869	0.24189	0.173468	8.227	7.84	0.2779	1.392	31.96		IFNA7	No	0.2736	0.42181	0.444153	8.515	8.241	0.3519	0.7773	25.4		RBM39	No	0.055078	9.244	8.6	0.6439	0.3131	2.056	17.4	0.098379		Ck-b-8-1	No	0.04594	0.690243	0.897514	9.067	9.021	0.3528	0.1302	23.42		FGF-8A	No	0.6404	0.699828	0.303742	8.604
CDK1/cyclin B	No	0.3469	0.196892	0.129772	7.84	7.493	0.2228	1.557	30.72		a2-Antiplasmin	No	0.2374	0.325359	0.306732	6.39	6.153	0.2263	1.049	19.96		Granzyme H	No	0.177696	7.766	7.331	0.435	0.3138	1.386	25.69	0.229676		CK-BB	No	-0.1076	0.638507	0.773168	10.33	10.44	0.3694	0.2912	26.73		Rab GDP dissociation inhibitor beta	No	0.3642	0.701107	0.304989	16.54
CDK5/p35	No	-0.2141	0.205467	0.137553	8.196	8.41	0.1399	1.531	26.9		Lumican	No	0.487	0.167375	0.124658	7.067	6.58	0.3068	1.587	25.87		PKC-A	No	0.092602	12.1	11.66	0.4405	0.2522	1.746	25.86	0.143437		CK-MM	No	-0.3091	0.48698	0.494612	12.33	12.64	0.4466	0.6921	27.85		IFNA7	No	1.243	0.701107	0.305317	9.628
CEBPB	No	0.3513	0.136343	0.078879	9.521	9.17	0.1905	1.844	21.62		MSP R	No	0.3407	0.289367	0.262892	8.308	7.968	0.2963	1.15	21.41		Triosephosphate isomerase	No	0.055332	15.69	15.16	0.5346	0.2606	2.051	17.69	0.098649		CLC1B	No	0.5575	0.194405	0.125771	6.805	6.247	0.3439	1.621	15.03		DRR1	No	-0.476	0.701424	0.305965	6.729
CFC1	No	0.3156	0.21014	0.142423	10.79	10.47	0.2098	1.504	31.99		NEUREGULIN-1	No	0.3503	0.229776	0.187116	7.721	7.371	0.2572	1.362	21.72		LIF sR	No	0.539476	7.082	6.784	0.2986	0.4769	0.6262	17.05	0.499777		CLC4K	No	0.02377	0.677367	0.852189	6.924	6.901	0.1264	0.188	28.93		TGF-b2	No	0.9339	0.701438	0.307227	8.758
Chitotriosidase-1	No	-0.03452	0.708551	0.934748	8.434	8.469	0.4182	0.08255	30.7		FGF-8B	No	0.83	0.06445	0.035418	9.704	8.874	0.3729	2.226	24.65		CLF-1/CLC Complex	No	0.899887	8.018	7.963	0.05413	0.4238	0.1277	16.63	0.694168		CLC7A	No	-0.34	0.347803	0.294834	8.884	9.224	0.3165	1.074	21.05		Vitronectin	No	-0.4661	0.701438	0.307282	11.94
Chk2	No	-0.1722	0.597034	0.685542	7.595	7.768	0.4205	0.4096	25.4		UBE2N	No	0.5203	0.072125	0.040549	13.46	12.94	0.2422	2.148	27.82		Peroxiredoxin-1	No	0.060099	12.35	11.97	0.3847	0.1957	1.966	25.97	0.103903		CLF-1/CLC Complex	No	0.329	0.276826	0.209029	7.866	7.537	0.2562	1.284	29.97		Cathepsin H	No	2.46	0.701438	0.308172	9.852
CHL1	No	-0.1393	0.450264	0.449821	7.826	7.965	0.1822	0.7645	33.97		PDE7A	No	0.217	0.484308	0.547276	8.457	8.24	0.3556	0.6103	24.45		TGF-b3	No	0.471955	7.078	6.866	0.2119	0.2903	0.7301	25.71	0.4569		CLM6	No	0.6332	0.225151	0.154128	9.221	8.588	0.4239	1.494	16.54		PCSK9	No	0.2142	0.701438	0.308187	5.846
CHST2	No	-0.299	0.31376	0.255573	7.675	7.974	0.2584	1.157	32.26		Epithelial cell kinase	No	0.139	0.546633	0.661275	7.617	7.478	0.3126	0.4448	20		PAFAH	No	0.074706	8.978	8.541	0.4378	0.2356	1.858	25.46	0.121756		Clusterin	No	0.3801	0.348092	0.296241	7.565	7.185	0.3574	1.063	29.38		ASM3A	No	-0.2239	0.701438	0.30852	15.75
CHST6	No	-0.7158	0.110915	0.060805	7.345	8.061	0.3624	1.975	22.21		MDM2	No	0.5584	0.086983	0.052124	7.419	6.861	0.2732	2.043	24.03		BID	No	0.028123	9.924	9.092	0.8322	0.3575	2.328	25.56	0.058803		c-Myc	No	0.341	0.383497	0.347786	8.529	8.188	0.3524	0.9677	15.81		PKC-B-II	No	-0.7282	0.703983	0.31065	11.58
Chymase	No	-0.0724	0.65929	0.804468	8.106	8.179	0.2901	0.2496	33.11		IL-12	No	0.5437	0.099438	0.062887	8.044	7.501	0.2787	1.951	23.9		FYN	No	0.419765	9.62	9.351	0.2685	0.3249	0.8263	17.48	0.427726		CNDP1	No	-0.01492	0.679578	0.862956	7.308	7.323	0.08557	0.1743	26		GNS	No	0.2238	0.703983	0.310663	10.52
cIAP-2	No	-0.3205	0.297865	0.233983	7.171	7.492	0.2641	1.214	31.05		Haptoglobin, Mixed Type	No	0.3895	0.12243	0.083192	8.258	7.869	0.2139	1.821	20.49		CLC7A	No	0.784624	9.197	9.293	-0.09625	0.3479	0.2767	21.98	0.642635		CNTF	No	-0.3933	0.20119	0.132317	6.429	6.822	0.2508	1.569	20.17		WISP-1	No	0.1263	0.704444	0.311379	12.79
c-Jun	No	-0.1191	0.576045	0.65189	9.461	9.58	0.2612	0.4558	29.39		ENTP3	No	0.5539	0.073708	0.041944	9.547	8.993	0.2584	2.144	25.08		CBX5	No	0.728341	7.653	7.555	0.09754	0.2778	0.3511	25.68	0.615814		CO8A1	No	0.07591	0.684761	0.883756	9.123	9.047	0.5148	0.1475	29.91		EG-VEGF	No	1.442	0.705259	0.312462	7.883
CKAP2	No	0.1472	0.538196	0.585632	13.96	13.81	0.2662	0.5529	23.01		C9	No	0.2184	0.363438	0.36091	6.55	6.332	0.2338	0.9339	21.12		eIF-4H	No	0.378133	12.2	11.73	0.4745	0.5262	0.9018	19.53	0.395325		Coagulation Factor IX	No	0.02457	0.687583	0.891608	5.668	5.643	0.1786	0.1376	26.88		Elafin	No	0.4818	0.705259	0.312765	8.56
Ck-b-8-1	No	0.1854	0.535599	0.580031	9.207	9.021	0.3316	0.5593	30.61		CD30	No	0.731	0.053849	0.028754	9.286	8.555	0.3184	2.296	30.47		TSLP	No	0.029859	8.61	8.18	0.4301	0.1842	2.335	20.43	0.060855		Coagulation Factor IXab	No	-0.08379	0.369196	0.327182	5.62	5.704	0.08412	0.9962	29.82		IL-17E	No	0.7781	0.70614	0.314049	8.011
CK-BB	No	0.1931	0.574381	0.648221	10.64	10.44	0.4195	0.4604	33.18		Cadherin-2	No	0.1109	0.610398	0.783693	10.85	10.74	0.3999	0.2774	25.62		TNR4	No	0.207456	9.075	9.69	-0.6152	0.4747	1.296	23.72	0.255519		Coagulation Factor X	No	0.3978	0.241562	0.169859	7.028	6.63	0.2821	1.41	27.14		IGFBP-2	No	-0.7637	0.70614	0.315154	12.19
CK-MM	No	-0.3383	0.436964	0.431211	12.3	12.64	0.4247	0.7966	33.84		ANK2	No	0.2551	0.404866	0.419813	8.735	8.48	0.3106	0.8214	23.09		QORL1	No	0.179049	9.999	9.611	0.3873	0.2784	1.391	20.55	0.230963		Coagulation Factor Xa	No	0.07053	0.621527	0.740395	5.6	5.53	0.2104	0.3351	24.29		C5b, 6 Complex	No	0.8833	0.70614	0.316526	6.788
CLC1B	No	0.6458	0.138758	0.08067	6.893	6.247	0.3503	1.844	19.26		PSMA	No	0.1818	0.58178	0.724437	7.896	7.714	0.5112	0.3556	32.02		TCPTP	No	0.101478	8.033	7.546	0.4865	0.286	1.701	24.82	0.153262		Coagulation Factor XI	No	-0.5867	0.257146	0.189592	6.879	7.466	0.4343	1.351	23.48		Kallikrein 6	No	0.6635	0.70614	0.316642	9.878
CLC4K	No	-0.005967	0.716831	0.95939	6.895	6.901	0.1163	0.0513	33.71		Stress-induced-phosphoprotein 1	No	-0.3637	0.414894	0.433763	12.35	12.72	0.4564	0.7969	22.78		SBDS	No	0.102632	10.79	10.45	0.339	0.2001	1.694	25.18	0.154764		COLEC12	No	-0.2474	0.409601	0.385014	7.251	7.498	0.2792	0.8862	22.24		XTP3A	No	-0.5427	0.70614	0.316642	7.677
CLC7A	No	-0.02737	0.710672	0.939756	9.197	9.224	0.3585	0.07635	24.61		IFN-g	No	0.4055	0.149787	0.108033	9.143	8.738	0.2419	1.676	21.64		GCKR	No	0.893583	8.543	8.5	0.04322	0.3199	0.1351	25.37	0.692616		Collectin Kidney 1	No	-0.4765	0.107403	0.058989	10.8	11.28	0.2354	2.024	16.95		MICB	No	1.052	0.70614	0.316876	7.932
CLF-1/CLC Complex	No	0.4808	0.197242	0.130615	8.018	7.537	0.3099	1.551	32.22		Vitronectin	No	0.4736	0.159542	0.116605	12.71	12.23	0.2905	1.63	23.13		LIN7B	No	0.81262	8.138	8.215	-0.07788	0.325	0.2396	24.49	0.656128		COMMD7	No	-0.1146	0.296533	0.232124	10.19	10.3	0.09395	1.22	29.97		Azurocidin	No	1.015	0.70614	0.317067	8.964
CLM6	No	0.6938	0.10807	0.058574	9.282	8.588	0.3485	1.991	22.9		CKAP2	No	0.2603	0.337177	0.324369	13.96	13.7	0.2579	1.01	20.66		Glypican 3	No	0.203537	9.072	8.635	0.4375	0.3342	1.309	22.78	0.251975		complement factor H-related 5	No	0.2939	0.156999	0.095461	8.028	7.735	0.1674	1.756	18.6		Troponin I, skeletal, fast twitch	No	1.046	0.70614	0.317263	13.65
Clusterin	No	0.3732	0.325719	0.273078	7.558	7.185	0.3339	1.118	28.31		CNDP1	No	0.247	0.317442	0.29791	7.594	7.347	0.2315	1.067	21.39		SSRP1	No	0.337508	8.281	8.013	0.268	0.2743	0.9771	25.99	0.364666		CONA1	No	0.1019	0.626229	0.75312	8.011	7.909	0.3208	0.3175	28.94		ERBB4	No	0.6449	0.70622	0.317812	7.334
c-Myc	No	0.6363	0.236748	0.168799	8.824	8.188	0.4452	1.429	19.42		LCK	No	0.752	0.086972	0.052025	8.441	7.689	0.3699	2.033	27		annexin I	No	0.030529	10.68	9.734	0.944	0.3949	2.391	14.85	0.06196		Contactin-5	No	-0.2258	0.407643	0.38233	8.098	8.324	0.253	0.8924	20.91		HCE003300	No	0.009626	0.706666	0.31886	10.92
CNDP1	No	0.2711	0.306827	0.246399	7.594	7.323	0.227	1.194	19.8		EG-VEGF	No	-0.0005412	0.709059	0.998525	6.691	6.691	0.2896	0.001869	22.76		FN1.3	No	0.05215	15.24	14.85	0.3964	0.1947	2.036	25.76	0.094016		CREL1	No	0.1012	0.538329	0.576048	8.323	8.221	0.1786	0.5667	24.63		LYVE1	No	0.3144	0.706666	0.31904	6.575
CNTF	No	-0.3626	0.249367	0.182706	6.46	6.822	0.2642	1.372	23.94		IL-2 sRa	No	0.4049	0.388718	0.399012	10.47	10.06	0.4733	0.8554	30.43		CD39	No	0.496436	9.928	9.736	0.1917	0.2779	0.6898	25.86	0.473497		Cripto	No	0.4793	0.302493	0.24126	8.105	7.626	0.3946	1.215	16.76		CD177	No	-0.379	0.70816	0.320718	8.282
CO8A1	No	0.07127	0.69103	0.883059	9.118	9.047	0.4804	0.1483	30.32		TWEAK	No	0.05583	0.63897	0.842238	8.586	8.53	0.2769	0.2017	19.85		IL-17B	No	0.593612	6.068	5.919	0.1494	0.2762	0.5408	23.96	0.531123		CRIS3	No	-1.069	0.099439	0.053173	7.481	8.55	0.5209	2.052	20.51		LIF sR	No	1.324	0.70816	0.321177	8.298
Coagulation Factor IX	No	0.03819	0.671931	0.828796	5.681	5.643	0.1749	0.2184	26.62		Azurocidin	No	0.4216	0.089224	0.054041	8.249	7.827	0.2074	2.033	22.48		IL-5 Ra	No	0.825221	8.137	8.052	0.08419	0.3764	0.2237	20.42	0.661541		CRTAM	No	0.1039	0.579238	0.647845	8.775	8.671	0.225	0.4616	28.65		Carbonic anhydrase 6	No	0.6372	0.70816	0.322111	6.422
Coagulation Factor IXab	No	-0.02098	0.673371	0.832753	5.683	5.704	0.09855	0.2129	32.41		NAGK	No	0.676	0.091004	0.055995	8.606	7.93	0.3413	1.981	33.15		sCD4	No	0.025713	7.731	7.231	0.5002	0.2097	2.385	22.99	0.054589		CSF-1	No	-0.5193	0.051028	0.022531	10.84	11.36	0.2131	2.437	24.25		TAJ	No	-0.5636	0.70816	0.323428	8.826
Coagulation Factor V	No	0.3252	0.207497	0.140202	16.86	16.54	0.2152	1.511	33.36		CD22	No	0.3337	0.248415	0.206988	8.857	8.523	0.257	1.298	23.14		NMT1	No	0.292201	9.529	9.196	0.333	0.3074	1.083	18.96	0.326274		CSK	No	-1.282	0.053156	0.023691	10.88	12.16	0.5164	2.483	17.09		G-CSF	No	1.492	0.70816	0.323572	10.98
Coagulation Factor X	No	0.4095	0.189063	0.122653	7.04	6.63	0.2586	1.583	33.89		G-CSF	No	0.5531	0.208469	0.164808	10.07	9.518	0.3908	1.415	39.5		MIP-3a	No	0.434848	7.464	7.191	0.2726	0.3435	0.7936	25.19	0.435925		CSRP3	No	0.764	0.105744	0.057407	9.65	8.886	0.3798	2.012	20.78		MIA	No	-0.6871	0.70816	0.324329	12.1
Coagulation Factor Xa	No	0.03172	0.683482	0.863427	5.562	5.53	0.183	0.1734	33.04		SGTA	No	0.3938	0.252538	0.211643	9.461	9.067	0.309	1.274	32.15		MIS	No	0.314427	13.62	13.37	0.2568	0.2496	1.029	22.72	0.34473		CTACK	No	-0.01174	0.724037	0.975566	8.308	8.32	0.3795	0.03093	25.56		ERK-1	No	-0.5642	0.70816	0.32468	12.27
Coagulation Factor XI	No	-0.6315	0.214009	0.146155	6.834	7.466	0.4187	1.508	21.26		TFF1	No	0.4238	0.197752	0.152784	8.061	7.637	0.2871	1.476	24.14		OCAD1	No	0.291227	10.07	9.58	0.4954	0.4497	1.102	12.62	0.325562		CTGF	No	0.1317	0.51883	0.544555	10	9.869	0.2146	0.6135	27.71		HINT1	No	0.3672	0.70816	0.325742	11.56
COLEC12	No	-0.329	0.254821	0.188466	7.169	7.498	0.2447	1.345	30.84		kallikrein 5	No	0.4324	0.276466	0.244958	6.855	6.423	0.3635	1.19	25.89		EPHA3	No	0.845125	6.439	6.372	0.06717	0.3402	0.1975	23.93	0.669468		CTLA-4	No	-0.49	0.146017	0.087425	5.735	6.225	0.2771	1.769	29.15		IL-13	No	0.7893	0.70816	0.325775	9.995
Collectin Kidney 1	No	-0.4782	0.068446	0.032984	10.8	11.28	0.2106	2.27	22.74		FGF9	No	0.06276	0.624357	0.8131	7.286	7.224	0.2622	0.2394	21.3		HXK2	No	0.078835	9.367	10.1	-0.7383	0.4036	1.829	25.99	0.126778		CXCL16, soluble	No	-0.2791	0.250326	0.180422	7.811	8.09	0.2035	1.371	29.96		IR	No	-0.3334	0.70816	0.326242	6.97
COMMD7	No	-0.06809	0.563638	0.630256	10.23	10.3	0.1399	0.4868	27.77		Lymphotactin	No	0.2202	0.38683	0.396143	7.785	7.565	0.2547	0.8644	23.37		Angiopoietin-2	No	0.551327	5.547	5.406	0.1403	0.2317	0.6058	20.41	0.507583		Cyclin B1	No	-0.5538	0.216608	0.14492	8.424	8.978	0.3696	1.498	28.88		IL-17 RC	No	0.6572	0.70816	0.326546	9.515
complement factor H-related 5	No	0.5048	0.09305	0.048923	8.239	7.735	0.2412	2.093	20.63		ACTH	No	-0.4185	0.315109	0.294475	8.842	9.261	0.3916	1.069	27.57		TS	No	0.929474	8.898	8.858	0.03972	0.4422	0.08982	17.11	0.706198		Cyclophilin A	No	0.1666	0.350248	0.299887	17.03	16.86	0.1575	1.058	26.16		C2	No	0.2451	0.70816	0.326621	6.175
CONA1	No	0.2044	0.500261	0.529838	8.113	7.909	0.3217	0.6354	31.03		MO2R1	No	0.3445	0.264273	0.226802	8.685	8.341	0.2783	1.238	26.02		Cathepsin A	No	0.547925	7.393	7.188	0.2047	0.3363	0.6088	25.93	0.505669		Cystatin C	No	-0.4574	0.375625	0.337922	6.928	7.385	0.4692	0.9749	28.16		PESC	No	0.7799	0.70816	0.326864	8.612
Contactin-5	No	-0.1356	0.540581	0.589908	8.188	8.324	0.2486	0.5455	26.8		Fas, soluble	No	0.4524	0.258125	0.217935	7.666	7.213	0.3586	1.262	26.75		CYTD	No	0.551573	7.491	7.761	-0.2694	0.4439	0.6068	17.97	0.507583		Cystatin-S	No	-0.1789	0.497305	0.513221	7.491	7.67	0.2699	0.6628	26.33		Cyclophilin F	No	1.479	0.70816	0.327432	12.18
CPNE1	No	-0.3464	0.427053	0.416453	9.902	10.25	0.4206	0.8235	31.24		ALK-1	No	0.4714	0.065012	0.035828	9.994	9.522	0.2113	2.231	22.82		LD78-beta	No	0.584109	9.165	8.982	0.1824	0.3289	0.5546	24.89	0.524561		CYTD	No	0.3443	0.375625	0.338317	7.654	7.309	0.3495	0.9852	17.02		Plasminogen	No	-0.2752	0.70816	0.328313	14.94
CREL1	No	0.1243	0.491686	0.517699	8.346	8.221	0.1898	0.6549	28.94		Granzyme H	No	0.4084	0.213318	0.170289	7.766	7.358	0.2885	1.415	23.06		PK3CG	No	0.9477	9.046	9.025	0.0213	0.3214	0.06626	24.91	0.712719		CYTF	No	-0.4178	0.301754	0.238395	8.978	9.396	0.3473	1.203	29.99		BCL2-like 1 protein	No	-0.2568	0.70816	0.328496	7.753
Cripto	No	0.5587	0.196256	0.129149	8.184	7.626	0.3546	1.576	22.4		PKC-A	No	0.3908	0.152048	0.110151	12.1	11.71	0.2376	1.645	30.84		EGF	No	0.817436	8.051	7.99	0.06067	0.26	0.2333	24.53	0.65932		Cytidylate kinase	No	-0.3735	0.060965	0.028054	9.404	9.777	0.1565	2.387	18.14		NCAM-L1	No	-0.47	0.70816	0.328951	6.338
CRIS3	No	-0.8574	0.219431	0.151934	7.692	8.55	0.5822	1.473	28.13		LIF sR	No	0.2422	0.425559	0.452277	7.082	6.84	0.3176	0.7627	26.89		Siglec-3	No	0.460466	6.54	6.314	0.226	0.3012	0.7504	23.54	0.449718		CYTN	No	-0.0179	0.700971	0.921291	7.869	7.886	0.179	0.1	20.86		GPC5	No	1.959	0.70816	0.328982	9.696
CRP	No	-0.5256	0.206981	0.139639	8.457	8.983	0.3468	1.516	31.31		CLF-1/CLC Complex	No	0.3907	0.212646	0.169525	8.018	7.627	0.2767	1.412	26.64		TYK2	No	0.17046	10.19	9.93	0.2615	0.1855	1.41	25.87	0.223003		CYTT	No	-0.2896	0.246671	0.175747	9.221	9.51	0.2052	1.412	17.31		RPS6KA3	No	0.6594	0.708371	0.329594	8.879
CRTAM	No	0.09521	0.588479	0.66901	8.766	8.671	0.2208	0.4313	33.88		TGF-b3	No	0.1764	0.459897	0.507172	7.078	6.902	0.2615	0.6745	21.47		SUMO3	No	0.029397	12.29	11.69	0.6035	0.2515	2.399	15.5	0.060424		DAF	No	0.1306	0.403126	0.376331	8.822	8.692	0.1454	0.8981	29.71		Glypican 3	No	0.6585	0.708715	0.33027	9.026
CSK21	No	-0.2479	0.475493	0.491827	7.71	7.958	0.3557	0.6969	27.01		PAFAH	No	0.2842	0.245729	0.202736	8.978	8.694	0.2165	1.313	22.12		MDHC	No	0.079419	16.29	15.91	0.3789	0.2074	1.827	25.51	0.127294		DAN	No	-0.1334	0.581556	0.65747	10.83	10.96	0.2964	0.4502	19.87		Lamin-B1	No	0.6693	0.710013	0.331391	9.331
CSRP3	No	0.5163	0.211203	0.143362	9.403	8.886	0.343	1.505	28.29		BID	No	0.6591	0.10759	0.07023	9.924	9.265	0.3503	1.882	28.22		PESC	No	0.098153	8.335	7.923	0.4116	0.24	1.716	25.99	0.150138		DAPK2	No	0.0009747	0.733207	0.996054	9.731	9.73	0.1954	0.004989	29.11		Mammaglobin 2	No	0.3355	0.710554	0.33216	14.67
CTACK	No	0.1048	0.652667	0.79114	8.425	8.32	0.3921	0.2673	28.31		FYN	No	0.1615	0.448475	0.491427	9.62	9.458	0.2321	0.696	31.97		HAI-1	No	0.460821	7.979	7.751	0.2287	0.3052	0.7493	24.54	0.449718		DC-SIGN	No	0.543	0.079604	0.039265	8.88	8.337	0.2518	2.156	29.81		ALCAM	No	-0.298	0.710996	0.332884	15.17
CTGF	No	0.1724	0.435913	0.428887	10.04	9.869	0.2149	0.8023	29.1		CLC7A	No	-0.1641	0.53274	0.631972	9.197	9.361	0.3375	0.4864	20.12		Cathepsin G	No	0.168102	8.941	8.414	0.527	0.37	1.424	22.4	0.221575		DEAD-box protein 19B	No	0.5537	0.096655	0.051312	10.5	9.941	0.2705	2.047	24.97		SEM5A	No	0.5384	0.711049	0.334593	10.25
CTLA-4	No	-0.44	0.169758	0.10661	5.785	6.225	0.2642	1.666	28.89		CBX5	No	0.06438	0.617472	0.798209	7.653	7.589	0.2486	0.259	20.81		IgD	No	0.032486	7.171	6.569	0.6024	0.2639	2.283	21.92	0.064844		Desmoglein-1	No	0.1598	0.526765	0.554518	9.864	9.704	0.2655	0.6019	18.52		AGR2	No	-0.1536	0.711049	0.334997	8.825
CXCL16, soluble	No	-0.1884	0.415248	0.398911	7.901	8.09	0.2206	0.8544	33.87		eIF-4H	No	0.3269	0.386652	0.395547	12.2	11.87	0.3783	0.864	25.85		CDK1/cyclin B	No	0.249055	7.84	7.54	0.2999	0.2537	1.182	23.27	0.289608		discoidin domain receptor 1	No	0.07845	0.659721	0.816368	7.2	7.121	0.3347	0.2343	28.87		CD5L	No	0.6196	0.711049	0.335332	6.773
Cyclin B1	No	-0.3388	0.426852	0.415816	8.639	8.978	0.4112	0.8238	33.79		TNR4	No	-0.8281	0.074117	0.042298	9.075	9.903	0.3877	2.136	25.99		BST1	No	0.068974	7.123	6.584	0.5388	0.2826	1.907	23.32	0.115525		DLC8	No	0.6835	0.069366	0.033282	7.853	7.17	0.2938	2.326	16.21		Dkk-4	No	0.8095	0.711049	0.335612	11.52
Cyclophilin A	No	0.1006	0.479582	0.49899	16.96	16.86	0.1471	0.6836	33.18		QORL1	No	0.1643	0.493763	0.566942	9.999	9.835	0.2826	0.5813	21.96		MIC-1	No	0.885861	7.875	7.833	0.04254	0.2934	0.145	25.74	0.689946		DLL4	No	0.07523	0.633288	0.763239	8.819	8.744	0.2474	0.304	29.51		TSLP	No	0.7833	0.711049	0.335952	9.101
Cystatin C	No	-0.4665	0.349041	0.30229	6.919	7.385	0.4434	1.052	26.33		RS3A	No	0.8212	0.065874	0.036374	10.37	9.552	0.3765	2.181	33.22		ERAB	No	0.064009	8.473	8.1	0.3728	0.1926	1.935	25.69	0.108715		DnaJ homolog	No	0.3531	0.077795	0.038051	8.589	8.236	0.1592	2.218	20.43		NKG2D	No	-0.295	0.711049	0.33601	8.877
Cystatin-S	No	-0.06528	0.659594	0.807192	7.604	7.67	0.2653	0.2461	32.39		TCPTP	No	0.3405	0.269961	0.234573	8.033	7.692	0.2797	1.217	25.67		FGF7	No	0.420864	10.28	10.12	0.1627	0.1986	0.8196	23	0.427981		dopa decarboxylase	No	-0.1311	0.533682	0.565662	6.907	7.039	0.2254	0.5817	26.46		BID	No	1.321	0.717287	0.339964	10.58
CYTD	No	0.1818	0.51043	0.54484	7.491	7.309	0.2959	0.6144	23.46		GCKR	No	-0.01681	0.687706	0.952264	8.543	8.56	0.2781	0.06044	26.16		IL-9	No	0.133732	7.006	6.438	0.5682	0.3654	1.555	22.84	0.189555		DPP2	No	0.02922	0.701843	0.924613	12.19	12.16	0.3062	0.09543	29.65		SDF-1	No	-0.3227	0.717287	0.340001	12.82
CYTF	No	-0.288	0.435913	0.429611	9.108	9.396	0.3603	0.7994	33.97		LIN7B	No	-0.03855	0.658959	0.881433	8.138	8.176	0.2553	0.151	20.48		Carbonic anhydrase 6	No	0.228104	5.962	5.688	0.2743	0.2214	1.239	22.61	0.27398		DRG-1	No	-0.1469	0.579388	0.651853	11.93	12.07	0.322	0.4563	26.64		CD30 Ligand	No	0.848	0.717393	0.340612	10.14
Cytidylate kinase	No	-0.2993	0.093891	0.049527	9.478	9.777	0.1447	2.068	24.15		Glypican 3	No	0.4978	0.109457	0.071917	9.072	8.574	0.2653	1.876	25.97		BAFF Receptor	No	0.822962	10.37	10.3	0.06957	0.3078	0.226	25.71	0.66117		DRR1	No	-0.134	0.547682	0.598058	7.071	7.205	0.2494	0.5371	17.17		PPID	No	-1.445	0.717393	0.341299	10.78
CYTN	No	0.04171	0.67429	0.844518	7.928	7.886	0.2104	0.1983	23.94		SSRP1	No	0.2394	0.345323	0.337009	8.281	8.042	0.2441	0.9807	22.87		Cadherin-12	No	0.429846	10.18	10.01	0.1697	0.2113	0.8031	23.86	0.433022		DSC3	No	-0.349	0.225944	0.154905	7.382	7.731	0.2372	1.471	22.89		SCGF-beta	No	1.323	0.717393	0.341616	9.752
DAF	No	0.1705	0.349041	0.302188	8.862	8.692	0.1627	1.048	33.08		IL-1Ra	No	0.6293	0.073519	0.041665	10.5	9.875	0.2971	2.118	33.49		DnaJ homolog	No	0.249492	8.578	8.374	0.2041	0.1732	1.178	25.98	0.289608		DSCAM	No	0.5022	0.210518	0.140411	9.479	8.977	0.3281	1.531	21.57		LDH-H 1	No	-0.9878	0.719428	0.343506	10.64
DAN	No	-0.2707	0.349041	0.303084	10.69	10.96	0.258	1.049	27.76		CD39	No	0.1866	0.428635	0.459345	9.928	9.741	0.2477	0.7535	21.44		NET1	No	0.729659	8.435	8.294	0.1408	0.4026	0.3497	23.74	0.616112		Dtk	No	-0.4904	0.143777	0.085637	7.558	8.049	0.2716	1.806	20.55		CD38	No	1.09	0.719428	0.344189	9.683
DAPK2	No	-0.0622	0.623697	0.731024	9.668	9.73	0.1794	0.3466	33.54		IL-17B	No	0.06027	0.626628	0.819522	6.068	6.008	0.2608	0.2311	20.85		Activin RIB	No	0.266904	7.155	6.784	0.3708	0.3263	1.136	24.32	0.304705		DUS3	No	0.2651	0.367098	0.323424	8.129	7.864	0.264	1.004	30		C3adesArg	No	-0.1813	0.719428	0.344292	8.831
DC-SIGN	No	0.4639	0.100083	0.053622	8.801	8.337	0.2316	2.003	32.35		IL-5 Ra	No	0.1724	0.475985	0.533795	8.137	7.964	0.2731	0.6312	24.21		GV	No	0.139585	7.849	7.548	0.3007	0.1969	1.527	24.25	0.195531		DYRK3	No	0.055	0.67977	0.866565	8.913	8.858	0.3222	0.1707	16.21		WIF-1	No	-0.2523	0.719428	0.344677	10.82
DEAD-box protein 19B	No	0.5597	0.064379	0.030423	10.5	9.941	0.2474	2.263	32.67		sCD4	No	0.4098	0.094686	0.059071	7.731	7.322	0.2061	1.988	22.57		CPNE1	No	0.760063	9.902	10.02	-0.1153	0.3732	0.3091	22.94	0.630748		ECM1	No	-0.306	0.256466	0.188399	7.195	7.501	0.2274	1.346	30		HCC-4	No	-0.5979	0.720586	0.345756	6.426
Desmoglein-1	No	0.2352	0.377774	0.341776	9.939	9.704	0.2427	0.9692	24.87		NMT1	No	0.3446	0.185613	0.140426	9.529	9.185	0.2277	1.514	30.4		FABPE	No	0.79308	9.603	9.523	0.0803	0.3018	0.2661	18.83	0.648359		EF-1-beta	No	-0.02328	0.699891	0.918423	9.476	9.499	0.2254	0.1033	29.99		KIF23	No	0.5676	0.721339	0.347041	9.966
discoidin domain receptor 1	No	0.08852	0.646075	0.778178	7.21	7.121	0.3117	0.2839	33.87		MIP-3a	No	0.1755	0.511268	0.594701	7.464	7.288	0.3254	0.5393	23.86		ENPP7	No	0.471732	6.283	6.534	-0.2509	0.3424	0.7326	21.47	0.4569		EFNB1	No	0.5461	0.085623	0.043308	12.81	12.27	0.2525	2.163	19.25		SREC-II	No	0.3574	0.721339	0.34786	8.05
DLL4	No	0.07959	0.617742	0.720843	8.824	8.744	0.2208	0.3605	32.19		MIS	No	0.237	0.343147	0.333049	13.62	13.39	0.2389	0.992	20.01		granzyme A	No	0.529069	7.215	6.963	0.2519	0.3911	0.6441	15.27	0.492492		EGF	No	0.129	0.582125	0.660349	7.893	7.764	0.2886	0.4469	17.69		Histone H2A.z	No	-0.4772	0.721339	0.348449	8.018
DnaJ homolog	No	0.3418	0.08744	0.04413	8.578	8.236	0.1615	2.117	25.69		EPHA3	No	-0.06458	0.641656	0.848674	6.439	6.504	0.3349	0.1929	24.31		ABL1	No	0.61759	7.177	7.312	-0.1354	0.2669	0.5074	19.38	0.548019		EGFRvIII	No	-0.02341	0.698696	0.91468	8.355	8.378	0.2164	0.1082	26.46		HB-EGF	No	0.4809	0.721339	0.349089	7.281
dopa decarboxylase	No	-0.02879	0.698904	0.911881	7.01	7.039	0.2582	0.1115	33.25		HXK2	No	-0.6358	0.125322	0.086096	9.367	10	0.3534	1.799	21.4		sTie-1	No	0.946406	6.183	6.202	-0.01841	0.2708	0.06798	22.34	0.712454		EG-VEGF	No	-0.06879	0.547412	0.596065	6.373	6.441	0.1283	0.5361	28.57		MMP-8	No	0.5104	0.721339	0.349327	9.252
DPP2	No	-0.01432	0.716831	0.960529	12.14	12.16	0.2868	0.04991	29.34		Angiopoietin-2	No	0.03405	0.659485	0.884254	5.547	5.513	0.231	0.1474	20.36		CD30 Ligand	No	0.029025	9.537	8.984	0.5531	0.2357	2.346	20.65	0.059895		eIF-4H	No	0.865	0.11105	0.061551	12.3	11.43	0.4372	1.978	20.39		FABP	No	-0.87	0.721339	0.349554	15.46
DRG-1	No	-0.1512	0.573066	0.646143	11.92	12.07	0.3261	0.4635	32.04		TS	No	0.2764	0.356039	0.350896	8.898	8.621	0.2909	0.9502	25.56		B7-2	No	0.075263	8.621	7.844	0.7765	0.4189	1.854	25.81	0.122457		eIF-5A-1	No	-0.4635	0.268245	0.200001	11.92	12.39	0.3497	1.326	19.93		GSTA3	No	1.3	0.721339	0.349788	9.194
DRR1	No	-0.206	0.384448	0.351332	6.999	7.205	0.2166	0.951	23.43		Cathepsin A	No	0.03945	0.665129	0.894668	7.393	7.353	0.2948	0.1338	23.56		Desmoglein-1	No	0.81015	9.939	9.846	0.0932	0.3817	0.2442	16.3	0.656128		Elafin	No	-0.06248	0.64565	0.787565	8.015	8.078	0.2295	0.2723	25.84		MEK1	No	0.4066	0.721717	0.350496	9.373
DSC3	No	-0.2662	0.32413	0.271074	7.465	7.731	0.236	1.128	22.82		CYTD	No	0.0756	0.618094	0.80296	7.491	7.416	0.2998	0.2522	24.99		Transketolase	No	0.074282	16.67	16.26	0.416	0.2183	1.906	16.49	0.121474		Elastase	No	-0.09401	0.625907	0.750144	8.678	8.772	0.2923	0.3216	28.06		MASP3	No	-0.2781	0.72417	0.352811	10.7
DSCAM	No	0.5651	0.147602	0.088611	9.542	8.977	0.3202	1.765	27.7		LD78-beta	No	0.1472	0.509961	0.59209	9.165	9.017	0.271	0.5433	23.22		DRG-1	No	0.388805	11.92	12.22	-0.3006	0.3427	0.8772	24.81	0.403865		EMAP-2	No	0.2776	0.093442	0.048702	10.65	10.38	0.133	2.087	21.96		HCE000483	No	-0.01601	0.72417	0.353205	7.938
Dtk	No	0.2417	0.563638	0.629128	8.291	8.049	0.4952	0.4881	28.95		PK3CG	No	0.0286	0.673138	0.924169	9.046	9.017	0.2969	0.09633	20.98		AIP	No	0.528672	10.53	10.33	0.1916	0.2964	0.6464	13.77	0.492492		Endocan	No	-0.08663	0.666106	0.829317	8.91	8.997	0.3982	0.2175	29.11		HCK	No	-0.3806	0.72417	0.353267	6.828
DUS3	No	0.3054	0.301933	0.239056	8.169	7.864	0.2547	1.199	32.53		EGF	No	0.2716	0.296078	0.273741	8.051	7.779	0.2416	1.124	20.62		BMP RII	No	0.793622	8.674	8.624	0.05017	0.1897	0.2645	24.56	0.648359		Endoglin	No	-0.3668	0.281528	0.213974	6.659	7.026	0.2888	1.27	29.82		FAM3D	No	0.3271	0.724437	0.355296	8.612
DYRK3	No	0.07105	0.658314	0.801616	8.929	8.858	0.2794	0.2543	21.81		Siglec-3	No	0.1277	0.555845	0.675698	6.54	6.412	0.3016	0.4233	25.1		ARI3A	No	0.61343	9.605	9.398	0.2077	0.4005	0.5185	12.15	0.545425		ENPP7	No	-0.3857	0.063966	0.029898	6.092	6.478	0.1682	2.293	26.88		ADAM 9	No	0.9654	0.724437	0.355437	10.69
ECM1	No	-0.1937	0.408085	0.389841	7.307	7.501	0.2222	0.8714	32.92		TYK2	No	0.3706	0.05844	0.031518	10.19	9.821	0.1622	2.285	23.89		P-Selectin	No	0.528723	6.544	6.338	0.2059	0.3223	0.6388	25.14	0.492492		Enterokinase	No	0.05522	0.637701	0.770213	7.169	7.114	0.1868	0.2955	23.18		CLC7A	No	1.145	0.724437	0.356013	10.37
EF-1-beta	No	0.03404	0.69103	0.882275	9.533	9.499	0.2282	0.1492	33.78		PESC	No	0.4171	0.102814	0.065792	8.335	7.918	0.2168	1.923	25.25		GNS	No	0.188326	10.98	10.58	0.401	0.2926	1.37	17.06	0.238324		ENTP3	No	0.2198	0.450758	0.444882	9.395	9.175	0.2839	0.7742	29.89		TF	No	-0.4014	0.724437	0.356269	10.18
EGF	No	0.2865	0.323492	0.269303	8.051	7.764	0.2534	1.131	24.16		HAI-1	No	0.2473	0.335506	0.321856	7.979	7.732	0.2439	1.014	21.75		PDGF-AA	No	0.862683	9.835	9.784	0.05103	0.2892	0.1765	12.81	0.678995		ENTP5	No	-0.3257	0.246864	0.176906	8.812	9.137	0.2329	1.398	20.67		BAD	No	0.6471	0.724437	0.356605	13.3
EGFRvIII	No	0.1895	0.533695	0.577416	8.568	8.378	0.3354	0.5649	23.9		Cathepsin G	No	0.3492	0.271172	0.235916	8.941	8.592	0.2876	1.214	25.1		TrATPase	No	0.146896	9.456	9.13	0.3264	0.2174	1.501	23.02	0.201145		Eotaxin	No	-0.06942	0.67977	0.867314	8.571	8.64	0.412	0.1685	30		BCMA	No	-0.4752	0.724437	0.356703	7.297
EG-VEGF	No	0.2493	0.416224	0.401149	6.691	6.441	0.2914	0.8554	22.98		IL-18 BPa	No	0.4843	0.053225	0.028169	16.29	15.81	0.2065	2.345	22.69		Plasmin	No	0.113971	8.556	8.195	0.3612	0.2189	1.65	20.86	0.167938		Eotaxin-2	No	-0.01366	0.722727	0.972305	7.777	7.791	0.3902	0.03502	29.01		ARGI1	No	0.5878	0.724437	0.357083	9.745
eIF-4H	No	0.7717	0.109872	0.059778	12.2	11.43	0.3932	1.962	27.84		CDK1/cyclin B	No	0.3514	0.134999	0.094044	7.84	7.488	0.2018	1.741	24.84		CaMKK alpha	No	0.111567	9.786	9.421	0.3652	0.2207	1.655	22.83	0.165402		Eotaxin-3	No	0.05323	0.666501	0.830498	9.878	9.825	0.2455	0.2168	20.58		MIC-1	No	0.9823	0.724558	0.35767	8.829
eIF-5A-1	No	-0.3753	0.349285	0.305024	12.01	12.39	0.3583	1.047	24.96		BST1	No	0.3403	0.276291	0.243436	7.123	6.783	0.2849	1.194	25.34		Mammaglobin 2	No	0.098169	15.04	14.65	0.3835	0.2228	1.721	23.8	0.150138		EphA1	No	0.4533	0.204285	0.135408	9.011	8.557	0.2906	1.56	18.81		MATN3	No	-0.3401	0.724991	0.358411	7.769
Elafin	No	0.05211	0.671637	0.825788	8.13	8.078	0.2346	0.2222	27.98		MIC-1	No	0.1715	0.459897	0.507388	7.875	7.704	0.2548	0.6729	24.23		AGR2	No	0.780098	8.982	8.902	0.08008	0.2838	0.2822	25.06	0.640352		EPHA3	No	-0.3565	0.355312	0.305325	6.337	6.694	0.3418	1.043	29.37		CK-MB	No	-0.8079	0.725805	0.359732	12.93
Elastase	No	-0.01822	0.713298	0.949142	8.754	8.772	0.2831	0.06436	27.71		ERAB	No	0.3709	0.074117	0.042353	8.473	8.102	0.1712	2.166	20.31		PTN	No	0.591408	11.87	11.72	0.1553	0.2855	0.5438	24.98	0.530622		EPHAA	No	0.06323	0.64565	0.787826	7.837	7.773	0.2327	0.2717	28.59		LTBP4	No	0.4161	0.725805	0.359868	13.53
EMAP-2	No	0.2225	0.155485	0.094746	10.6	10.38	0.1287	1.729	28.33		FGF7	No	0.2639	0.225552	0.183435	10.28	10.02	0.1919	1.375	21.19		C1QR1	No	0.386269	8.644	8.328	0.3159	0.3584	0.8814	25.79	0.401931		EPHB2	No	-0.3732	0.082431	0.041403	8.727	9.1	0.1715	2.176	20.49		CDK1/cyclin B	No	0.8323	0.72686	0.361023	8.325
EMR2	No	-0.4695	0.06677	0.031896	5.296	5.765	0.2096	2.24	33.1		IL-9	No	0.2922	0.350539	0.344349	7.006	6.714	0.3042	0.9606	30.26		Rab GDP dissociation inhibitor beta	No	0.161264	16.52	16.26	0.2526	0.174	1.451	21.3	0.214156		EphB6	No	-0.2505	0.190058	0.121654	14.34	14.59	0.1554	1.612	21.27		RGM-C	No	-0.2222	0.72686	0.361448	12.32
ENA-78	No	-0.2021	0.228148	0.160112	8.026	8.228	0.1393	1.451	23.44		PIM1	No	0.4488	0.075387	0.04324	9.611	9.162	0.2112	2.125	26.06		LCMT1	No	0.03335	11.79	11.43	0.36	0.16	2.249	25.54	0.065856		Ephrin-A2	No	-0.007785	0.711626	0.946333	11.55	11.56	0.1143	0.06812	21.12		GSK-3 alpha/beta	No	-1.406	0.728651	0.363294	10.4
Endocan	No	0.1189	0.640093	0.761009	9.115	8.997	0.3875	0.307	29.9		Carbonic anhydrase 6	No	0.2619	0.273646	0.239532	5.962	5.7	0.2165	1.21	21.61		S100A12	No	0.066748	9.786	9.14	0.6458	0.3278	1.97	15.65	0.11238		Ephrin-A4	No	-0.4506	0.093866	0.049309	7.338	7.789	0.2175	2.072	23.66		FBLN3	No	-0.2517	0.728651	0.363399	13.6
Endoglin	No	-0.4493	0.158442	0.097302	6.576	7.026	0.263	1.708	31.96		BAFF Receptor	No	0.09952	0.569984	0.700858	10.37	10.27	0.2555	0.3896	20.57		M-CSF R	No	0.217434	5.532	5.213	0.3191	0.2524	1.265	25.55	0.264778		Ephrin-A5	No	-0.1974	0.340828	0.28442	11.81	12.01	0.1805	1.094	25.1		LGMN	No	-0.6779	0.72923	0.364878	13.11
ENPP7	No	-0.1945	0.47255	0.486776	6.283	6.478	0.2761	0.7045	28.91		DnaJ homolog	No	0.327	0.07598	0.043842	8.578	8.251	0.1528	2.14	21.73		eIF-5A-1	No	0.159475	12.01	12.55	-0.5395	0.3722	1.45	25.29	0.213147		Ephrin-B3	No	0.1009	0.62282	0.745262	9.414	9.313	0.3067	0.3289	22.63		Thyroglobulin	No	-0.4152	0.72923	0.365046	5.925
Enterokinase	No	0.001084	0.732278	0.994671	7.115	7.114	0.161	0.006731	32.24		NET1	No	0.09701	0.604401	0.768355	8.435	8.338	0.3258	0.2977	25.09		ERBB2	No	0.621342	8.911	8.799	0.1128	0.2251	0.501	21.97	0.550844		EPI	No	0.1365	0.54486	0.591033	9.527	9.39	0.2512	0.5434	28.88		GPNMB	No	-0.4036	0.72923	0.36574	7.412
ENTP3	No	0.3718	0.310977	0.251373	9.547	9.175	0.3186	1.167	33.93		Activin RIB	No	0.3471	0.25688	0.216609	7.155	6.808	0.2743	1.265	26.83		MAPK2	No	0.149221	9.778	9.469	0.3092	0.2072	1.492	23.06	0.203993		Epithelial cell kinase	No	-0.05982	0.67893	0.859688	7.52	7.58	0.3334	0.1794	17.23		IL-15 Ra	No	0.5994	0.72923	0.366149	9.646
ENTP5	No	-0.3743	0.166345	0.10326	8.763	9.137	0.222	1.686	27.08		GV	No	0.3769	0.094599	0.058814	7.849	7.472	0.1896	1.988	23.03		Tropomyosin 2	No	0.804727	8.653	8.721	-0.06838	0.2737	0.2498	25.47	0.654669		Epo	No	-0.1364	0.61321	0.723375	9.339	9.475	0.3805	0.3586	21.82		Kallistatin	No	0.5256	0.72923	0.366338	6.914
Eotaxin	No	0.09047	0.671931	0.829064	8.731	8.64	0.4158	0.2176	33.7		CPNE1	No	-0.1092	0.609273	0.778461	9.902	10.01	0.3844	0.2842	26.63		Galectin-4	No	0.680537	9.169	8.973	0.1955	0.4649	0.4206	13.71	0.58719		EPO-R	No	-0.05528	0.652718	0.8005	8.329	8.385	0.2166	0.2552	26.76		CCL28	No	-0.5919	0.730931	0.367724	8.791
Eotaxin-2	No	0.1768	0.596095	0.683846	7.968	7.791	0.4305	0.4108	33.74		MMP-8	No	0.3637	0.072125	0.040674	9.06	8.696	0.1683	2.161	24.6		UFC1	No	0.442796	12.3	12	0.2988	0.3819	0.7823	20.89	0.440566		ER	No	0.1773	0.36981	0.328108	8.706	8.529	0.1763	1.006	17.54		Trypsin	No	-0.3231	0.731118	0.371636	6.376
Eotaxin-3	No	0.08665	0.625095	0.734006	9.911	9.825	0.2522	0.3435	25.63		FABPE	No	0.2942	0.209375	0.166245	9.603	9.309	0.2058	1.429	23.23		TIMP-2	No	0.819321	14.74	14.62	0.1148	0.4952	0.2317	18.32	0.659888		ERAB	No	0.3823	0.13997	0.082357	8.481	8.099	0.207	1.846	16.95		Contactin-4	No	-0.4062	0.731118	0.37268	10.33
EphA1	No	0.5046	0.132495	0.076206	9.062	8.557	0.2727	1.85	24.89		ENPP7	No	-0.03815	0.659045	0.882959	6.283	6.322	0.2564	0.1488	24.19		PTK6	No	0.825475	8.709	8.647	0.06256	0.2805	0.223	23.1	0.661541		ERBB2	No	-0.156	0.547412	0.596053	8.787	8.943	0.2908	0.5366	26.12		Cripto	No	0.8565	0.731118	0.373232	8.482
EPHA3	No	-0.2548	0.505343	0.536791	6.439	6.694	0.4082	0.6241	33.72		granzyme A	No	0.3611	0.186829	0.141946	7.215	6.854	0.2385	1.514	26.06		RBP	No	0.204156	8.297	8.649	-0.352	0.2691	1.308	22.29	0.252096		ERBB3	No	-0.212	0.307648	0.246869	7.832	8.044	0.1793	1.182	28.7		FLRT3	No	-0.6759	0.731118	0.373632	11.09
EPHAA	No	0.06259	0.641639	0.76782	7.836	7.773	0.2103	0.2976	33.7		ABL1	No	-0.2055	0.426083	0.45458	7.177	7.382	0.2695	0.7625	20.18		MK08	No	0.386528	9.51	9.268	0.2417	0.2743	0.8813	25.09	0.401931		ERBB4	No	-0.1716	0.579388	0.650881	6.517	6.689	0.3745	0.4582	24.15		NCC27	No	0.5974	0.731118	0.373673	11.04
Ephrin-A2	No	-0.0748	0.473239	0.488957	11.48	11.56	0.1067	0.7012	28.06		sTie-1	No	-0.1915	0.443319	0.48388	6.183	6.375	0.269	0.7118	22.5		Ubiquitin+1	No	0.883059	14.37	14.34	0.03662	0.2463	0.1486	24.25	0.688872		ERK-1	No	-0.5435	0.052984	0.02356	12.29	12.84	0.2275	2.389	29.25		TFPI	No	-0.365	0.731118	0.373773	16.43
Ephrin-A4	No	-0.3801	0.169294	0.10585	7.409	7.789	0.2272	1.673	26.98		CD30 Ligand	No	0.3107	0.260281	0.221642	9.537	9.227	0.248	1.253	25.16		Testican-2	No	0.666188	12.66	12.49	0.1697	0.3884	0.4369	23.29	0.579458		ESAM	No	-0.4128	0.241562	0.169853	6.929	7.342	0.2886	1.43	17.86		ERAB	No	0.3431	0.731118	0.374133	8.442
Ephrin-A5	No	-0.3321	0.11061	0.060524	11.67	12.01	0.1707	1.945	32.12		B7-2	No	0.5836	0.208683	0.165436	8.621	8.037	0.4103	1.422	29.52		FCAR	No	0.680244	7.4	7.53	-0.1296	0.3109	0.4168	25.99	0.58719		ETHE1	No	0.9867	0.141039	0.083423	11.14	10.16	0.5349	1.845	16.21		BSP	No	0.782	0.731118	0.374164	9.064
Ephrin-B3	No	0.05942	0.672866	0.831189	9.372	9.313	0.2764	0.215	30.67		Desmoglein-1	No	0.3109	0.249505	0.208255	9.939	9.629	0.2406	1.292	24.74		PLCG1	No	0.961791	8.648	8.634	0.01483	0.3065	0.04837	25.76	0.718734		FABP	No	0.131	0.592098	0.677785	16.46	16.33	0.3117	0.4203	25.38		MMP-12	No	1.314	0.731118	0.374874	8.067
EPI	No	0.129	0.542021	0.594288	9.519	9.39	0.24	0.5377	34		DRG-1	No	0.1681	0.506526	0.585933	11.92	11.75	0.3054	0.5505	30.71		3HIDH	No	0.091886	8.973	8.509	0.4638	0.263	1.764	21.62	0.142785		FABPE	No	0.1827	0.288159	0.221728	9.493	9.31	0.1453	1.257	22.23		CSRP3	No	-0.4127	0.731118	0.375842	8.474
Epithelial cell kinase	No	0.03721	0.698904	0.909235	7.617	7.58	0.3227	0.1153	22.37		BMP RII	No	-0.25	0.259964	0.220879	8.674	8.924	0.2015	1.241	47.44		IL-2 sRg	No	0.574683	12.01	11.71	0.2958	0.5102	0.5797	10.2	0.521435		FABPL	No	0.2438	0.498611	0.516116	8.796	8.553	0.3683	0.6621	18.42		CD39	No	0.8987	0.731118	0.375918	10.65
Epo	No	-0.2485	0.460948	0.465271	9.227	9.475	0.3361	0.7396	30.14		P-Selectin	No	0.08433	0.599861	0.758094	6.544	6.46	0.2707	0.3115	24.02		ING1	No	0.801194	11.71	11.65	0.05844	0.2292	0.255	20.85	0.652343		Factor B	No	-0.2209	0.345042	0.289152	5.787	6.008	0.2031	1.088	20.7		GDF-9	No	-0.2856	0.731118	0.377201	8.924
EPO-R	No	0.0009514	0.73236	0.996517	8.385	8.385	0.216	0.004405	27.6		GNS	No	0.4265	0.073519	0.041696	10.98	10.55	0.2003	2.129	29.45		EF-1-beta	No	0.523983	9.533	9.39	0.1427	0.2205	0.6471	22.93	0.490114		Factor D	No	0.0116	0.71252	0.948995	7.997	7.986	0.1793	0.06472	21.45		Cystatin C	No	-0.5006	0.731118	0.378194	6.885
ER	No	0.2296	0.20772	0.140568	8.758	8.529	0.1507	1.523	24.26		TrATPase	No	0.4164	0.050724	0.026488	9.456	9.04	0.1778	2.342	28.05		CAMK1D	No	0.47366	9.622	9.406	0.2166	0.2966	0.7302	20.18	0.458092		Factor H	No	-0.299	0.067031	0.031885	6.778	7.077	0.1323	2.26	27.65		Bcl-2	No	0.5508	0.731118	0.379019	10.2
ERAB	No	0.374	0.089659	0.046644	8.473	8.099	0.178	2.102	23.17		Plasmin	No	0.1999	0.37235	0.374143	8.556	8.356	0.2203	0.9075	21.62		IL-17	No	0.845738	8.255	8.215	0.03961	0.2015	0.1965	25.68	0.669468		Factor I	No	-0.1063	0.308749	0.248643	7.058	7.164	0.0903	1.177	29.76		Ferritin	No	0.4965	0.731118	0.379183	8.584
ERBB2	No	-0.03179	0.698904	0.90765	8.911	8.943	0.2719	0.1169	33.14		AGR2	No	0.1643	0.451316	0.495022	8.982	8.818	0.2371	0.693	23.83		CAMK2B	No	0.695696	10.45	10.55	-0.09976	0.2522	0.3955	25.95	0.596093		FAK1	No	0.3141	0.361737	0.313119	6.899	6.585	0.3025	1.038	17.7		c-Myc	No	1.744	0.731118	0.37957	9.931
ERBB3	No	-0.01288	0.714055	0.95216	8.031	8.044	0.213	0.06049	30.55		PTN	No	-0.0175	0.685003	0.947424	11.87	11.89	0.2621	0.06675	20.66		Eotaxin-3	No	0.392961	9.911	9.706	0.2055	0.2354	0.8728	20.36	0.406727		FAM107B	No	0.1751	0.36764	0.324514	8.771	8.596	0.1734	1.01	19.97		METAP1	No	0.2753	0.731118	0.379897	8.852
ERBB4	No	0.0002856	0.732946	0.999341	6.689	6.689	0.3429	0.0008329	31.92		C1QR1	No	0.06972	0.640562	0.846542	8.644	8.574	0.3573	0.1952	31.05		IGF-I	No	0.099712	10.95	10.5	0.4526	0.2651	1.707	25.95	0.151779		FAM3B	No	-0.166	0.51883	0.544185	7.42	7.586	0.2691	0.617	19.96		Prothrombin	No	-0.2071	0.731118	0.380432	18.12
ESAM	No	-0.3071	0.360326	0.320389	7.035	7.342	0.3017	1.018	20.95		Moesin	No	0.8236	0.06751	0.03771	10.3	9.475	0.3815	2.159	35.53		Lymphotoxin a1/b2	No	0.836121	5.679	5.623	0.0566	0.2704	0.2093	22.19	0.666605		FAM3D	No	1.129	0.056907	0.025775	9.414	8.285	0.4607	2.451	16.46		Apo E4	No	0.5392	0.731118	0.381577	7.618
ETHE1	No	0.7713	0.155454	0.094566	10.93	10.16	0.4417	1.746	22.23		suPAR	No	0.4775	0.110595	0.072783	9.475	8.997	0.2562	1.864	28.28		PAI-1	No	0.594766	9.841	9.559	0.2821	0.5208	0.5418	17.62	0.531665		Fas ligand, soluble	No	0.1549	0.609511	0.715025	9.121	8.966	0.4198	0.369	27.16		TLR4	No	0.6297	0.731118	0.381906	8.548
FABP	No	-0.07971	0.65929	0.804853	16.25	16.33	0.3198	0.2492	30.6		M-CSF R	No	0.2818	0.247971	0.205912	5.532	5.25	0.2168	1.3	24.3		Angiostatin	No	0.436536	7.774	7.57	0.2049	0.258	0.7943	19.54	0.436228		Fas, soluble	No	0.3885	0.387435	0.353361	7.548	7.159	0.4088	0.9504	19.85		paraoxonase 1	No	0.9384	0.731118	0.382311	7.618
FABPE	No	0.2927	0.235755	0.167603	9.603	9.31	0.2053	1.425	22.74		eIF-5A-1	No	-0.3381	0.342468	0.331657	12.01	12.35	0.3402	0.9936	21.17		CK-MM	No	0.33274	12.3	12.71	-0.412	0.417	0.988	24.65	0.361931		FBLN3	No	-0.1501	0.348181	0.297037	13.7	13.85	0.1411	1.064	26.37		ANK2	No	0.4212	0.731118	0.382511	8.792
FABPL	No	0.4034	0.354116	0.311164	8.956	8.553	0.3895	1.036	22.91		ERBB2	No	-0.04478	0.640562	0.846352	8.911	8.956	0.2286	0.1959	23.87		ERBB4	No	0.122519	6.689	6.229	0.46	0.2852	1.613	19.83	0.177561		FCAR	No	-0.1914	0.541821	0.584374	7.468	7.659	0.3436	0.557	18.04		Semaphorin 3A	No	0.3914	0.731118	0.383001	9.559
Factor B	No	-0.1482	0.422072	0.408972	5.859	6.008	0.1769	0.8379	28.95		MAPK2	No	0.2393	0.280608	0.250731	9.778	9.539	0.203	1.179	22.41		Cathepsin V	No	0.68476	7.167	7.015	0.1523	0.3708	0.4106	25.72	0.590308		FCG2A	No	-0.5182	0.123394	0.070307	6.175	6.693	0.2703	1.917	19.15		MIS	No	0.4113	0.731118	0.383012	13.63
Factor D	No	0.03019	0.675629	0.848606	8.016	7.986	0.1568	0.1926	29.89		Tropomyosin 2	No	-0.08274	0.589908	0.741725	8.653	8.736	0.2477	0.334	20.92		IDE	No	0.193418	10.03	10.49	-0.46	0.3441	1.337	24.83	0.242549		FCG3B	No	-0.5367	0.058618	0.026731	5.737	6.274	0.2302	2.331	29.65		DcR3	No	0.606	0.731118	0.383239	9.428
Factor I	No	-0.1651	0.118905	0.067034	6.999	7.164	0.08724	1.893	33.62		Galectin-4	No	0.5238	0.104918	0.068037	9.169	8.645	0.2775	1.887	32.59		IL-1F8	No	0.568546	8.953	8.789	0.1644	0.2847	0.5776	25.84	0.518798		FCGR1	No	-0.9564	0.073261	0.035378	7.435	8.391	0.4325	2.211	27.96		Ck-b-8-1	No	0.7086	0.731118	0.383324	9.73
FAK1	No	0.4178	0.24275	0.174336	7.003	6.585	0.298	1.402	22.81		UFC1	No	0.3261	0.281874	0.252797	12.3	11.97	0.2781	1.173	23.27		MBD4	No	0.076337	9.364	8.921	0.4426	0.2388	1.853	23.7	0.123672		FCN1	No	-0.7501	0.113651	0.063406	9.436	10.19	0.3879	1.934	27.72		FSH	No	0.4243	0.731118	0.383684	7.588
FAM107B	No	0.05434	0.626577	0.736996	8.65	8.596	0.1601	0.3393	26.75		TIMP-2	No	0.4704	0.276737	0.245495	14.74	14.27	0.3992	1.178	40.69		MP2K3	No	0.061605	9.573	9.253	0.3198	0.1637	1.954	25.96	0.10551		FCRL3	No	0.1694	0.609511	0.715411	8.847	8.678	0.4601	0.3682	28.49		LRP8	No	0.8059	0.731118	0.384207	9.527
FAM3B	No	-0.2379	0.349041	0.302162	7.348	7.586	0.2264	1.051	28.59		PTK6	No	-0.01159	0.694696	0.966404	8.709	8.721	0.272	0.04261	21.63		SPHK2	No	0.227797	7.307	7.043	0.2646	0.2142	1.236	25.71	0.273951		FER	No	0.8164	0.087612	0.044811	6.336	5.52	0.3869	2.11	25.55		FCG2A	No	-0.4254	0.731118	0.384668	6.268
Fas ligand, soluble	No	0.541	0.315731	0.257833	9.507	8.966	0.4699	1.151	33.06		RBP	No	-0.3532	0.234546	0.192255	8.297	8.651	0.2621	1.348	20.82		Olfactomedin-4	No	0.941095	6.763	6.796	-0.03303	0.4392	0.07521	14.27	0.710112		Ferritin	No	0.3193	0.305176	0.244254	8.407	8.087	0.2688	1.188	29.82		RANK	No	-0.6859	0.731118	0.384831	8.29
Fas, soluble	No	0.5066	0.245286	0.17692	7.666	7.159	0.3655	1.386	27.19		MK08	No	0.02166	0.677798	0.933469	9.51	9.488	0.2565	0.08442	22.46		CAMK2A	No	0.422012	9.175	8.966	0.2089	0.2559	0.8161	25.37	0.428188		FETUB	No	-0.1558	0.217242	0.145909	5.484	5.64	0.103	1.512	20.4		ENTP3	No	0.9419	0.731118	0.385311	10.12
FBLN3	No	-0.1715	0.259627	0.195336	13.68	13.85	0.1298	1.321	33.53		Ubiquitin+1	No	0.37	0.152415	0.110744	14.37	14	0.2262	1.636	35.56		MIA	No	0.41574	12.44	12.71	-0.2791	0.3358	0.8311	20.01	0.424107		FGF-12	No	0.0469	0.676768	0.84696	6.023	5.976	0.2408	0.1948	28.34		Coagulation Factor X	No	0.4532	0.731118	0.385771	7.083
FCAR	No	-0.2593	0.394261	0.370992	7.4	7.659	0.2848	0.9106	25.61		Testican-2	No	0.185	0.525163	0.617605	12.66	12.48	0.3645	0.5074	19.33		ER	No	0.504523	8.758	8.64	0.1186	0.1752	0.677	25.47	0.476982		FGF-17	No	-0.2768	0.225151	0.153952	6.098	6.375	0.1883	1.47	25.25		Growth hormone receptor	No	1.045	0.731118	0.386037	8.371
FCG2A	No	-0.4987	0.1426	0.084382	6.195	6.693	0.2748	1.814	20.35		FCAR	No	-0.1703	0.476808	0.53625	7.4	7.57	0.271	0.6283	22.1		GIB	No	0.039418	9.123	7.958	1.165	0.4999	2.33	11.24	0.075565		FGF-18	No	-0.2232	0.364028	0.319214	6.75	6.973	0.2179	1.024	17.98		IL-4	No	1.028	0.731118	0.387197	9.553
FCRL3	No	0.2628	0.49717	0.525534	8.94	8.678	0.4096	0.6415	33.55		PLCG1	No	-0.02831	0.670213	0.91379	8.648	8.677	0.2585	0.1095	21.59		IL-1 sR9	No	0.31393	9.882	9.511	0.3717	0.3555	1.046	13.67	0.344575		FGF-19	No	0.2948	0.557389	0.612693	7.862	7.567	0.5759	0.5119	28.26		TS	No	0.5312	0.731118	0.387831	8.863
FER	No	0.7277	0.103446	0.055638	6.247	5.52	0.3666	1.985	32.47		3HIDH	No	0.159	0.495376	0.570384	8.973	8.814	0.2766	0.5746	26.53		HGF	No	0.10666	9.004	8.696	0.3077	0.1837	1.676	24.23	0.158858		FGF-20	No	-0.2143	0.347667	0.294082	7.705	7.919	0.2002	1.07	26.62		Haptoglobin, Mixed Type	No	0.9618	0.731118	0.387909	8.886
Ferritin	No	0.3566	0.242756	0.174592	8.444	8.087	0.2571	1.387	33.34		ING1	No	0.297	0.147846	0.105525	11.71	11.41	0.1778	1.671	29.15		BMP-7	No	0.032961	8.873	8.412	0.4615	0.2036	2.266	23.45	0.065255		FGF23	No	0.01576	0.71352	0.951407	8.172	8.156	0.2563	0.06149	28.13		C4b	No	-0.3091	0.731118	0.388379	5.214
FETUB	No	-0.1942	0.127159	0.072609	5.446	5.64	0.1025	1.895	20.12		Phosphoglycerate mutase 1	No	0.7372	0.377331	0.381323	13.38	12.64	0.8303	0.8878	31.66		YKL-40	No	0.025262	7.936	7.212	0.7237	0.3041	2.38	24.99	0.053751		FGF-4	No	-0.07448	0.683468	0.875548	7.21	7.284	0.471	0.1582	26.25		CLF-1/CLC Complex	No	1.05	0.731118	0.388862	8.587
FGF-12	No	0.215	0.483088	0.505346	6.191	5.976	0.3186	0.6748	27.83		EF-1-beta	No	0.3447	0.124149	0.084892	9.533	9.188	0.1945	1.772	35.67		IgG	No	0.425289	12.94	12.75	0.1867	0.2284	0.8173	16.64	0.430222		FGF-6	No	0.211	0.48698	0.495012	8.52	8.309	0.3051	0.6918	26.81		ILT-4	No	-0.3962	0.731118	0.389064	7.469
FGF-17	No	-0.2572	0.310977	0.251308	6.118	6.375	0.2203	1.168	33.2		CAMK1D	No	0.2248	0.320891	0.30149	9.622	9.398	0.2128	1.056	23.87		IL-22	No	0.141568	8.963	8.717	0.2461	0.1618	1.522	23.27	0.196978		FGF7	No	0.2452	0.335755	0.279145	10.28	10.03	0.2203	1.113	19.54		PARK7	No	0.5824	0.731118	0.389079	10
FGF-18	No	-0.1495	0.528838	0.57068	6.823	6.973	0.2597	0.5759	21.43		CEBPB	No	0.2481	0.256242	0.215797	9.521	9.273	0.1951	1.272	23.8		IGFBP-3	No	0.806336	7.769	7.665	0.1039	0.4161	0.2497	14.5	0.655427		FGF-8A	No	0.2218	0.489761	0.499358	8.186	7.964	0.3232	0.6863	23.17		IL22RA1	No	-0.4739	0.732621	0.390412	9.429
FGF-19	No	0.472	0.432734	0.42467	8.039	7.567	0.5833	0.8092	30.47		IL-17	No	-0.005457	0.699335	0.977348	8.255	8.26	0.1903	0.02868	25.38		a-Synuclein	No	0.965791	12.61	12.65	-0.03117	0.7153	0.04358	15.73	0.719217		FGF-8B	No	0.5192	0.345265	0.290726	9.463	8.944	0.4824	1.076	28.64		PH	No	0.7475	0.735677	0.392575	10.42
FGF-20	No	-0.08177	0.640093	0.762181	7.837	7.919	0.268	0.3051	33.28		CAMK2B	No	0.08713	0.572244	0.708774	10.45	10.37	0.2306	0.3779	24.4		Apoptosis regulator Bcl-W	No	0.426163	9.609	9.856	-0.2472	0.3057	0.8085	25.91	0.430607		FGF9	No	-0.2131	0.325095	0.267851	7.093	7.306	0.1888	1.129	29.87		Collectin Kidney 1	No	-0.4845	0.737031	0.394188	10.79
FGF23	No	0.152	0.511118	0.546103	8.308	8.156	0.2487	0.611	27.96		Eotaxin-3	No	0.1218	0.525163	0.618092	9.911	9.789	0.2409	0.5056	22.43		NovH	No	0.556059	9.028	8.809	0.2188	0.3662	0.5975	22.85	0.510741		FGFR-2	No	-0.387	0.385197	0.349759	8.801	9.188	0.4074	0.9499	29.95		EphA1	No	0.6969	0.737031	0.394369	9.254
FGF-4	No	0.05367	0.698904	0.908546	7.338	7.284	0.4627	0.116	25.97		IGF-I	No	0.4973	0.096376	0.060332	10.95	10.46	0.2544	1.955	28.85		Ferritin	No	0.117941	8.444	7.927	0.5168	0.3121	1.656	15.47	0.172476		FGFR-3	No	-0.6667	0.061107	0.028182	9.467	10.13	0.2883	2.313	28.39		LBP	No	0.5363	0.73745	0.395129	6.189
FGF-6	No	0.3362	0.324412	0.271646	8.645	8.309	0.2995	1.122	26.7		Lymphotoxin a1/b2	No	0.04712	0.650638	0.866126	5.679	5.632	0.2766	0.1703	24.83		IL-1 R4	No	0.739513	4.874	4.956	-0.08227	0.2447	0.3362	25.27	0.621461		FGR	No	0.05083	0.698696	0.91513	7.575	7.525	0.473	0.1075	29.99		PYY	No	0.3761	0.737569	0.39573	10.16
FGF7	No	0.2487	0.299296	0.236037	10.28	10.03	0.205	1.213	26.02		PAI-1	No	0.5691	0.216437	0.1744	9.841	9.272	0.4118	1.382	41.27		Ficolin-3	No	0.59729	5.64	5.502	0.1379	0.2566	0.5374	18.87	0.533428		Fibrinogen	No	-0.3913	0.3923	0.360232	15.32	15.71	0.4141	0.945	14.43		PolyUbiquitin K48	No	0.3206	0.739967	0.397955	13.45
FGF-8A	No	0.3099	0.384448	0.3514	8.274	7.964	0.3261	0.9503	24.14		Granzyme B	No	0.3242	0.259749	0.220419	6.586	6.261	0.2588	1.253	28.43		Gro-a	No	0.570868	10.59	10.46	0.1244	0.2163	0.5752	22.58	0.519415		Fibrinogen g-chain dimer	No	0.4146	0.135534	0.078625	16.68	16.27	0.2206	1.879	15.91		PCNA	No	1.138	0.739967	0.398606	8.85
FGF-8B	No	0.7604	0.17628	0.111595	9.704	8.944	0.4655	1.634	33.97		Angiostatin	No	0.3298	0.139348	0.097819	7.774	7.445	0.1929	1.71	29.48		HDGR2	No	0.451136	8.099	8.307	-0.2083	0.2716	0.7667	22.7	0.444697		Ficolin-3	No	0.3008	0.087612	0.044721	5.587	5.286	0.1382	2.176	16.15		PAK7	No	-0.2612	0.739967	0.399972	8.367
FGF9	No	-0.01934	0.713298	0.946289	7.286	7.306	0.2844	0.06799	27.17		UBP25	No	0.2219	0.37801	0.382824	9.332	9.11	0.2504	0.8861	29.11		TIMD3	No	0.466591	9.556	9.418	0.138	0.1865	0.7401	23.36	0.452612		Flt3 ligand	No	0.03915	0.6907	0.899935	8.42	8.381	0.3085	0.1269	27.61		Galectin-8	No	-0.2949	0.739967	0.400779	7.287
FGFR-2	No	-0.3715	0.374133	0.337319	8.817	9.188	0.3814	0.974	32.29		CK-MM	No	-0.3552	0.339623	0.327812	12.3	12.66	0.3565	0.9964	27.34		PPase	No	0.366426	13.42	13.69	-0.2778	0.3016	0.9212	23.23	0.386845		FN1.3	No	0.5425	0.05593	0.025216	15.28	14.74	0.2214	2.45	17.31		ENTP5	No	-0.5564	0.739967	0.401953	8.581
FGFR-3	No	-0.6058	0.08828	0.045286	9.527	10.13	0.2901	2.088	30.36		ERBB4	No	0.1074	0.584275	0.734017	6.689	6.582	0.3128	0.3432	27.93		TACI	No	0.531269	9.832	9.688	0.1447	0.2281	0.6346	25.83	0.494065		FN1.4	No	-0.125	0.616893	0.729772	9.379	9.504	0.3582	0.3489	27.98		ANP	No	-0.7447	0.739967	0.402242	9.188
FGR	No	0.005686	0.730554	0.989564	7.53	7.525	0.4312	0.01319	30.88		Cathepsin V	No	0.1464	0.54697	0.663153	7.167	7.021	0.3325	0.4404	27.22		IL-12 Rb1	No	0.501764	8.59	8.421	0.1691	0.2481	0.6815	25.33	0.475767		FSH	No	-0.1083	0.595514	0.690933	7.055	7.164	0.2698	0.4015	29.86		a2-Antiplasmin	No	0.9992	0.739967	0.403051	7.174
Fibrinogen	No	-0.3165	0.382422	0.348407	15.39	15.71	0.3291	0.9616	18.88		IDE	No	-0.1907	0.467522	0.520303	10.03	10.22	0.2927	0.6516	26.23		GSTA3	No	0.029078	8.237	7.429	0.8084	0.3498	2.311	25.8	0.059895		FST	No	0.5736	0.146546	0.087893	9.234	8.66	0.3195	1.796	19.73		FST	No	0.5096	0.739967	0.40496	9.17
Fibrinogen g-chain dimer	No	0.3785	0.089395	0.046239	16.64	16.27	0.1791	2.114	21.78		resistin	No	0.3358	0.277355	0.24634	9.009	8.673	0.2846	1.18	33.62		VEGF	No	0.066086	12.84	12.48	0.3636	0.1895	1.919	25.88	0.111655		FSTL1	No	-0.06829	0.541821	0.584052	17.07	17.14	0.1232	0.5544	26		BSSP4	No	-0.4552	0.739967	0.405206	7.112
Ficolin-3	No	0.3539	0.092263	0.048309	5.64	5.286	0.1681	2.105	19.81		IL-1F8	No	0.05374	0.63897	0.84143	8.953	8.899	0.2659	0.2021	25.33		paraoxonase 1	No	0.758295	7.046	6.892	0.1543	0.4903	0.3148	12.12	0.630726		FSTL3	No	0.2193	0.246583	0.174919	14.53	14.31	0.1561	1.405	20.76		PD-L2	No	0.597	0.739967	0.405274	10.02
Flt3 ligand	No	-0.001805	0.732278	0.995059	8.379	8.381	0.2893	0.006239	33.87		MBD4	No	0.4269	0.15158	0.10965	9.364	8.937	0.2597	1.644	33.24		BMPR1A	No	0.517766	9.861	9.685	0.1758	0.2677	0.6566	23.64	0.486177		Fucosyltransferase 3	No	0.4233	0.201403	0.132665	7.823	7.4	0.2739	1.546	29.9		Apo E3	No	0.3127	0.739967	0.405835	9.298
FN1.4	No	0.1658	0.588879	0.670075	9.67	9.504	0.3856	0.4299	32.55		MP2K3	No	0.3257	0.079499	0.04668	9.573	9.247	0.1573	2.07	31.64		PECAM-1	No	0.748768	9.812	9.895	-0.08282	0.2555	0.3242	22.86	0.625438		FYN	No	0.05069	0.683727	0.87691	9.64	9.589	0.3244	0.1563	28.95		DUS3	No	0.4569	0.739967	0.406295	8.321
Fractalkine/CX3CL-1	No	-0.2708	0.244889	0.17638	8.829	9.1	0.1938	1.397	21.78		SPHK2	No	0.2068	0.316346	0.296204	7.307	7.101	0.1932	1.071	21.61		TPSB2	No	0.247788	7.972	7.63	0.3418	0.2816	1.214	12.19	0.289577		GA733-1 protein	No	0.3137	0.164167	0.101347	8.652	8.339	0.1854	1.692	29.19		MMP-3	No	-0.3679	0.739967	0.406356	7.74
FSH	No	0.003811	0.730554	0.988486	7.167	7.164	0.262	0.01455	31.81		Olfactomedin-4	No	0.1181	0.540107	0.645991	6.763	6.644	0.2541	0.4647	26.28		FGF-6	No	0.192976	8.645	8.292	0.353	0.2604	1.356	16.95	0.242308		Galectin-2	No	-0.1784	0.506774	0.527186	8.899	9.077	0.2786	0.6406	27.09		IMDH1	No	-0.4004	0.739967	0.406773	10.26
FST	No	0.5602	0.104631	0.056384	9.22	8.66	0.2811	1.993	27.33		CAMK2A	No	0.2505	0.299387	0.278082	9.175	8.924	0.2264	1.106	27.78		Bcl-2	No	0.940446	9.929	9.954	-0.02485	0.3266	0.07609	13.67	0.710112		Galectin-4	No	0.2626	0.419075	0.398485	8.961	8.698	0.3064	0.857	28.89		SPTA2	No	0.7042	0.739967	0.40688	7.416
FSTL1	No	-0.1536	0.271406	0.207378	16.99	17.14	0.1194	1.287	32.39		MIA	No	-0.5404	0.166532	0.123496	12.44	12.98	0.3362	1.607	20.23		LRP8	No	0.659823	8.921	8.8	0.1205	0.2704	0.4454	25.15	0.574955		Galectin-8	No	-0.3854	0.126563	0.072557	7.196	7.582	0.2069	1.863	29.27		PA2G4	No	-1.289	0.739967	0.407347	9.929
FSTL3	No	0.07535	0.562742	0.62692	14.39	14.31	0.1532	0.4918	26.64		ER	No	0.2975	0.094686	0.059039	8.758	8.461	0.1503	1.98	24.51		MK13	No	0.502414	8.611	8.446	0.1652	0.2427	0.6807	24.53	0.475917		GAS1	No	0.1117	0.431349	0.417054	12.7	12.59	0.1351	0.8267	22.55		Glucocorticoid receptor	No	-0.3544	0.739967	0.40763	7.3
Fucosyltransferase 3	No	0.3451	0.246279	0.178402	7.745	7.4	0.2507	1.376	31.82		IL-1 sR9	No	0.3884	0.114874	0.076706	9.882	9.494	0.2126	1.827	33.02		CTGF	No	0.032738	10.04	9.711	0.3295	0.1461	2.256	25.99	0.06508		Gastrin-releasing peptide	No	-0.03932	0.683468	0.87567	7.686	7.726	0.2484	0.1583	22.18		BMP-7	No	0.4463	0.739967	0.407851	8.906
FYN	No	0.03045	0.701562	0.917531	9.62	9.589	0.2919	0.1043	33.33		HGF	No	0.3307	0.094917	0.059317	9.004	8.673	0.1699	1.947	36.35		TNF-a	No	0.964199	8.039	8.029	0.01063	0.2345	0.04536	23.98	0.719217		GCKR	No	-0.2953	0.258263	0.19095	8.35	8.645	0.2206	1.339	29.45		BGN	No	-0.3729	0.739967	0.408301	11.13
GA733-1 protein	No	0.4075	0.098865	0.052867	8.746	8.339	0.2031	2.007	33.75		BMP-7	No	0.3845	0.11271	0.074899	8.873	8.489	0.2074	1.854	26.49		Fibrinogen g-chain dimer	No	0.135733	16.64	16.36	0.2847	0.1842	1.546	23.17	0.191829		GCP-2	No	-0.1057	0.464853	0.463867	6.481	6.587	0.1424	0.742	29.99		NG36	No	0.3922	0.739967	0.408356	9.33
Galectin-2	No	-0.2865	0.355744	0.313734	8.791	9.077	0.2794	1.026	28.38		YKL-40	No	0.3448	0.262037	0.223762	7.936	7.591	0.278	1.24	32.52		S100A7	No	0.086507	7.635	7.185	0.4501	0.2522	1.785	24.83	0.135741		G-CSF	No	0.3346	0.443331	0.434139	9.827	9.492	0.421	0.7947	25.4		Tenascin	No	0.9814	0.739967	0.408584	8.582
Galectin-4	No	0.4711	0.205581	0.137842	9.169	8.698	0.3099	1.52	33.73		IgG	No	0.3494	0.058946	0.031917	12.94	12.59	0.1554	2.249	30.48		Glutathione S-transferase Pi	No	0.139766	9.509	9.138	0.3714	0.2371	1.567	13.86	0.195531		GDF-11	No	0.02031	0.70348	0.928125	9.102	9.082	0.2219	0.09152	17.34		FGF-19	No	1.137	0.739967	0.409268	8.704
Galectin-8	No	-0.3663	0.116417	0.064546	7.215	7.582	0.1917	1.911	33.53		IGFBP-3	No	0.246	0.332164	0.316702	7.769	7.523	0.2408	1.022	25.07		AFP	No	0.264235	9.873	9.677	0.1965	0.1722	1.141	25.72	0.302728		GDF2	No	0.1485	0.529136	0.558644	10.59	10.44	0.2511	0.5915	29.83		BDNF	No	-0.5788	0.739967	0.409389	8.195
GAS1	No	-0.04345	0.636678	0.752899	12.55	12.59	0.1367	0.3179	28.06		a-Synuclein	No	0.1077	0.625332	0.815039	12.61	12.51	0.456	0.2361	28.11		GPDA	No	0.096321	8.646	8.087	0.5594	0.3234	1.73	24.36	0.148014		GDF-9	No	0.4982	0.409937	0.385754	9.708	9.21	0.5577	0.8932	15.14		IL-10	No	1.228	0.740148	0.410028	7.791
Gastrin-releasing peptide	No	0.09765	0.58928	0.674806	7.823	7.726	0.2304	0.4238	29.5		Apoptosis regulator Bcl-W	No	0.02145	0.679156	0.936066	9.609	9.587	0.2644	0.08111	22.59		IL-13	No	0.410673	9.303	9.083	0.2201	0.2621	0.8396	20.82	0.420712		GDNF	No	-0.5758	0.124903	0.071295	8.098	8.673	0.302	1.907	19.6		CDK8/cyclin C	No	-0.5078	0.740588	0.410809	8.986
GCKR	No	-0.1023	0.627291	0.739136	8.543	8.645	0.3045	0.336	31.02		NovH	No	0.3032	0.339486	0.327316	9.028	8.724	0.3045	0.9957	30.15		C5b, 6 Complex	No	0.808946	5.984	5.934	0.04954	0.2026	0.2445	23.96	0.656128		GFRa-1	No	-0.1598	0.505474	0.525311	8.271	8.431	0.2468	0.6478	18.02		Testican-2	No	0.3278	0.743487	0.412958	12.91
GCP-2	No	-0.01859	0.70834	0.93309	6.568	6.587	0.2193	0.08474	27.19		Ferritin	No	0.4079	0.099929	0.063732	8.444	8.036	0.2132	1.913	36.06		MAPKAPK3	No	0.686298	8.962	8.889	0.07258	0.1776	0.4085	25.4	0.591108		GFRa-3	No	-0.6645	0.099439	0.053265	9.453	10.12	0.3295	2.017	28.41		COX-2	No	-0.6978	0.744181	0.414049	8.389
G-CSF	No	0.5783	0.297865	0.233696	10.07	9.492	0.4765	1.214	32.38		IL-1 R4	No	-0.0858	0.573547	0.711334	4.874	4.96	0.229	0.3747	23.02		ghrelin	No	0.85658	8.946	9.001	-0.05579	0.3051	0.1829	21.78	0.675289		GHC2	No	-0.2788	0.356686	0.307243	7.929	8.207	0.2671	1.044	23.64		Lymphotoxin b R	No	0.5364	0.744181	0.414605	11.29
GDF-11	No	0.3448	0.34032	0.289892	9.427	9.082	0.3172	1.087	19.98		Ficolin-3	No	0.2572	0.20656	0.1618	5.64	5.383	0.1783	1.442	24.74		4EBP2	No	0.052899	7.495	6.841	0.6536	0.3119	2.095	15.53	0.094836		ghrelin	No	-0.2384	0.513409	0.537273	8.899	9.137	0.3805	0.6265	22.53		Calpain I	No	0.1976	0.744181	0.415222	15.62
GDF2	No	0.02143	0.708268	0.932173	10.46	10.44	0.2499	0.08575	33.88		Gro-a	No	0.2926	0.146807	0.104322	10.59	10.3	0.1743	1.679	27.89		Laminin	No	0.28087	9.035	8.833	0.202	0.1835	1.101	25.96	0.317652		GIIE	No	-0.2855	0.181428	0.114817	7.084	7.37	0.1757	1.625	29.26		Peroxiredoxin-1	No	0.5622	0.744181	0.415588	12.54
GDF-9	No	0.3332	0.463284	0.469069	9.543	9.21	0.4515	0.7378	20.26		HDGR2	No	-0.05448	0.614965	0.793631	8.099	8.153	0.2057	0.2648	22.09		TFPI	No	0.032913	16.93	16.46	0.473	0.2033	2.327	16.62	0.065255		GITR	No	0.374	0.256071	0.186681	10.67	10.29	0.2767	1.352	29.44		C9	No	0.9645	0.744181	0.416293	7.405
GDNF	No	-0.5891	0.119376	0.067423	8.084	8.673	0.305	1.932	20.36		TIMD3	No	0.2854	0.122797	0.083801	9.556	9.271	0.1598	1.785	31.6		Chymase	No	0.120382	8.106	7.751	0.3554	0.2211	1.607	25.27	0.175515		Glucagon	No	0.3839	0.308749	0.248845	9.576	9.192	0.3259	1.178	27.78		Clusterin	No	0.347	0.744181	0.41659	7.532
GFRa-1	No	-0.1248	0.53295	0.576057	8.306	8.431	0.2202	0.5667	24.46		PPase	No	-0.006892	0.700693	0.981495	13.42	13.42	0.2938	0.02346	22.21		IL-15 Ra	No	0.070297	9.256	8.657	0.5991	0.3142	1.907	21.02	0.117134		Glucocorticoid receptor	No	-0.726	0.069696	0.033513	6.928	7.654	0.3224	2.252	24.61		Met	No	0.5505	0.744632	0.417827	7.179
GHC2	No	-0.3949	0.217978	0.149769	7.812	8.207	0.2652	1.489	23.53		TACI	No	0.1232	0.4738	0.529825	9.832	9.709	0.1929	0.6387	21.39		BGN	No	0.849578	11.44	11.51	-0.06988	0.3647	0.1916	25.35	0.670862		Glypican 3	No	0.7167	0.072946	0.035151	9.084	8.368	0.32	2.239	22.86		Desmoglein-1	No	0.5178	0.744632	0.418198	10.22
ghrelin	No	-0.1918	0.536577	0.58232	8.946	9.137	0.3449	0.5559	30.43		IL-12 Rb1	No	0.1779	0.401262	0.414788	8.59	8.413	0.2146	0.8288	25.91		VAV	No	0.884132	10.64	10.67	-0.0281	0.1909	0.1472	25.81	0.689153		GM-CSF	No	0.6074	0.089755	0.046248	8.456	7.849	0.2832	2.145	17.55		FAK1	No	0.8066	0.744632	0.420632	7.392
GIIE	No	0.1533	0.566311	0.634418	7.523	7.37	0.3186	0.4812	25.67		PGCB	No	0.5472	0.051294	0.026896	10.78	10.24	0.2387	2.292	42.57		Contactin-5	No	0.959531	8.188	8.176	0.01202	0.2343	0.05132	22.05	0.718424		GP114	No	-0.1711	0.448219	0.44078	8.827	8.998	0.218	0.7851	21.94		MEPE	No	1.157	0.744632	0.421112	7.518
GITR	No	0.4659	0.222746	0.156046	10.76	10.29	0.3207	1.453	31.99		GSTA3	No	0.06181	0.652152	0.869683	8.237	8.176	0.3746	0.165	43.52		Eotaxin	No	0.65382	8.731	8.571	0.1597	0.3521	0.4537	25.95	0.571266		gp130, soluble	No	0.4571	0.288159	0.22202	7.532	7.075	0.3622	1.262	19.25		HIF-1a	No	0.5176	0.744632	0.422117	7.969
Glucagon	No	0.2286	0.4562	0.458115	9.421	9.192	0.3045	0.7505	33.94		VEGF	No	0.3284	0.091004	0.055902	12.84	12.51	0.1628	2.017	22.31		TPSG1	No	0.029574	7.722	6.97	0.7524	0.3235	2.326	22.17	0.060659		GP1BA	No	-0.08762	0.594153	0.681981	8.276	8.364	0.2117	0.414	28.55		IgM	No	0.2703	0.744632	0.422464	7.372
Glucocorticoid receptor	No	-0.6478	0.095795	0.050729	7.006	7.654	0.3145	2.059	23.44		paraoxonase 1	No	0.2846	0.295435	0.271566	7.046	6.761	0.2543	1.119	31.21		Fucosyltransferase 3	No	0.071458	7.745	7.297	0.4474	0.2354	1.901	20.48	0.117904		GPC2	No	0.0383	0.707982	0.93563	6.455	6.417	0.4701	0.08147	28.86		CD22	No	0.8324	0.744632	0.422551	9.414
Glutamate carboxypeptidase	No	-0.3541	0.09627	0.05108	8.65	9.004	0.1738	2.038	28.07		BMPR1A	No	0.224	0.326841	0.308479	9.861	9.637	0.2155	1.04	24.9		REG4	No	0.866978	7.279	7.233	0.04583	0.2709	0.1692	25.37	0.680715		GPC5	No	-0.07715	0.577844	0.644743	7.66	7.737	0.1656	0.4658	30		Sialoadhesin	No	1.288	0.744632	0.422871	7.408
GM-CSF	No	0.4625	0.119502	0.067645	8.311	7.849	0.2418	1.913	24.29		PECAM-1	No	-0.06903	0.609087	0.777112	9.812	9.881	0.2404	0.2872	18.92		OSM	No	0.155161	8.731	9.315	-0.5846	0.3959	1.477	20.28	0.209543		GPDA	No	-0.1068	0.595458	0.689636	8.52	8.627	0.2648	0.4035	28.26		CONA1	No	0.589	0.744632	0.423269	8.498
GP114	No	-0.06096	0.652667	0.79154	8.937	8.998	0.2283	0.267	26.74		FGF-6	No	0.4358	0.067122	0.03735	8.645	8.209	0.2027	2.15	42.2		IL-10 Rb	No	0.282494	9.165	8.873	0.2919	0.2655	1.099	23.95	0.318744		gpIIbIIIa	No	-0.4943	0.144757	0.08652	9.253	9.747	0.2775	1.781	26.11		KI2L4	No	0.846	0.744632	0.424249	10.16
gp130, soluble	No	0.8073	0.084766	0.042517	7.882	7.075	0.3768	2.142	24		Bcl-2	No	0.2869	0.186112	0.141003	9.929	9.642	0.1898	1.512	30.22		SKP1	No	0.776706	11.5	11.46	0.04669	0.1629	0.2867	25.3	0.63831		GPVI	No	-0.1957	0.363914	0.318542	6.723	6.919	0.1917	1.02	22.13		BAFF Receptor	No	0.9895	0.744632	0.425544	11.38
GP1BA	No	0.4416	0.358548	0.317693	8.805	8.364	0.4329	1.02	24.26		LRP8	No	0.04704	0.643561	0.852572	8.921	8.874	0.2501	0.1881	21.69		TCTP	No	0.913564	13.34	13.38	-0.03591	0.3261	0.1101	17.6	0.699044		Granulysin	No	-0.0854	0.572243	0.636122	6.081	6.167	0.1785	0.4785	27.1		HSP 40	No	-0.5819	0.744632	0.426455	8.427
GPC2	No	0.1218	0.65929	0.804304	6.538	6.417	0.4874	0.2498	32.21		MK13	No	0.1843	0.38211	0.389266	8.611	8.427	0.2109	0.8739	29.28		IL-1Rrp2	No	0.095786	8.469	8.119	0.3499	0.2016	1.736	23.35	0.147425		granzyme A	No	0.1073	0.58303	0.663283	7.027	6.92	0.2437	0.4403	26.37		DSCAM	No	0.801	0.744632	0.426551	9.778
GPC5	No	0.3515	0.408085	0.389545	8.089	7.737	0.4003	0.8781	21.57		TNF-a	No	0.02183	0.670213	0.909964	8.039	8.018	0.1911	0.1142	25.05		PolyUbiquitin K48	No	0.755209	13.34	13.28	0.05204	0.1651	0.3152	25.52	0.629731		Granzyme B	No	0.08756	0.64565	0.787125	6.606	6.518	0.3214	0.2725	29.96		KI3S1	No	-0.1951	0.744632	0.426608	8.634
GPDA	No	0.01954	0.713298	0.948077	8.646	8.627	0.2977	0.06565	31.31		Fibrinogen g-chain dimer	No	0.3069	0.138334	0.096812	16.64	16.34	0.1765	1.739	20.74		IL-17F	No	0.757827	7.453	7.39	0.06328	0.2025	0.3125	20.24	0.630726		Granzyme H	No	0.2416	0.507211	0.528689	7.655	7.414	0.3779	0.6392	24.12		SAP	No	-0.3174	0.744632	0.426712	8.642
gpIIbIIIa	No	-0.4665	0.151404	0.091474	9.28	9.747	0.2653	1.758	23.93		S100A7	No	0.4019	0.146807	0.104626	7.635	7.233	0.2417	1.663	37.72		Caspase-2	No	0.044657	8.162	7.551	0.6104	0.2875	2.123	23.09	0.083299		GRB2-related adapter protein 2	No	-0.2932	0.308749	0.249269	7.478	7.771	0.2494	1.176	29.05		STX1a	No	1.167	0.744632	0.426971	8.339
GPVI	No	-0.03253	0.690028	0.880278	6.886	6.919	0.2141	0.1519	29.47		AFP	No	0.2943	0.104733	0.067805	9.873	9.579	0.1548	1.901	27.47		Epo	No	0.455937	9.227	9.464	-0.2374	0.3133	0.7577	24.3	0.44676		GREM1	No	-0.09228	0.61907	0.733628	8.498	8.591	0.2686	0.3435	29.93		protein Z inhibitor	No	-0.4497	0.744632	0.426979	8.792
Granulysin	No	0.05614	0.66135	0.810111	6.223	6.167	0.2318	0.2422	33.55		Kallikrein 6	No	0.3172	0.080452	0.047436	9.702	9.385	0.1536	2.065	30.86		Coagulation Factor V	No	0.174073	16.86	16.56	0.3055	0.2183	1.4	24.6	0.226568		Gro-a	No	0.07027	0.619572	0.736766	10.53	10.46	0.2068	0.3398	25.84		NKp44	No	0.9351	0.744632	0.427044	7.462
granzyme A	No	0.295	0.320051	0.264678	7.215	6.92	0.2596	1.136	30.7		GPDA	No	0.2121	0.423862	0.448894	8.646	8.434	0.2762	0.768	28.2		NKp46	No	0.459794	10.56	10.32	0.2423	0.3166	0.7652	11.34	0.449623		Growth hormone receptor	No	0.09767	0.644708	0.784009	7.423	7.326	0.352	0.2775	22.06		PAPP-A	No	1.186	0.744632	0.427128	8.486
Granzyme B	No	0.06735	0.674078	0.83978	6.586	6.518	0.3306	0.2037	33.65		IL-13	No	0.15	0.428798	0.460736	9.303	9.153	0.2006	0.748	27.93		CDC37	No	0.372669	8.227	8.025	0.2016	0.2222	0.9074	25.55	0.391727		GSTA3	No	0.08837	0.663814	0.825091	7.982	7.894	0.3954	0.2235	23.33		HCE004331	No	0.01314	0.744826	0.428274	7.109
Granzyme H	No	0.3524	0.349285	0.30477	7.766	7.414	0.3379	1.043	32.38		C5b, 6 Complex	No	0.07185	0.575284	0.714719	5.984	5.912	0.194	0.3703	22		KYNU	No	0.85089	8.456	8.402	0.05327	0.2802	0.1901	23.14	0.67135		GV	No	0.07121	0.607813	0.711488	7.627	7.556	0.1905	0.3738	27.17		ASAH2	No	0.8778	0.744826	0.428627	9.074
GRB2-related adapter protein 2	No	-0.3099	0.258661	0.193805	7.461	7.771	0.2327	1.332	27.37		MAPKAPK3	No	-0.04221	0.618094	0.802842	8.962	9.004	0.1672	0.2525	23.96		RSK-like protein kinase	No	0.879695	8.243	8.292	-0.04827	0.3133	0.1541	14.23	0.687355		GX	No	-0.08751	0.594177	0.682623	8.603	8.691	0.2103	0.4161	16.67		RET	No	0.4467	0.744826	0.428875	7.789
GREM1	No	-0.1822	0.467857	0.480973	8.408	8.591	0.2555	0.7132	31.34		ghrelin	No	-0.3603	0.284441	0.256286	8.946	9.306	0.3097	1.163	23.58		Histone H1.2	No	0.236652	9.513	9.985	-0.4722	0.3889	1.214	23.77	0.279735		HAI-1	No	0.04504	0.677207	0.848741	7.752	7.707	0.2336	0.1928	23.57		14-3-3 protein theta	No	0.4899	0.744826	0.429405	11.95
[truncated: 523 more rows]
[truncated: 14 more columns]

## Sheet: S5 - Enrichment Results
Cytoscape enrichment analysis results
The enrichment was filtered to include only KEGG, GO, and Reactome results
[truncated: 2,376 more rows]

## Sheet: S6 -Enrichment Path. Input List
UniProt#	Target (SOMAscan)	EntrezGeneSymbol	EntrezIDNum	TargetFullName	FIP	Clinically Healthy	FoldChange	FDR			SOMA_ID	UniProt#	ClinHealthy1	ClinHealthy2	ClinHealthy3	ClinHealthy4	ClinHealthy5	ClinHealthy6	ClinHealthy7	ClinHealthy8	ClinHealthy9	ClinHealthy10	ClinHealthy11	ClinHealthy12	ClinHealthy13	ClinHealthy14	ClinHealthy15	ClinHealthy16	ClinHealthy17	FIP1	FIP2	FIP3	FIP4	FIP5	FIP6	FIP7	FIP8	FIP9	FIP10	FIP11	FIP12	FIP13	FIP14	FIP15	FIP16	FIP17	FIP18	FIP19
[truncated: 1,346 more rows]

[truncated: 2 more sheets: S7 - Gene ID duplicate cleanup, S8 - Patient Information]
